# Supplementary material for: Acute effects of short-term high-intensity interval exercise and moderate-intensity aerobic exercise on food-related inhibitory control in obese adults: a randomized controlled crossover trial using ERP measures
Source: Front Psychol. 2025 Jul 23;16:1634569. doi: 10.3389/fpsyg.2025.1634569 (PMC12325350; doi:10.3389/fpsyg.2025.1634569)
Supplement: Supplementary file 1 [file Supplementary_file_1.zip]

Archive with 8 entries (7 files):
- Raw data/
- Raw data/flanker.spv
- Raw data/go-nogo.ebs2
- Raw data/go-nogo.es2
- Raw data/go-nogo.wndpos
- Raw data/gonogo.spv
- Raw data/gonogo条件(1).xlsx
- Raw data/gonogo条件.xlsx
