# Supplementary material for: Acute effects of short-term high-intensity interval exercise and moderate-intensity aerobic exercise on food-related inhibitory control in obese adults: a randomized controlled crossover trial using ERP measures
Source: Front Psychol. 2025 Jul 23;16:1634569. doi: 10.3389/fpsyg.2025.1634569 (PMC12325350; doi:10.3389/fpsyg.2025.1634569)
Supplement: Supplementary file 1 [file Supplementary_file_1.zip › Raw data/go-nogo.es2]

0KLuod0j7WelMWHCaXdVacV08SuhMRB823P27If4IADPJUCnS6nub7o7yIteSTSRD0aMTu1+M8w7KW6i0nwUDIJjZKfh3Tplr+VB/hRcEPDUKcXwmj9YfqwyPkdSqC/PAe7tGjuDgTF4ARV8mB0wjzZ60LLJ5+yvYXnB3cFnPVLba03EH8C4Eeive/4my1ZCj/H82f7+rIVe5IYRAyyh/fQxYExUPbNk7azRvBnmjWYJMGb4THFur5N7uo5iE39aX0qwXwnBMOyqlHjv2Q8WET4fH2ewAkz+LllWR2mFPxqac6voQk0C8H1Kkj03iQ8dsvZ8JIu78Ex7nK8LVoUYZWpOEuys6JoUny41BSFNqv7sQDJHA3ImxRlcmN4MB2nkkqRC/sB1jfKbtltmTYTjOWbWxjE7eSb7Ik35UXt8ibr4tO+it7JhA//CUNxU8y66PNy2YSpAK5IlbdqJ/ctE7FRUTwlPjEBqjjr8AFbLozdDvGXrLPIhHxnHqpO0H5qGKYoktSgb3xG1JHHerAGLcPh2oZ+sOEU5IaMMtLiRyAA3IJ0i3uibk84eiQlg1P54Qyy0SEN8Qp4cxG2QKgoi7Tbptjt1XkzQpm38kwdbhPy66NGdn7sywzFLzm4tOwyps2nLRtFM0ZyIoqiupmc1oEJJaljDA6pzw2dya9Ms9uvC7VCRNIkwAqfeOtD7Zt0WQqMNWO/5BC1V9PQ+QNarx6RWksoFDZ1dIJyxBVfu06u42VN4MQUTWKY6LqjKgVBp3B5Jgg7WSKR4mYaEK4IgXbB1vO1LZQUfSh4frEwSJowk9GvBKfVBVWPhpIalTcaAM5wrZeEblQENP/Xkb8NwQ8gU+GIPzNYxSIBp7eM+ZYe9b8tz5WlcaofP0Z26aO/FuUG59VQ6bis37N6HVMrbr180ZVVOnMcABGsSiwgVyL26TK/iH474/JYg2xmo/9RIggyKM/mIUxD7dxo5XJfLe0BDt8qd5uddjM19o90Qrgxp4yAf43Y0+G2N35K6XHxQINtVLWItAg/BCMZA2AQMY6H81L4KAGvFmjeRX+LSG1l9xekvx+5SteU2X4w8UMtMsszGCmEwYV8/h8otxkTVWCkar5vZ5SUrNZE+JdiFf89H3JbuFrvoJqUeMz14Yn9a0q6jdywa+LTr1ivxZsP0Yd8oG+wXxWLr/0toAosqxGIr7EyTgQaQubk8q7V3mxmH6I9uANdEgWrXmIZAbzgktsUtfiL77i1NJ5On9ztYm0JWwRqE8CSbVGuq8/1Pl1qAh7lM7lPlOSY9ALKsCp2lUcjPkXmuUypwBygBLpmZBe8nMIakk0YDnBGrT2h4PilDMqdIhvk8/o0SMZ1yfrSWfwsajAzREGRnF965bsIGy4S/KFw0MO31E5/i77TBR7egUBa7UdH66VdkloyRBvoHW3A5OV9vCN4RXBJrmv5V9I5GX5khYQvDdmeQ8NM8C2GR6lQ1/ZOfnTobihQzzg/2mnV8G31ElRnt/z/HfBG0k4t4iz2BUrWSNBCZP1SrSvNvXc+5qxW8KPWJJ4wgph2EIZPFsV9mr1BK+XqF84p/QsQbQ1iZ2xljhBomavNlUc6eLSZedlL+0PKDXJQQLHTwTBT9zf5BHae2rbefWCqDuxjcsx9ZBLH3mHhGmgQLhSjqKl+y73Tj+o/chhoUnYIff4n3EgEr3OEMQpt3tsAtwB47t1xxvArDAzDYD8riXMavw9VEzinAqzcmzGbn3vW4PVfgTU6DSi4ErFmNYFe0hlZ4PKktdz6cZdyhL9zRv/NvxdD2Pv/cD/CkgBl/KkAT0jimHTxuBMn5YtOi249rgS0j5mBxef0+/hIYrb0RQ5h712WynLD87jrafNPQED9w7bdqxWJHMxKKD1k1BQiRR5FP21CIR5OQwmdzdmVeAGIDEe1dAR1VDYA/PXVHRVizybqssqflUVuuq4Ucym5+Rb0JsUzFmtTz0wdCYlATO53TsM1sSoncDpRvXJv8103aC/NYgblJW/HkvEvKOWnhuwQ1o4F3Cp1EH/hhR4jWq4qXGzq1yXxCH+BsU/kHc7eaffp6qkzVq16O8rbfpj2CHysiHnkAKBXfPaxWVf4aFIF3F7T6pMyRZFQbQCaG+tza7/8yY3o7sPibQ1OrKAqhvb8oNhDN8lsr3WYTc2NZbsQ96Eq88MepYT/khNQqHJg0FcXt9esWM1ySkx6P8jXE45ixN7jBIvJ9kIlbHdHK2FKWCx+cFB1rkhY6NkV/1/htDPgFUHjLb80uVfFAYFw7U6wHokA0AJLMphufjtrSuK5Sq2SzLHeDKatC4Sn3fPe4YygWZr+BY06b1b0tJiGZVIS8zJEQxKfvQRWw7UKgO4YlOEwLAQ0DLStSN8v05cWzQuQ2UvQOTjg1r5IJeTXg4Iv8FRpyeMutPH3a5Z2ZFDreFqCiPxJbKdbYsexTUgk2xO9gLVtsQLIYCoYmmCOmKulxkRtfJQkq9vUUw3LiEjCvKC6ajwuFawfNd/19ly1Mr+WeUU18sCi/XboiqfrR9WDgXimhhBrgHMjU/6c8xX1TvUEpVG7PQueBvxfKuLvzxcPqg62Er5cRefnbPE36VsZ8Epf1yBj6LG3cAYzl2mfpbxaRPyxugBHIwNLfhJWAKn16wkXK2uGlFL2gNuNdk83kbNuexgTJb1pNVVWL7BlER+L917Yycr1ubLet2I5vdizztdrYMoY8QP6fuoihjLC84yI9pULnZFpDgaPOg7sVD6K25mfOxHa9Z+wDECsDf1Zkf/N2jD+a/oH9CwrFO3h1/S36VSKtLoNXX8ODKlPl52cOsNlm57j/lIgr9QDCyH6csWVFPMyxt6baHb6/rK7eLxSNrGq8XEjdxpkoWmtZBFmKXbSep2IP7xwrHWHyVf8TQXV2H1uacuTBQCU0+icd6F59KsqPB3t29DjkMq8Cape+tErWp8j7wbnba6XVeOPWyyHHtiT4AT7A41BkUENjUjzPLj8hrWHaiU/GPo90vuFNfTflf+RGOZ2gkzOt0icgd3kI0RN0ON2Oz/JbTe3f6E7+UHOlUp2OiDyB8OvZNxt60JpGmZGgZ/jbUQtqhSu9qWCAJ8Y9CfUsuN11EnCU8p/PAWE4p/cnLnEagR8UqheJVAVBeUFUYGfDgxGGwKjRNNucO9OSWMBofScxeY5XeZb715shIkomy1WLQVqTDLFMmydPuqY+WFiFYuRCoppbCyHeJ8XBN7VlBnpx2CwTuMd9XS7/4gV/EfkJV2D8xPkvaeECk83VlJiqNisoKM96o9ZgfQvlQeTFnkDT5Fz1WB8ruSXCz88edI0NR9DBOFY2721GMcYEjy6aEMLC9s1NU4Rzx+pUIvklrFb7PSCJ7V5z9u27wP4+/QVFJFg3ky1OgMYR7kZSXEubCRw7E1gmgNBHkKS7TWbP251fo5KJ/dTeFnmQJXCoRJuwFNTGGJrKVdepOnQx1rtDsXX9EpCiubITZbDfOcDgA0xS4qb89B5DSqBHmI0zBiwy5os6hOjWYlyMlMqJherYOBWQYDO1cVgspcrfcMgFdhknhgr+2j2a5cU3D2e3GeMoAO0ALtW62GyThKpJdWt+tZuQuczD9/0mEpFutNlPFmRRtJuBZ8LRdalrdY7XOFZTqVgxpFzH5VhnwVhQ8N2r0svuwJttzZviIJb4QLSQuyoytZe43XeYwYqxakf1miIZNaNnxb84SpFvqlYE31RsIlcVQuTeUmjjNhaZPMYsQNDv0aavSs5pj/48HWznqBQqVQ5jwenwqIW6lUNXw8mK3jw1TVQFz5NV+T5DvRrzgVANJnSBIwcNSmBEz5bNnvQCMdiyMPsH5zMdDtRfRpzZC1R4D7Hw/u+bfSq9UHnzQqSYaoiEutPjB/U14KgMqf7dSMJ6uCwUNsk2FkhaJqlcPkYHv0qesJOIl5k2p5r9kdrFF91upzhxpkZ8G57VcRzyVQ1JXN8CtcS5Plt9CxQALz5WKGCjiGPeY7X6n+y9dpXqxPOC2VP/cUsd4TvjcU42YjppyVON4mVyI1dP5gWjZa2Zs7cj/2AH+46UNUmuQMOjZohBFRqq7hwj/nfeW30JjqUYXPG5JiaASkjv0QnfbrDfFFQqHcFMHwAmJnEYeL4Hp0ruekVgViDmaFSHsSS2JH1728jo6j4kE68Y+mjCQ94GYSKKqPFZ6dQqM5CRBlRqzOZaZDW6mg87YUS4QwK83dBVgLETglgJqIoNlrXf4URyC7J2VMaYMBy8nmKoBLY4rBdXosv/VDo27ePirXK3cSQw4XUfI50ZYebCMQVbBqAlfZvkI9LeyESDY+jds2HG05MnKZuZOiuRRC4rgmo2mT4Ndmxw9me4KuTfQqJ2IpNOfDj813f53+5xJF/tTIrvk0SXs9z5cEm8wuHgeeeX+jfKEw/rXiWDHVazvlxcYUyWscjXGUsTjkUYgLGKneHZMMNUBw1odv23AXgvCQTfPaq0E9fAbd1Eak8Z/P61K7d4aAG812xdrnYc/80+fRbvatWGPk0BNNi2uHb8ItzY7sMF5YSfM0qrgUM/J7v8wRvpqikC6zUob0zIKDGTyQgPFJjT3NtAA7fDJuDelcjMWcPDrWL+rRbMWTPN7i6hM6XQaTP026eUs9DIcLWfFZCqg2ti/m+HvAXY5N0y7qhkLj2Mm21T2o6siaJ5+f29/VDED1HGYz+AKBeoIngobbKX2fe0ibrtedazk8UhhDHWBZon4OE4ZeHTEf8oQBkCjX7ECGOOWvv0eXKoVjJ494bnjGpEy7nc0F3DCIU+HmEHZffsh/ffCj5wPR1/xzGETnKVPrxixLIcUxGhmpvh5EoOoJHLSZYuijyuVlmf3Q7x978L5LGOw7fspI8UeSPifHi4NX9kfeuI77I/EMlJGaGlj25XfqfdWYamwQ6guJmVldaU+P09vD4x7HZyAYksRNLnUEBR0h/uVDwHXiRSAl9+k5Cb2t2StzfiAVrQio+JCTmVKofRbMJlKClstqDkqpLnkv/bA7ORCs5jA4kfrkMvy72loYlTj2d88KcaFfUO451fHcwtWrzuXFjdlpkPhzsRY3ZtciVUyGGziKxhhSYswKl1ar8ScEqatwb8ntaBTKmM8Y8VJxQAR9+tH6SeqTJjQymewV3IRnEeatVzst8Or5mAH00P0P8Aqvq6qSCcMllykncOrLJhkonKREQr36Xedw3TZbVtie8pbWuncGaJUj+H2fpJQ84kJHS49ACFo7mTq+wO4+88WrKuEH+0ZTIeZ4+LMYMtGYDo1bs3vyTL0TEvcaklglf0/n2UZzZp3CA3dBVdO+yDCbs0/K1uVV+OxWAWU7jF7pYzPX7Kd/f04+ZrmT4XTHatpjJhrfIHniLN290cEAZpMi6XrFeS192tc5FCeuZYgQZr5JrswNh2il/ipfIup1uEwUKOXU6uikGMFUwEkBum/6gwcJB0oGC2pA74StC7I0UxbajDqWNEO9xby7cbIeWaZfVoszaAC28s0A1Rsaj5bPUYyBTDcVoiBRVHpBWUpTh0dQkXeihAZTcrs4OdoeIXBSalhBf6KaHWpoYdvS5Bm8WBikkluhVYzrnL6rjr8Vgm+tmn35UmGrytAUWIifWzxiDNJG0CIINITXYb94yWNR3AHy5ZHMItdFXJvrBjkmR9pfdfkGl61ggJQO8mxmHzyvjwkgoxWObsVHkZ91AhViiWGEh9xFe4C87z7aLRZoYDl4s6Bz1/n1hL04i4GPckJ+b5MPMtruQn6Uu52wbuKuPMOfxrQ03oW0uCy0+zOvag/AwQthB2IF7PywRnlLaHR5Eprn+gscMjx8T+0eZl+pu1gCe2I2m1Iw8HTvL3daSL9ulGGdInKgn0Q7OYfbW8JaMrUoCX2H8bEhe2B1SD+H8FTL7uz7be0MGBUxBN6ICtY1yBTVCQXJzFO/cmqvZuvkix9we8KAlt56FZ6LOVq4KEmW9aHN+a/ZjivBWkcYa7IPJ9sYBAOcGYS2ldepEgQe/mN7LOrFRLoAoqp/QeedTPleSviKL9IOc1hNO3DIwPBt4XDtGeP4nFL83YdwRerg7n4Y9ejxRDiPTMDW0M3E5v54vdu7xlQxYBQD8wyK8FVC9gCaYlbos6cFa41gpTyY5nRFjsIvRKilVjkylWUcNpPeCX8LNxeLDMzT2B31AjmzYg4HiR1UKlaMpctsC3E8lIzseEn0tIJeq1qPM6Yl5WoWumzqzFCSZEmyaAtIEz8D7sWRIrzliTmCgISkBO1EYxUX+qtBOI4xPIXf02yPOYrHScVttJwJUf5met9ODmpDA5Qk96+iCXGJHPmFAFJSW7UJFEkrYTEjPczAOWIxuzXT+fS5tH+q3hJwIWGCEwhiD/Ytvd+SDdw12fCmgKQC0mDBj3h+3IjMR1FsJ4Ks0JEnN2dpkRb+pTHAygsWN3Pu5y0zsi3msYLBCOjyWEtnv0Z2LVhmyWLAQTTBi7UVVw7XTRSXqYu/dPnrD8OqFuBqGiPV7RzaWQwOIcpGKBAKN7wJIUkHkffoPPbVBDw90rne2T6hqJVLQSdqEa7+ic8x46z+uhEDpzTHhSxP7V7XZXtxAD6jIrBKl15RK741stRsWf5ljttP6qMql1hS9sWbtTKcrvP0fqsvNNsrYICkCdrQ0bp8rUk/lR5fdZTk0cO/HjUTKhZuh+NDg6McWh8vTFiRDqj2p2IRWN9cvOZ70AGSGnnrFuFPQoB2IAdVKyqQhDnyJ3XnBcEX56h7M7dhmz58j18lsf+ZcxcU7ALvJxp7G2AxJThWEArgEKzsSu44+9i3XBbZQTMRxR2Qfi5oYsPYT/IntdMV5XgrP8UEeVd2YyozI9dF/pBrGqO/gyTFGrXtl5SDCZjkqpPAHjuywI+9qtZrOQ4XLchi4Q/bLZ1GA7Z4zLCJraHdztMjCd8UFJsePGuvbkEh6gS9UWkULP35D5W6t5qXH7P9AfpPnzw42AeRPfhquWDncfcQ7VIye2rxu1kSLQBg3jF1Xf+FtGIGZFUBneLcvgLhijsE3O6tVdnCiqcEWZMK649rz/aAu/L+xuwsfJjIUMgzGhohMvAa+phBef39NR6AUcS4FQB+vuHMS3UmSDILEJZI5ymuDv37AARNSQxT7Bc+p3tI9DMlr4Zu8zQHWJqA6lCqHITjuXRd6Uj2IffNRwu9bZo5wAVvabvhG9773Zh4xelSA+2pRMHUy5wPjMyAU3n8neVb+BOLCLwbstFlUdF+8Yerfko7hGCFj33LvhX30+qv865Ahg2bPkiLdk9W29IakFxdvY/wLw6sd1odnM5lKmjGEAD5c4IGBRaikLBmu2fq7n5DcLqe8nRmG6B5jfXGZXGo/m8Ekp+IF450B0rJzHZYA/soeEwypaOJtyAwp8Kp7wsNp5LBaf0dgGxmvIf+qXRXqhYKOhCBldDWqfgJYGmjLvzUkVzQoI0xShKqMwk8YO75kcVNPydNjReP9l2+AKn4WOZrIKSogXC69qepGSLXfMmpZ4kPrPunXJQgE0WcI51yBdZUMCO7oRx4988gBxoWWjUDhfLcRjeysGLnofTTeWyNC+DZk7hZcIRLweTm8dT7AuAcqD94uNeLklwgtYXSrqyXF2fkenlHAXqfeuueGZsrQ4AJi2EdvnNmcu3o9iG3DGLUPyfu1sDty6kur6XQ08U865ednmPzdMIPc6pQ4kErSD1/qdgOKDL1UvVU/iQZ/HH3nV8eu5lZTisHnqORFwhZkC5utqxNiBCkESWa+5geEW+LmEZCavBboSGPewLOus0J6Do/qUmMIFz6mzXXH+/xA9eSdD2NSoGJNdTaJYdNnhX8btvvNm4QhYyb013C+1owmPO3EDv2xf7lTljx/AtaLT3WD3/z2KJ9HkR3Rp5Fi4iKgD7AEibt1YfrgRSQ8peUisZtRYHT3sAwqB4gVxBVI93jvPNzfqENRBuh/hw9qWyiHNO++BbsW4YvxPcxqkdUcu/SydLNS3GyKzQIcXzwxstcSG+AAeOxi2Ze7cK2Snkp8sKKbD+1EpY9Xo16f2lcPwXcdOayavkJIMRdFDtokQJBJN0uZALQhzB903w+Tvcjajds5BFsYFWAZHLXE9euIRvpWg+JrhfkfwcyCbQy4VyIBIpytVTPz8kXKFA5dscVul5WDinnmoZVdjYbxQjECkjPktRpg5st5mDuz2HCyvHLobx0ic7/TWG0GlkR/M8IDH2SL3b5Iu9QP6pfi8A95zI3zgOHDKWXzM23zsoiots7FlxcAXP2poHH9M/hkzafRYCZwyAva5e/R7xnci3YnkuIzzmjS86EZ6cd3TvkCiDXL+zpq0fUtXeHgavmhLdZWrYsPrKCkRA7WhSYqvHz6S4smvOHwRSWu9yNbr9kuq4m2te1GpNJ6GtsrkeNQwzAxX6Zl+rW+SVGfVQ1LzVbYJQDYviANGq3OrXgVte6Z/mmCn/1t5EplEKF434qy8PQoze8QFyJId6wb2e+vy9wCeu39vBbXqJHQ3V+wpum1FR0FyShtE7LmLftIbemuw4ypcaMPzSpSo/Et8y8nJ7CJZne+mdbrYTGDEWznxL4ufD9j1W+ZRzVAwpTC5vgSg/mlK3gdZdl+WaGpAJR5qgsZWd18DXG0qnaguQc1cql+dIJ5iiOVyhK+r10Z0bQDnFpdzrIPfqkx48Q/jWxsh2gRpX7/WqY0YducKWhnhLI2N+6HTeVSgptKpDVBw2T3ZsoBEQgVzZrat9VkV1gO9rI/puYX4EV2aaqmJhN2IdmzRxdM8Kd2dvOg7VeW8pm+tHDtxybq2Az+pGz9c3y51o6SMwo1hMinrHncefTL1LmPFGuz/wajgYwAvDQqXwXwUr/1VutLXQnO0vs63udDJCg2eSjlBucIqPovZOAZ9p1+Bki8I+aIB8S8c7DqGIqMYwMXW1Q6j8chvNpuGnVLVarHya1Y9goFANHgxL5vnIAnrnEpEYseGP0DNQj1X+UTSMIVWtRIw76zpnWEAAA226zKaqJxf8UPcWWiFiw0WgZ01AzX5H0ivX2JsGRdH3PLhNDFQgR3OjTZxu6dLUSVpPYInPhZ8zYZnWRYgldjALvWJu9rvIPc22J5AbgLzp+pjZggM1FXJCjQ+3EFWNBmz3buzSGtwgbbL/BUHZaKJuClVO7oFL2I8Ta9uYZnS0LJ0tq9JMCS39EejwaiaP4be2HZRiOXKTXA/lXLDRsauHjfCWWbSQtDX87YIYUzdQEfWHgcUHTJa6YIvCb9I33FQXzwxRv6TESsEuEOSTxX+95aiXTJXYACrsZCgzUg0N6EjvqGn5VHVW4Hu0CS+mmu7xKCpoHJLOFTL/aInIdFVngLJ08mCWsH1pe22jiB7vzCsnORWN2Pg+Us+ocMbLKIHT/A77NebPS6B0BxtR72c+V3uPs5wlW4+NhsrN2S5QEJpEe9mnFDGmSAA2Z+l9GaplJKEikiTaTExZnTu8tHWRFY/h+O80nN6dCoyQQdcEjGycHmy1SSpHQQphhaF2nPMXgml1hiqbIDgPz0w/nP8NfToMcVYSgiYGRCtmgo/0gZKUJvcQP3hSQAWbMqwE55EdCqSuMgYpZplnuXZ8uChDuZVAzGa0RSlhYTlkH42isMXJnw9v3+cjA9PCl6ZROhe903mDFYyLkTULFn0V7wnViA9bfjOB44PY1mJ4+CzR+a07Q+sxiDdUWZ+DRFBknA2qiOCBnVMaWJq27ETnAoFYor+u7+O3Wpl0MlAmCVMV+ukmhvbHeltBMp2kAiDottezcT77pc2F7y/84uxKUoOHE2NUGQ/EH+Px6jw4nWhaH0l4AfcrKFHPsPNGuLp0AUnC5/TX3f/4xmqrJGinec7XyVIHH2kYS+E9wZ7K/h/5Svx7S310DcK89XsZmCjkaWWi9KNBMxzqe9SLz4uZKRH0HnzMt5ZluOreFWkCNfsu+eQ3M5tXSt04S+CdLUcUN1U4tDroh55mNUqI4sz0UecZ0BT4O1RcjUj1SgXFkRspzat/bSeQ0CcdzyT30BvbG5JBa68rCn4BaZsBjXIuZc8m7uDwRpc6esJP1/Vo5AKzeONnSZGcnJppDyI54qqg4ttxNOh2UUj7HE6HQqTaS0dyB0xCbtQVO9o6pclc2pcqE5mx4K9lpQ1QAlm5M1d43NtaiRVC5HuEm3iitlMh76wjw62YH9uig2dnR9B3tccxEAcUnI0irbM6D2IIR5Odm62UE9NZuP2izF+jpxZ8SGzm8sJi/9bWPI1G/q5ByYK8pixHs+VZV178wepEJ+rJDDNnkH4Q54DQ2EHJyFYFGQCS8V/DNl/+gQ8k3pXaRT39ulstFOa9SnYnKef44+lp1h3Lq/sjigcXwdv4V/JQVQOtkJdva9sZ+9YY+hEqhDqRBERzFaLpL93mK1EoSEWrluCvuiQaEFI+bpwspFpTkhFXk9PAz8qGvGai3ax5Nt0WUDuGlnN1A/bMQyrRxq0FBTDbVGckqP3UuV7G4kY1F2zym3Ms9hf/bWajam4ZYLRlCyhxaNeHS3jI97ybDAoVOhlHbw2LVYp3PJTXq+w0XNHcaH22IW2kYVQwsLa8VFbog+UBwTX4Jt/yIvWO1FnFJ3Ytwmv0GzZjKREJqxnkPpwdxikpVzA+i2fgi1Qtzs8veBKnaYAbdrz8WFoYPxDoZ8Wwys6zGheKay00OTa9/R2K4XUKXFMHnc9RAlA8zW2EGDVKkgIz8xWehSry7/5iljmB6JrPo7MMwRnUpKt0WCY8xsLA2xW8QZe0jelgHoi1oaNllVMyGgRCNRbcvtqTrV55rqwTw3gJNL2McgeiSkYZAnE4dutTmBD+x49xqAAXrpxANKxznieGOcWE/y5O3qZwM6sZP50QDUudxK5YTqYG6yv18VAq3+jXTFJ2uvWUJ2Hu5w4yKq+r67ALZArZE9fAmcYGY15kkt4v9pt1PjKLpHhrIxLFq3ix/0oXeso/fVVkrYxiOe56sUHlr0ENuK8pBwpOpm3c/gZrNHq1MIcDfN02wpwS64AJZ9KFAvcs5G7j1OasPXkJmjtT2LXB6DL2nO2f3WCaNYEXrgT6NJ9rQfZafFcFVSqcoZDrt4+uxgXBEIxCYJBBloFCs0ZWfGwPrBWJ3Wlku4lAqC1+7z/Qqz3HjK053Ki5M0u0zDE+PxUfamOMpashTBD9eYTUSVDBAsXt3GJ/rhFkWKuatJ6dqVWUeP8gdoeeGzfmjq1mbcpglpAaeqGjGBa7gySH7Rv8VnttUQuiAg4no+bT/QGssa56jugP8MXTiAQxUtqKX1WtG8Lngf5AfKVLFagzNGwZMgC9N9BwEV1qP54tGmKXwbfX99PQkYD19oFa0yGb8iSrizQ4bX3it51ohv061byHPhGAE+BC9CncrzSPS/RyaMg6K7P8v8efZEG3Km1jnZWnpkgbwQlmTfdhdCmY58pd77/BeLktcKhm4nwHySUr+Za9ns+CHlvQuFYP7+nly2WfNFNHOqhb7b+YYqP4GyWz+dytURp7lWZ2+x0+S7dSEQl8fsqUGfUz9EpRcL16cWFTspa6fuy1WpqkjJAMnZPpBmUZUYxa3Y0Hg6cIf0Nv+pS2T8tU50/vzmoyOhag9fLhs0VRGgtGDE11tBtPH1bJjipCcSykSverM1i0k4tnYNZUx67tWA0SNGG9f4z+tbZTgmEUI7n5RjeruDpl7ZOv9eKu+W9Y/AaDCmjnx019CtP6pteDFr4DqJfkv9afNKdYirBXoJ0lk43ASaZWty+EFewAil+LUXpclPwh9Xf+lQ0c13F6DyI8iZAx0340v9uu0F19u1BYonj5to+yawxsDFGUfVZNCTzym+7A/egYqFrKLqq7/DSHSpr1lE/UN4yTkC3uJD7LXakJOQEZZO1rAKEiKIAUnrD0FLUcCvzvONq4cSyo6wHangTZwwSZdOoNTHBRkOZyUPFolx7XObIBaM46ndYX5dVQsBFvrFQoDlkZyiasqLE1LGgjuBaTtHNzplyCAFudKwEd2+A6diUzq+WBgOA2OIfTWO1udd7gSAduaLjKQ8hXGQqZNI+GAb2wo8vPeAy37dAy+uWsFUT6QxU54A6G3qqb0ROXLEPnL2QS9YXgoqjDUwBLlbP5LCF8LZyBM+HJsa5plkUKbyjveRRYWdjimlwFobhI2pZAsmbGiALchcv2KwkRN+mOqZ9CVSKE+Q+wadZXYJfJW+cPhfyqGOoRzYBCCQ7q4D8EpqSrQUXGkNFJriADQS0m49OJ33pVq+/S0qhVzNEUntNMSRZDE6ne9yjmq+J7JlhTsxvJvi7TN60b9oIL5HaWKi5XRXcvK9mjBbK54PdRsO6JKsFcVuyadc3PgXAcYHUpIDQeyVrFpGQvfJiuyd86T4vQ262weK5A4SMYqzwgKJWCw0lp9SdfW/dKNmdHPbJHPwJtM4x6+FALw/nfpUyIBXSI4krIExtnSj+hn1U9n7Pju+JfWq1slRwGoi+Gh+HPzxHODqix2PaquDo4S+gM61EwMsuAAHv849EFVy1QI3Mp3obCPvbF0VylD7fhIo+Golbyb5akhqPVw4aS/UHMFdeHDgtemmo0eB3T7VesUwOsplv854xVAB1AKxqBkVwEw4btYIWprsj1j42Bnzgrxqk4Gel4/9J9GjlVF/7KriKT2B8pGqZThERjv+dI8VE7BmMiVHkEaOXCR2X1pc4/X6JqTEjnB2O3F7aNez6wZjz42wt69rCQeYJCqUQ1azOcphcPajzzWfdQTtMzsivwhrTxJhGhZA2w6T1UdmVV9K6a9s1xEmvWsStQJ19V8K0+jwGYq/U3Q5PEaR7ouOE2rlyGAim0W0uzYy2NkfbWWyGKZp80Sr67KjBYEQ1exa2FB7szVvqzGtfWfN33WT53CVwuK0UE0SCgRKZTpGD0sxIkpDwY+v+7/KsmeIhoyXER2Tim0Z7IFjioqurdGHOKQyLIIELCjA4JczPqOSXFR148N/L5wx/+KpnbIffLB2+wbJe+YF45/Urpqxks7Bw/15HBrRAUKFdZ7vMx+dtqsbrepB3C8J5wXd7D9MfJ44zGuCi61MjY7oS+wcY+iwwHQv8S32yzM1KC0yZwKXzg59qUgd6FT8di5ujoUhzPlh2zWz8fd/YriAgKUUUrjcC0nz0jfr+oIIZaktM3oHbI1ixqe894bGAHWXR/Hd/FENpb454fZJoEKo5VVzULaUKD0vNYulPmX79SH17BcDS1U2lskw02b1hkNrhGZHRYr7X7vNDCXue9RX2HiNdYndAUOQD7LcAHPHt0gNs8NP3OFAeUw4HnjM4yOhKqTeQDIicSrBF3dcakwP44pvQIw/0kEVUAYZxEYlGBrpPkgkKnfHtEX09XaDcGQICm/Q1l3k46bjwndIp9bOyMnHjKNn4TEstwwyE4QpoloBLzva5iHJY2Y3oPv98NePH7kmylb1brRvRQ6h9cQXyeqz8sb9K0rqQ4CZrQ2IWsgfBAVEfKN7MwlB4mjPrgIfj8s3TMEYiPDuSEbNm+pRutSxMYMNGRpYCKM6YsJImyfySM2KoWaM0iL09Spo+2nCZ2ovsr3F+vZJV2SGVaGJa1wTZnQZx6sH/OR/5G674ifZFcGp7tNC2PO4KiW+cf/pu7eudvG6FmVSfSJI/S67j8GqBHB5dP3HAH9nNiSSr9QxBUcSuEZpJb1mrAvAyyL7ZhWotkyVpv1acOk+AOirUVRvHbpH8pg+udvx5DZDwu9wuKLDposYhX9oyJGdOhvPWFyW0l3sF0EPcIAScgc9wHpKzgLACt2Js+jRTGcKAOHRB3rFjh2iY2v8AMrLTcW4vmmi2cxQiS9JYu3sWf+V7wh8Q5f2qeAQ5nNZUQCUb82j/ZU2krkcdunwUVO3XDykMR7//S9/e2cvzcXCHn2DdkoIipLrt/A9ovjEKcP6giiCd0uPPZaDHJQSRyHOa9318p1CT1oqyEiME0s/F/p3l/DUFabfa+Qd4sXtWHJozbhJ8EtQhiFxrKHszbyVvQ4vfxMjGcGHb9qSeNfYF16/y4xP053PzdwOIvqJxtBKP8Ycomywpx+1NMeLLMi4xpnnVWH9rXyiEPnFDYMR7mkrvODMuyUKfZC8iOgwsIjRJXRgZ+hsq0eYuAcflLKPC7pyF94WcAhyN9NBPYsHgP3POr1URItUZFLp6nH9nKeRcq2n8N7lSMkQC8ZGPEmzv80pPgsB7QzyFKCkQWpSsbdYp7XoPZPphB+zig1oUgbld1Cp/2GeNoCNBMp1IfYrOl0EOAt1GqTOX6ttMzMq1LqFaIWzYmzK53l7bdRqy3r3ZUMHL+w6c6fmDopfiodN/KJyreI+lHKbMj6W3hAoxgBgHrd11ObOdxlqspOcpOk8rcjYSzdC0o/xfS2GKlP4GFce5cAXA28rfDf7o7NLN9imqr5ohwR9thUxXoAtAb531g91IegLktHTlsT1DzsrsghCgP+3XDMpJ1PNHvqrl9Yzy4/nWhFT7ZfPHF1OXk4GPmBbdk6TNwT7QvbJOYI6AfoKTjrgIPJA96Pk9bE0XKSKhZq+vr3SAMOLbF89maiNceSLp023m/6TQ+XfwC5BSKk5X4UEtHLdpaHeOP4G7mOMExtmysuBUjbbGfHpgZGQrhtorWhl0bF+kwVJs/echUVuuPQ95uI1IA1M/C7EaFbcnc2HNIN4xkEVvNffaV3jg3HJbscSK5Cl54Hck4G+whQiPu+Cjj9oYklQ5AohqvbfI3VsPdyPPTZ2t+CIfgShruTJCFTVdTVB3Or0OQP0NzlfMns+bO/iOmgL2Py4CRnWmlMbV82BTwE6NGTDUD99+vSVpk9mYzkBb08Cd/PMKnoU1zOw34ibbzNxjX5v8JUrIGKu/1PmrK2CxsnLS+8gdG1eiUVoJxE6bbQFjknoDUdjErBQwOs3P+ZbVx4waU7XLBfvaQtuRAGotR+ACpPhxI26Fsq3kMkQmKkpbUMoPBaZTnMnXiHRgJtaUY3y2tVWH0iNF+Ya1Q6nt5teu4N2lreibumSKLcAABCG8Scy6DkRTXWX6jeqT/oiTSCbArhEk1UCSPiQRT2mcwwtlpvPoq9bnPfMlEVFZIGf/MCN95n2AmpFi92HyF6F3yfnhOltkOyXhJiUuLuBr3TOuPUdu5h/Yu3Q2/wOmEJgHGmntsYA0l46+LhuaTXg3uiVe8bYUO8okfy6tZflb3HSoBm/MRCp0ewxlDzHc8ODJJmwGEo3psskiKzui6fpF+YxD/S0gE5p+eYFaWa5WRgerPdxUM3Yn2a2KonxirU942JLg+tlrmsSFB/uAbq+GmL/WqM0imuxwykQYnQCx1TTz7kWJxKV4x7om+RuzkC1bQOsnw0ELTuwxUV6nmrlv+dBg6AEnqBHDK0tf8QjMqPsdGj/xjNByPaPkLvphSGD10Ira1KoSlHHVam/PxUjTZLiSd/e4IgLDcr1UFTGjNdS6iY9uDRdufB1EQtU6Qm1m08vlEJZYoI4PCjnoFboTWpuoJkuVNmfNIdOkZpohurb9WoZHB/6qp2Ffhk2dlJomCtwbxKcuUNvQlVVP1U3tPFi9jmlNQNAVjBZJo8/04TBuX3KdCyzi6BIVBNQjR+1HCeWIEP81tG6IkvMJqNNj/WIp+lLZytbfqUAgVKHhkcVWk8VzTMDgaQXiPIZqw4Uz1BYF3fWvtlFYLzPkSxUxnpKSFmtFBs1uJBMZXKi5tyaSjZTCb6p91BawaurL7gibMo86Lw4G+vKd1AqT4LBeIfFUwoz9jiALFUMQYonDeoDY0AX0Omgw9lTNnmwHjKB+GdEvo3jZ1IMfNZ/xVcgaEyFALe4RwwilTWluycrvlkE3Y9ttFoT3UqzbooV/Ub4joNjLFjGLM7qU73979K8XVxLzYjLFuClNEkbiP1txga4Y1XPv0fDMEOK9Ud+fR17OMeKdu61I80aAXICnpE5LsfyrLBnrxRYvV3mdq0NkA7BSfU9uHr9gCgKR1x01UBIX208GC69yMfiVJiee/t2SvrmtYl/kPbsNi5YxyyrzNL8r6Ll9nr4uMReQJHYi4CdoYln2guNHOYYMuKLCQzKUvSYcsMHA0gIxz1DlnuOa4XGXLjNXU5EN5AJeLIus81HcYKrXrCqjrIZq9bWFlVcfTCDvdKlsyLDMYMR65NTG+YJ8b+IKRptZz9ZqthKzoEz8o69WKIb+XOM0+Xwigtd3OWnssAzB51b1tZj4H3E0GqvR4j1umRyxZvT5nxJET6yLIWqnytxxGGtGN4xQn2+QD6vZqqcDIg9K7uwahgkiCIMKJ6+TDiSCwI2x1lujPiaeRc7zYHTgz5NbY8rE5Tu/nMoJh+5xR4xgpD7CzAc9o5czyWqXGloE++okfiVQ4j5Vd1QDm4jd/sgI/OP8f29PhGvO48Zg3APAXmOUqQk/LpCThcItXJOIZtN1iaJ0JX/P2geZ6gVrQiY3aaezW4DwIWroD5wRQsP28AeVcwxeFoXpRr0vJoXieO02csNaAmE5uzl1swSBYn55V5V48JnVn72ig6LtTzmEuy+JJ6H4q8uOeMlZbZ3Yl3FyUoCpre37j773tmYa7Q5sKYpnr9NRW3POzwp8xwjgM+yj7cdns6Zib/5ZIPEi761v07bzrYd1mqR9vCD1UkudNgum68RRDDz0Wt4BNYBku3lFkUeToIJss0+TH5liAbWIF7zNKz1KrgODrNrwLitaP/nMK+Affpl1nmheSaXBLOgXCTU0Pq4HcZiktKFQ5R/eTMy/t9AK8ZmIxgzxdUhxF85s/H1U6XgpDBhFn5VzITLdXbfkBaMK/8RepxaDjW2UqinTozNA8P9x4GOZPQvGGnTgmLvfVdXS6m63o0E/C5qaYfDCAUSOOpr08K1ZkMyYQ/6R3SneCxpXMUTxEKwce+cG6WQOHMUyQbMyRLkAR4r3SLvV7GgjvB9NSHRqDXoMoE6MxoAxBHkihBEDeUYm492zpxAO3JzR6vnKhMrm/6oGp/BCLyjrHuJG6V4cv/bDm+aqs0A0tMVN4qSYELTfQxj1L6tqbVnvlgkJOPEZSsDsORXmzdIbLm2hcGWBMvDf6FFE1oXcLWA+nLi/l8G+sICykwspcOYGqnGqg8dKKms++hXRDpid3D6lFv0NJeEmfV6FAIgkPvsTnIv56eWrVF42HSnzrYzax7ANC0wV4w35fm3R+0j0VpwgkgD94oixQvmyf3KdmBcxhIVkuCuCeqR7PD4CX/EgUwwRmAXnD1f6T/lb+NADKpJN7zulZGiwOBUCJ+bhAwSfqgm7vjW76kY1merLSiOgbFWGjrKbdm1vM+K/dGDWRp5Ws9AVxbLXKDSki6x5PvLPQLnkziAaqCnK7Sn9e1cJ5C9XAykQMGtMPbjvoo+di5SKV5Wpb12hQJeijAERoPXigiXjeEB5W0uA9sSKtFg7qeZ4pqcHY3YOdtBZMrfz6bni3KRcL+62fz6go3kFwdHP2wBTxZ0uJMmlfmLjnqtmNhsZv19mia9c5n78ClE39idt5efnEhAzfJRym73GlzPPoru5uhXnk4718hku3xxoVNRiuYrJvpg8FoWcCRHeC9Ekmn+2tFmN7YUHzFQKPLBxYnzJ70Cay/VjHuUFMLsyVSiB07u2Tnwr2rD0T9wLHTOcDLlnFmzv2vncp0kQh6f+h0f0trtLBsJ7InPnCETIbXBbEYHb0v7S/APbec/MX673GO5RdSWzUJFYtHpjNazU326iEcgfd/cQfyYFEISZPKNK62lHtxcXx3MrmRgU8TaS7uPRsLUUJc2N7Oh6BCnoL+4r144OrORJO3EmM8crnqy7sBmwN3jdAwVl++zFWrn6SwDosVray5NvMQIxy8KAePTz36mxZaaELLfRdP+RVGsgw2QoSI60JvDs8xVxFlfzATXSxoWik7kQNpc9LWe4j0RwvP3CyTPGGD/VNH0lhrpZqluifu4OOQgs5z1wWs2wuCLBs6s4oVApPcedlcpF3Ef/CsuQ9ctncAK7dID7hxhy+z+MEDu0AigbwmwJoCGX2tujLt+p2z1kPEmAhlMBy+8AykrZGvYwe4NGbrfUWYvp2Y3iflW/gwCFPYb4gPpBkM3mfhUksj7Axe69G/7Cas8/QnfkwcOc+6hChTHQnV0tHogVzNjgsQ0AMUDKBoxT0rIInlCcDhsVE0FE6w/snk3ezb7kYwASy9sU1wHY2J8q9y51IUVFd0qGevU7V7dd+/r2y1P8x3fh4sXX59mapHjbiDe0B3UbJPrgN+cGchXOcGs4K3nUttJx40AzJcDE8h2ITU/z4OEiKlvaa7zFfrjaFaJ3tcJAyaMya6CfAqKB0pYtP+rAgDBiLCDyLhVV13vruLXpr1Ts6DpmMlPMtCElZuxw5bv2kuVts6K2Y+X3k0IHO/VlLQLspmwb3tS129QUrGQkOPWnYXn6tRRkAa6TXMqIJMr/MuJbf0/dUXu+NqlyNiG7nC8LNeU0rszSWUhl6jrsbnVQPvSTI9uaJIZ9aARLhFfjwDVn3cpmRO0VfvV6FnbO6VPIL5i7Px0k3GlO9Dd9eK97/i+jnccTMjgI/MmI1qIgttfcN2nyD4fu7cV9jRw6d6Yifuc5SIsyOwKeP+ik4PPAabxJcJmCgOx+RQ4PTeQET9XRKu8z46UFPF75+qutHLqI3UpbBuvriMMiQAj2Znd3aSbIXKXlx0pZUibanRMcKRev3M2B7NVzyxsS7wcU1wkt5BZgq+9Kmkm4xJ4vieee+bDPX0jR1AlimWDNDP3CuPBRuIfURqmKCG87CXcea56ZXnYGFTqziV+iIBxh/zPFD5Sk1PYCc/SEi5RWVhCFViLpeWRuScr4ZsC7u2LbiJY8oS3w8C9sdnPTppdYZq1jXAV07+Azy2z7Oloyig0ABZge6v0dSC3upwqh7hyOZRXiBzEuzjNV/L77DOcwti+ktDTAX97q50sQbZWUs5xh7bafqg/MLtytoOtNhxhZ/r5Q44l5yOJk0PvoTpZG7OBOlQB5Uw2kkforCoK4x5mWas7wepMk9dKPfD5yxpNMUc8zAKOwV+eImOL/IhQnbN9RUfXrbesvqVb2syqYH92SIioVPA/5zxIZB6WvKsFlHh2Qrrv2Zh3jPn8mfVafl1NbIEZQjHcEfeOhA08IVmtJgmyTA95EzMmnzEKCtTb72X12pjUX9gZJoQBQ2DSVYRIAOqMMfnuotSgGXnQ8JKfrx5i3d+89VEdpd+kOa89DGtSvB7IevjvUuztj+DP5gcR3PG0/Bp7a1MX9G4/vz6/J0gMatISyg1xKGhX7VP5FHPsI7xeZgRBQwXhNw4F+2rNZxzwOkFRCXVPVBpmPtAeYK/Vpc2rt/yOK8YJ5aFyFy+gC0sYsL/SPYxjsssMY8wzEstWhMUme2Dd4H1l96kGojVopDcoXdjZ7KcLN71MItLCDhlOnl8lOQcGl+ipmHJc2UVDxj9ZgkOyMalcyC7pAsDNkNE8YRj/3hYCO657By2nL6SYfsJGNaSfcmxRqoR2/OJOJLVcwO0/Efjk5j5V5KFOa1jOc011KJg9SjFeqd6wE7h9gkehEczWCDEWq/BQjBz8CNZx0W1vkZE4ikIm8OZMYKOMQCWq2hbe3kaU/uocNvnmKVQfsiwvCN3NlBGy+K7/Pt8W04sRILrGZo9fg5RROxm+HSfdx6xp3C4767DLJ1fO7JTJlAWgdGQNNNww83de7TFAY/GfiV9oQNUW6xU4TT3/wr9m0xwto74s3rgbQt8XfLrysiMNyhG/wqh5HxZ9huu7Dj5hRd32rPlpcHcScYW3icuUYDaS+pc/8Zjgxu1XT46fYgCWl5H+TTWoPBKji7Kot3QX3rb59x8c6Ed+5lIehKf5wZeHpO02JBGK1NLMEkkTGy6Ze0VwCdQMt7lnw88J1aVMQ2+a6B9QMN8P4dX6KkcDLwPFERylc8XU3PpqxvyqRnXwwHwVv29EggAdQ/riUM4+nfMtzqLoNY2jZXfpoDXyMXm1NepfKYXDRrCbSDZHs83Snpw0j37MBB3B+vx7VknVlQoGc0s0t40oR95fJGSuzQ6DSnqfFj+XTMJdX6v80N1JJ84YC6cQiZrCurNq+8XVeYLIf/WD7aEE53KsqHnrXocrhyf6FnpdHfnPwVSiTOsgzF6iSH7ocmk39R+EARoYuj2DBYxO4ME6YH6x8E6tKWtu2J7f7x02O/e7Y3RU+/cylh/N+ze4gOhAIUJKn3qJ5t5NV6vdwH6ErFx2Yo4004frTgrkMiVN+27/FTHmoVDPSi72oh/5XKTAxIP45pCKCBXfOdKI9FmFZJbWIIurCc1Q7R8MDaMZ3qJMiTg5RRDBmZ0CYiDg2VhOFXxrI5/QAbY1+UisMlAeAsS0Eklr2X8bUizsqaN9lGKyoxamxPLJm5xTJNRa4tTeAw45GfPguS9K+NhaSgTSqhVesIuPen5q0s7PVadSyGnT8Xs/4H7guZzRwdjKJE2JVPLGDroVWlS1tiYtyXi0jsMM2uw/kMzRLEp99FKdw3J3gLRXqJB6jydelUp3y+agmLHpPVy50v7y4zWpYpoAOLuPKYcTpL5L9e/CdeezCMnjhbaCkRGhYnSQ57wI5vIgHFPohUtIPhkyR4CQkmm40HH1o+2zmUg+kMCvyHwiZ7MWkM6QB5BlqA9Agx3xszrOtBnadmy4a+5zv7ZN66PM44p0F7A8iOGYYVH5VvIdQH4ZnJhfQ9SYPYoIZ1ltgKFinxuGlJ9l8lSYaaBPzjOeGrQTyErNtaitEInNJx2b+UGhkJuGpyLf2xhHw5WNRqsPEvukG8RJMI2MD/R0Bwnp0KDqJiuGPq33Dd0NIBgnmdlFY+Eoz6bkeAgFwyUmayULfZavUsgaWdESErEwfFJqOjKiZf+YGotMKqcR4yzUzC84RQQWRdu3fHbdt5lFr4c5gg6FnjS6gC1LrL0XiEGep0cbLQaVLLIEDHEwV15fllUyw/QbklPN0LpYdC0iJavWXEEXFKumbxURbXCZcYZfdHqbiSQyzBa85P3cRKTjVVpyRn+TJ10zy619K51TSraNDazhTpi/ElfMIHeibSKasJPZQGlGNibcqFangl4KMGQEGpBCqgbRNMfc8A6oKkrypfVSKXlpFnsZdrQmBcMWckdIF6kKxQRO26767sBiCQcxJTVpObKnmEhlvQWFjdIkFevbTwVV8uHZsGW+csYZxqLN3W+JUiC4YfPFQNoU9cFOVBR/WQKqY6xdJe/2yuSukG6RCGvqGY0OSZdqtjy9uRQeBqRsKjSkhXlHbligOQMAl5H1PgfcgMadxM3wx5ZBG8AHI8UpoaUD+VfcOdkpY/cXtOjrBNCXuQeRqLwWWJPvBYHg6uYMdY8CrSMSoe5yEbnb5ZEnKV202SNc2rBOF9z8cqw7s8fZa4TSVdWe4VGyl9IgKPe9vdzJiUcYjmxdh5EMEkm62X85U7oFZCV1cx05uOflolYHkTmYtfytleH8v8usZ64IMSgXGGjcdTv5RdnO3rMOg/DKRRemc1Ac3HtqLrZr5zLsFX/NAjPL+BCDxd050ZBWckHJTHVJKCwk8ZiVjH7IoFkB4A/3+WqIt+/2U/Ix0hQktJl/FqXausaq2HpFo0J3+1B4gdqZcOeaZV5OrP/kq1aq4li35sN9Pbjx8QV5Ih4Y9sPGSDoZirIwpQs0eUl1e6jWZJV57E71BiriNf0DHtMwIwvV78/As/8voPUPgcYkknefqV7Q2ler+L8i9V4NZjZ8TBiM8c2OZcLM1Lqu2DWfPx7BUfL97G/OcSZLURFQb76awW4sZqJK7cAauSgfp8WVaU23R5OORlrwxxVhJpjG1V+RzVu3pOmNHHg3IprIwoY92wQFSV4/dq23IyzY52zey5+yDbwqQHNAtJYOQUTLhYsptNApMmL7hS5NKOmUR5cDRGVph4IwtjRnmn8ZwDQEo8wO0pfclC26ZuKusMHwGDjygx8+ISbtpbLoY1C9ArK3snyQu7IOGsYAvry+InrkX2y3urGpydekJkgPfIzDQ9MoVNI0yWvaMa+nDCB6JfaqW8HKyPVEQOGsh9jx185fufQUINH1B1Oo1kvLqyQwWaqEI+B1czp1ozAD3TgwEhNcTOsK4ddCgJ3Xt+FARVFECt04AIKXvfpMdaoRx4eHFZwHbP0SQnKgizJAoz/nojLgdsrDhh1r8+83azQ1TfEila9sCk4o9s9eUrTBmfhH0Vtn2/DrOCQFreiuQFHQ5W/kfuXGCUzME8GVBjZfKqnJYEFW4vEFWYGowEc5COt6c34v/eqY8cgU6y8qRnFaPLq1Hh7KyNJGwZB3d3BijItv16Pqhy7P/2A29OXJC2Drw/17dYHniUXI2c5zO/YeOjaz+tRctL4W+aK16YZr7g5+by7dFei5uPsW/LiMgBpFJJwr8Efu4ODo8+aRgAQSp3mH/UYoxdxdHsFM38eT5M54+KcTuGs1nVtJ6+AM5zkxxjX9iekWhpVNY4pWJbmj1KaojxBxsPh9tfaIZ3sOaVDgTv5lgOkucrj2C1LB/0diN0xkjoVDvo7HB3U3JPHemN4eXu5j9hLDc9yK8WyCMr5BFfB28ItIMVmUyx3pyjQzOFYxPLtE18mL/g+10Y8GPM1gdT4JsPsudP3pkDuFn6LYfbUgJ4YJiI/Hte49q8DhiXQfBcW1umIM2GFI6DYblkWuvU/IcxeBC8jlebFvVSoJEzIr4L+L4K/xUyLFINXqGnc3eGS2IVcXgDpSvh28hFti2bMvaVVglq7nUul2aJmoYddNbr52jO6PpQ3O9f9/TYZanrpO22BvZqB9wPxwEngfSm+3gOnmE5A/JRcc2eAIWiM4/iGzGYiH5WoKrS4agkoWdUdG8iqTliFu4u6lFvpc8oBAeV/Jp8aqaya2GjEJJV59AgU9Dg5Fz+PiXflnpPeJ3y6MYEhq2iF/BcQz7Q2wt1cz3UxXN20ELL3//vejBMVG4e+fm3vVrXU1xikoaLQxc/cSR3Cqos5DUYw1YMGg1DDpBa00/M8CnVMLtcYf+zLiCHhUimaqsazcHPCTAuDT1SL9nA/Skio9P40v/JCJyuUHiPFwf03R62wJqjz/iv5QoO3VRa+JRedbDFVraZWqNf2yw1UJz9zazcmru/tbbqbKMLHrEeDN+IDmQM85TlEox82G6ezbrASEh+WNLGvTImvH6DQ9A3/Sxj/HfoptybZOfiU4PpDXtBK4Non3I+sAmiOwyMzu2bbyPxXJLJ27GFBLLz/fyMNJZO5hJvMugX0d1o0BZEPucVBimcJbLq9kx5FZOdbRpzAyuHEkqnuFt2TeamxyUaXtnWpXLmapEjcK4G9WDkuGyGBF0j52gaT4LleurRkBul2lxb4+ZqaDmKVAXMGSYfxSo+mg73MxddJ/qe0e2AMPYULanPBset2zxlVru2iXGcUJ9IXLu6mTuOz175IpevWyvfZmCLyfrnDk4IW9yBHfe4IqQdmSKzf2FdD30fAXS+UQsThkKgppO2ITks68Q8q4LuKnu+PVFAv5mQdIb090BKab8lkdv4rhCGue0LZpmTNWH3yjIkDplJ7rZPlgAw8/v3iQfWaBUDRJAiAmIhk8VWrBDea2QapNx1QWYUZ2Z3tMMOYXWLnVfiZiLTN7avjkKZ3tY7nLhOV8roK7rMQHGSfNXVk+/bpXPN4/FUYWSdnvuNR4X3vniEW6mrj2/27X/U+3PAB2Nrcm9khuG7x0Pu87BV1ImdyjN1/fhLX1Q2+VxZzOiyFBUDoN7w6/n4Is9STaMMg8WcuJ2TCCWvDgntjcVfnhQ4lZowzlNWlSUe7lxVzqbzmE+x11yyMPoZlYtY67L+4b4cvq4ci+Al70dvDUj27+Gh1/2pgPrfsmItL++phJ/C1As2QjKklryzn5WCpvbC+vlt0ImmOnEmwkrGcInIXDQVRpTSaOeqJjE1bhle+oZ1FDkd2tadNmIqsqWSXWvL/+QjO5PV4BIj+gxyrJDjwGV8FsBnKWIGTALFpAYiz5OslongyRM3zzxF9O4bL/7uJJhktueiqjrPYJi7Ne2T0jWC8qqiWlAsXniNrCjfu5BibqWMFB1IrkUpUmy7J9+hAUCRTrQxb6a5c1/DksWcZnrexLhaZKU5tQfLHbZE3uMMr9auiGCdjxZs/5KhVHRSLtHrC6AXIB8uXQYGHvfFHmcER3jr3l5P3T+d8dQtuzBGap020uy2UJyB1HozGe5MO98mrCqkofCKh5/esGTWS9mGvGx5hxx0/4JzUlrTg6wBNcttqZG0yjzOpeKla+A/DNhiNZ1WH8WSZD/PLs1XUQ1u1e+XrXGwwxLikjZeozO5sZJf61j1ND4XuEJ5e3JzODHQgPs9Ucz5g+LQUFdO/5MJ0Rl14xpGjzRXodvG60BOVU46HFCLKwrssXWupB7VyF5CbyIXuhThecnq4dGEDoDVdfwLMQWAOjqkYGIGA93oxltl1TSTJLcPJs9NOiiBTU8LBO17qNhn4fgjBS/WaJHO8FFYJuxc0WmtTdUoQE9zdFVAnIrk4TeS12QiHNGhWwqsh8SwNmsRWimmzq474MVrqJJe3ZSrvyMC31OHPWXEUocD87b7ZyBZ7o9efV/BwWf/LAKcorvBl9MrH8igIqam9SqHPo8QZvSO5LpVSLJtkrrt02g09mfC6ckWdgRC047W3CdojRjYnOUBR/LeIntORQTOfat9YVMoNc9jVGgkxlpQJwcz/g2XZCQ3RgVkYvtCVRRWwYNaYM5rl/wK4fuVlyeW/vRWg1LxtrsB3lRN8nC9EFATKgcA28CyKMxE/f41fxVBlzUxLZxeTuDGNEh4aUXPPVo1hQTCHFe41TDAQHTvf683XcOpp11pYp+neeufm2fy5oaWcGTQDya/dkDwNddMHO4Qk2CxG+w/qnWCTxknf/KK5M9xWcsZR0Elt362UAIC97rpyL4JOQ/Jks4zPbUVGxft/clSP+2EUT8GCvNFETktSUn+CYHxeToMdD1yeYQHLDNUQ6QOimr9NdmhITJbVLffRWPXARpuUXyP/rCamBM/Vq7bNmrjvBYVrEFJ9H6HPFYPunxztUqo1Y4x4NEOASLDvRbVcnCGrQVsRqCcoX396GTuBj00UgRD2lmDKLOJpLcl9FiiNYOCXQK/AI51BRPvFcfrRP49leTteJ5Y3PSirC6JXis42/VWO0UpL1HO96PxwlMjEagKZ1Bc03OHmI4Ah44HuznwXTo+apQekZtNIAB7U4YxLoIp8m8thmhkulQuGKsi2IbFlfeOoq41dGbv9PVum7Dx3dwnVTaplDzMQYzbwXMJJ1miNS7BUTmWx+9sVJcjsLT8VilkUzVIE9tayaYZ6j+NcM7kjRC8KcneYxNFHhgtKH1n1lh5BoDJFPVM2HJFqeWlbrGAp5vd1TobD2RQeAtQ0MVWoYMxEtdMpdqSFctiigqTSSk6lM+xtyMsEnBf6bXmNWPn5mY2wi1OdLkPJY0zk0gYHCxPTdYVRDLStcwied/uV1orjnrd0dwv/3kp2rHlerZPh188oFmNszZDCuaZ+MdCTRutYoYdp5B/or4h4b0BdSitXr8RaYSf0nonXSih1D5QmDiiJbuVng/NrZ5BF5U0E9kUt53/pj3hym6KRxMeO86CqKreHNKtDqlngUGfshgUW9A6UFLBVFo+1zFg8k0CtmOscmeERUSLWJFH1TiHuXgx30zT79gOWM3mW84TzJAaEfpQ/kBypNLs1n3eHQK3gwvkLXJfp3aYSm4qtzSFB8BpvbQtZHiI+2Z4QXcIMNEcOoHotLTqdWEFCNsn2utlJQYO7HlISz7GQOV4C8mJ2M6LPI0psMyutvg59V9WOkoi8WGWDACWQ9KqPJQklqZ9rZ8Oly7puX9vbC+/ApOoY9DoawhAVuurt40fQCN9jZd1nm9dbQ9pS+Rp6Aru81g7EPP/bO3cRB/slL7+9q+6g2qKfESwxtu+4WzCXa9UqkZhpcuzpv8mD/sFwFflZm+qCNrhdifKBo/nVTui92BhpUhIRYjVXF6GA27U9fkAA5cXJJp6pkmVKqJtYB+p+MxbnafLA1MpoyvIyGyFy3I0Ph3w+G2Xp+0ZHCWwKq11RlbVrFulBrDa2QdmVQ6ZEPJTAY7Kr5UJB+DFw+P8Uachx8oKk0an8LBVQAJ+0zYOAHe3PuB0JOJ4x0kf2U4TLBicPWMax/rzO0ULsQPpITQBOEsvykz/sjkFm35KTLat3O9XOnMLIABd1qJAc60HynlPTXsNK1ExHkfDN5iWiozJVfBtiJ8oDdOCGAVDBOXpf2lNxkr7iWqpDW1enRk+Hcoc9QIG5ju0qqmbErqkUxLMGh5R56g463BITopMDYUaYKBu9RvKLQ6juiROl07URadnMFLfnJr7mnFbBJFl5YRjqwI/1KcF1VZFxWIYz2vihgGqN6FoVfkoffwMU55EOd8mvePQMvDcGIaYSOiP77y38W1kkNTwXbxWuZdcMu1lbMyO8eIJwiMtU+XO+K5Aouyv45OkzNrgoea2VlVIiEVVv6ooj3LnbXZWU50Ds7nBtd4sdHkcjztM9JhuAzF9dMsU2Il1w7YD/cXjQeC+9Xenna/SMSi8tU17OLsW3Bma+4XVNszhuvdnncecCyYjmR7jlqtqnWbG/1zkrG4nxA47K2yjbj1xIlGcViT4GAqo3bGWKieHmxl6Kg1RDdFoB8wwh36DmdjSxZjtMavgt7jbnEeCpYxU0Kcu22QVFMdRFafKezyomTwidHJQgaoBBX7lxOEFfZlrKvSBkbFJo+/th2ooWfO5V4MpQAPFyMcqADjmxYfFpE+uZa0Iy2Aih2TJgsoOD/cvaeLoXjHvvlfO0gnuZS5ViNnX2WdA/rRsv2PsinJQnNwlnrg6M2iqH7mLFmKGQ/nfIySKXRS8gJfwL/sWcjVT800HnqfLkKAwsHmTvc9OL7voa2SN1VH1xquPkWH8hQQIpZLj+ReMl8bVgNlYl3481Csg085/NvGOzcUna0bxU0bqH4GVVQTtR0FfL7ovhGzm4XXNDhZLlt/MJvIqn3MqI0lTtyVtilAPx9p2SY4AR0xJ2o8wf3vmkkxuDV83tFCHcz6x8LiAbZ9MOZ1QazL82ZFpx7FRt+V9h5BGzGrPCtcURWXDNQecHI4FZucHoC8iU4atExsV/q+afZGzVUnnFXBfurS8Jml4vUk08/Wcoe+vBiGLTX9FmOgdAXpt1e2BHQPBAVvyDmzJGwCsz+9n5L7vpMet0JZ//xhXE2lbMwUvD9mZjzbb5X/X+XeOAm6XXWWFrn9bKO4AJK0Kn2tZjVX8H6nb0glJcnhvL7cw/iHiuBs3haZa99+T5cN1qXSmVY5MmG8+qY8cAujEeheIdIVSbo2kBS9Ffk1YeHSiKMpvYBGH4Ms0r1kidZjo4hb5MynGAshfyUrmLZQau4sRuR4X1HKnTKM3rZxBVxBNLIZYqqBiyburYaDqNZH37JXC0409LclVJWymJSLF8RQ5b8I6N2ld4hwjjq+Xjk01nZ6gHkAVjm2bHNJOp7GxnzwUv4m2FXHaAlDnjZ24lKRCvdh8w3TzIRglt+JcWfH6Npez4xYAoRgxsNJ4Jx8qgJ//3oSLy6Ewf7Lgx8JuAUsHmQHryteZzNUKZUenZxmPBngkEV40G/fw69590NlGZ3OCushf0as6ko6ht+tW9ArXgKXWK0kPvjxTkrS6Mv1rWewtXisOSehWoUb7kt4cdpYMb38a7P5VpU1lWRteaijZKOImTw6ji5H6edh+1hjTObJ/5UL+4SgiAeUS4MO7b/GgY3sIwD70EUuOBgXOIrVo3cNuPI3TDe1TMDeLfAbOCWmes3PdwntHmNl+hSN0YjNlUUjg3ZkP43MgX4+XH7fTq1SHcKcATzLEx4Ocp9tbBOZX4HNG6YrbhVTJVRB/0K0XgpP1uUAesRMQ98RSvQ/3Djlacm52V+eZb6YfaAnJ30gkp7BZm26E/nseK9IjTmpz6gYnRr+A/Wvd4Fd3qtgS31SsCPTX276s6kDRwTZKyNxgreKjuHXRoi/Ur8soMzGG7K/WPqBG1OnBl9wbQ9HNkYq+C68WOJrsV3tIkyxLt1tNWf1tmgz78Z0Kg1KFeEwF9xMe7Kwg3pyMXN+ksnSOZ9kQwfg3GCNnbNPyz6AsIT7dbuwhS0IAHOGVUHffhwQPLQdE0AJ00XgPPUWRBrtPu9avLAWbLITVCNUKqPBggjQ1XY/1CVfnW2Y3d9vvNWfWDvyayojUIPFvkVolSu9idEZ4XnJZ+hJ6V4X2bNGWfRP+w7ngguDI4zHc5u9as23acNntOX7KIObYNqKp8YyL26mFEA2B3+TsF3bPl8R3wwarLA34zYad1PsTUkxDno4mXBmCI7N3ddwP85nAcPLoLhTqOYj7fwd3+hprqBypYglpNRsWi6w+4mUOENlbwjINbzF1f+Lyvgal/DTwGM0vaJov+lFUUq/Et7SMWk/ftsXyV+B3YAlXJhbQbY19UcpG/mby7ve4Ases9hFpidk/LZqwE/Jwd+yhKn9s237qCJFlhZu/e5xA1+0xDMxkgDWz641s1sxDpbkjaPMP2eaOgevUNeS5cze4lwsLWqK4HdYOnDgVUQX6CESigpPLVS/8ZPbT0i9XmzwiPWdc0qfcbcPoWZEh2BnZB0WOR0kWj3BFqcMXfBlntvzEJ2QyznY8juFnBs0PS0Fbg0pI8WKCFpakAgfGd2vyMNq8XLsPkpZoNQfW6FPPim8970ZLp/i8AgunhYcbyNSNaA5cY3L66Ox8mtHywU6qkQaF1f93SSvNyK0PQ/T+qCM7eBHaXBtfUXpa/HneSFWfnwrOPd46oVjqLcWfQ2wgOfSnONgD/fjAvbeC2seq5c3f+kACC8RBVT2AiwSnr0Gc55OjlWS9UxYJzzFx7kIV4UQHwL8RK6JYm2rw6TjjYwuojNwp8kybNOl89WjBXFSv30KkSCeJUeEtvqn0GDeISHKX4vMDWtO/Eh7pbMV9vkztFJ1+Aa9FJ1GG2PkGpHbOpRDzBcrPVMsAtfGG6idlrJLRYDUat+DR5Ejga2zSMXXEwGyugu6G+VM00+xHiN2K+aGJ/wUuwtv50SPtCzBUEpKBIbylEKOvFPQ4S4tSKVHC4LNSNcUF76/naRAFYO13Z+IU/34548tpSIEef+R33d3PNjZRdMz+Cka7QcSIGeZFQoH7N6qPET5oujGmJ8fsGGWGkx0Up/+5aUfSUO46gj4/DmlwxVG72XzZ8CEuZSIY6ESY+3c/bQyIy2nf7mBzxA1jxu1DbhWOU+IHC9m2v5ZA1KvEnz1MUS4pzSdkYYKWv0z5ga/BtC2TneTazeeIldWE0ipmrSeP/V4oYsEfTPYaLogTjp4VVwkcZ1eSLEkT5Z4HPndovR7XMe7OwAxdZ8rmqjXwhFmCxZ+huNTk5LDcWh5dFxJtyQo4wyKK0E/BfROlIJrmtg8wmC0TzXtdev5ub0TpTM6XrLH/tcMia4rFczfqM82UCPhyecV0BM2RRoBGoSZFJyCKtB7RjWDNAa/3I2yK1nRsqs3cp6xsuPidKQCmGsTfppwlJApyuFhUF0p25NETbaBOmMIA/+bwkbrPhYx2f+tjX1CEuCRFrGaOHUANg3oTknS2TpdmydS3X8t3OmCBf4Pn+bAFdJTrTPLsCR4/rdYcywnwzoJj+e9O5p88SQ6fZO39P4wNCdO3koOuLulGxbPP48U9hDFipb+yq+tWFvEeT8HhhY1Wo3o2Lz5Q1TFh4W5p3Yox1WJLKB8RNuvkZqcqeg+EF8i/a/71ZmUjri91pItyPEeuG5O2wPX7EHX/lZywhfV0jn3ZIhrgb4LVHh3K0+5b6WOUl/AKUUQx7kaosaawC//pGnGHx4DR9/v7tbRV9A2YLSk1JQ31zsUEo9L1GpZTS5zLtrBg5oSu6tx2TyVWC2oFh9Tjb2t1+QeRZeZBOJHqG9sa9UoRozW97BqdY/gKrJpuTRN3DeTjf4znrM1A72yiQyCEWFALBpE8kL501wvPVRgIpbijhDkOXacScBqucWEp08Qymhu7Wsv8n+zfMoGAJM4AkjbHUHCePF3WtYP8jDe+qQ2ORDM0sF0vgT3eAmVqrcRYXbzzcWhL3ur9q0AamG+UDvf9nR9+8mJcDUxYbmDzTaxB/auOk+Ax020vQP9NacRMhSWOpKLAh2PSRvCJ7G4IXA3FI/5yqPeFBi38ow9ukTWriugcvrYy0WBME4F2SDUMxTvnvTGicLTPBZ7+7UIempJ0ygz5QWpRDl/ZTAf/N3vKxKD977HjPkWTH0EKTu5Cgi5FMi03afNRjllbEOk6KwLMzBV5iAvoGGqreCHbyM0ZV1qeJ487UR25xlYQSZD/nEdlYNqiym6CQI7u/F79YAyC8Ojhgp86LJ9XpKzbU1mRSDFEAHtLL45/c4oSeZqyXstu9gUCwdLCQQzOFa3xrlCOif6931DqR37fQ5aBM3baTfGl9qOefGT/gMSjexDGopVL6lZI6uq3YL1ohgt+4VES9lWdjkNoG1RFBtUAgnWiI0hwJ8OM4AQOoLu6pjhFZNgLMXQdyehHT4cSo9kDmdACVCGhK+S/aOv0euhbOZB4uLsqCv+CGV0pil9Z5EW7xNDhRvEM+i8jaBPb/L56xCf1C7wiB1DnkjNgw/T5cD9aFg4hTAmNqncWuXomYYiOzfhCDPQygW9VdaMNwDVvZvnFahXRFV300YhYQLaK2tQ1fdKYcDqZjZHQYQZPsT3U0BjFPBZ4SaF/qMpxgw8AECtt4w/A9WFolK0PpnGpkaRJ4f0ceHjAZ5AilfuiI1BBHqlejLYB6af7rnsEOdWm07vrj0hO3FJGBOHlkfALcpWQaH+TTX7tSAeSl+Ng84j9oORZrGxmoiOct2joo0gT9k5Sp6hqhihKwN4p2RW/RBLEZQAu7IlxYaYGy63srhaImSz/gtcNMDDIPWci7JfEqZcuhiU3il5o+02HZoumE3066fZcO9nHXFPbuGMXyAu0Vign9V29KdFrd/rxun62JZ0V9XrJBJ1WMCeegpCBogbivrSDTRMx+dDOgzNdTa0n2kQLFCYoka9vkfcGalcZulDHJ9Zyf6ljp7ULw2xBKK6Jx0k6RMDQbjDG8n7MVlxIp7ujWTej1Eik7f86U0gcC4PwwVfDi046xbpQqCqpEhYLOc3Z6cPXhUdlTK/xcTz/7EBnVzTimxJXNvwlHY+cad+YBx8O3Gk0rGwWtruff5bB4mu9USRTEeSF8KnNaEsi2aybU87rxFoqWIY1g3AqXUuhHJ+isOXyhcC6r6BHFd//HTzrHNWV9e29s4fRcbU6tq8UOoA4QIUU5TUFZRS/0Zamux5/EVEsdYEgjZQ5JrF7lXx6tiMJEO123WeU7CPjemB9bgwaFvqgkJTOf0uCoeitbdTDzx7yTSZ+kG/wewAncfu9ovM48BK5UkPxuBbuEB6EBWhVi3fKljN3pDwQbcJs3Qp9ME8iutd8QUoLgNscNyoaBU2Y238KniUq3kRWhNvzCT99d7OLJXhD37lc7S15ZWYUlDVQXreX+Hzc5toB9jgiDliiGiz4pxKnHCC0nD5833dcKuKoUkwMVq46jXH4GSI0HMyeww4Yl7zFNr+0luqQyBMoEwId10fCNQM+9GByxQzZVHVVIDl/58rPq0gVrfZO2lBlkA2mFiKwjiQJZ0QoCyqGCXvg74I/iIlu/AvCOvUHZBpXy9JEbpz/nrsA2Hmttx+gTRWzSwyiYLehzRaJeQTAlJgQ5H5uSN6ZCu2mY9QkBxXv9IiQyOnuY3KsNAa7rjBPTlgKTmeDAJQLaNLZ3DJvYRAQ172lAEZz1YchEY3W/IBNzaolGfiDdLvA0Mi9SpZ3UkAWNCECQUo8Q1c5WbfzUKxugN3fREbiY1nx6E0L6bz3vx13CRzJ6nFTnmIyJzzyR6Sp59g3wMgBxHXpU15zu2zLwZ3Tw+6EKwu+s54kiy5FTu9Y7HtKaeafA5+ovNIvAz2AeCmu9bhUz/nIjUtwhu/v1MCZ8KdfXHMKkYC/o+EKOdTtKH2joHskUmz/RNdJr+VnVABlWsjzrNdUL83X3jVI2MBCDEiDQkbWJDxWWad/YKW9PTxnidBQ1B2q8WES8biuBcfgIkvNJAIaX6QxmQ6qGIsNqSsDgtPsyiqIopikRu4Diuikn+svUjn5lMEFVejTWf1moaVNt0oYc94fA10T7n1wm8FdwlmSiI7lHnpWPZsluehXGUU1riyr8gywQBat9a445Z5RIVkfH9ulYVy77q7Zt2z/T0eC0S8eU08m9C4xSWa52CDM+NkUNGAhOh9neDDvkt9x19AuI3b8vg3QI8HhMnEyHDvP6kI6W76JiCaZuYBAFRhY8jZaW77xLhQh++Z4x6r0KmADanth4iazqvFD0G5BVZMH5g0V3Ia0/VAHSkGIHye0qiuxMHxvzgH9FmAIaPlbl5Gs1PVF2/O1O8S4debGVqfaLzAJeBFrzFvamCe7aqBJ2Bfv/auTovfU+WVg+P/CTDVJLRRsFKc81FUJdubYBXERGs2gG/gl8h4Yfu8PDzx066Y3SxQOJeHrk/zlZa4RTPYy+A+IChzihXHYQR/d6YTfVaAWt+fENnpGQRdvdmbdvysSUNW9Hmf9tMhOqIfXGP9HnO/dIXfcHL/xffCO92daYw4KjEvaOif3OqgKEEgY75kAnSomgBsSxsfGLV75PbUzMDvOJB3uR+nCmyGPjChpyc6Fd3pT8J4qcZdz+Oo3Z3/KrfLXAnjOMp6HosXQ9F+gJ61V062lcYIxI+xxTSpubZZlgoQ+rPrnoXYFjwGyNYBRCiXy/g4MD3wijeQEYiXhoheP65FYU3Ug9z+0SzDI1Rgw6N6T90KwrjZGK3+7UvoH0yMzRodG5mwSJf/hgeV/Jdorywtqe60v3sR4eGZ2QGsHCCGRXfvo+AtJjH0SsPSvSVtLD1l8feot/ObIGKnHgzHvLR+wB00n9rcP2agdIX6Kfq/igZ6uXlbK8IZ1eB8CZ8+1tdGgyfQqekbPBeDAU0aQoLR0Ao00X4ZCGhfpoa5/im0OlfomMugjtKAdh6IeTIXvlhR5r8xPKbSM7Nt0m6DPdKTYVLon5Vzg6Ax/oKBY/YqC873eK1acQ+dmT/lUB74mCPnUZaeRM5C4JkNY0b6IIqpOGosabe0MkBi5FNByXsvaawF41IexWagmWWiPPBTdftvW5OA9FKLxiu8PQ2jKHZjsQ/kiV5S2o8CVeNA6vuQ/bTj3lqN1qS4pFYmEaN5SiaN00OEi4lP0zunNuRuiEsZWHMPrdUPwS28myRNeWmyJ2agbBtceSQuB0QF0lFsF+z3yNtEmY90deSgr0Ys8kJ2+XTr3Qbv5x0bkslnF534rR88oJ1ynnV4jBZKuIK/xGxqD+0MO3fSsYk/5t9/CnM+HH8WUFq+tpk0u+yqTxO0HRcpTiOxszOjc3WZeVSkbVb55mYv/D49xXjScn2wCJfjswKHzWdd0gC4Naqejl5H4yu4Gs5m2ZvjyHwCfy+uHtG/clDAetBQarhqpsyRdpnDcEnL5QN7DkdcbbAUb8OLsPF1uSktSd72wI1J/KrzUyehVWgXNgrgAvX2IBOFUydad6GVQGhyR2Sm1lDIF3LTl8Xy/Ebg4zKeDJsAR1AnRQmC9czFkc0t3wkxvROGuB99vFFHu42KZfZyIlPEMAzM4JZJiG2sTCP3ipxdciTEfwLVhbjzbiPMvtfOtECPRoRcMhiupIj4KfHXavK4U3NS0v8MjUjgrOuMQ9qADCC1+4PhfhVPY3mLn1qQ1t+6ZQoGu/xrpig/t85a9VO+YQ717jVslbViV4VwLTwSBDx3NnPGZ2RfgkcrmPsRzHyPbM/RVnThROviDi0llHM/NxziCWpp3JSGwdsMYU4m5qPmdvDVlZKXSM25i7iFtYkCNh2T0XAstzsnjTA4IkWiPFQAr7rsBdfauLGmLeerINggGHyiDLfggNpCYowKjOTny6dObKCfudD76i2FpS8qlvuGUqBfSU3v6bTJgPZ8StEr6GcfmPlqnREBjXYqaIvyKxdOCRtl5badTOU+3oc2LZioMCVg+OGOMkQi57I0vcTXhD8nLbLf/ViCz4XX8/fzbJIpgjsDFcd8IosUw1pfpUbrIx5J4AAKHuZP2b6a9Ki7TjLEE6dllHaDZSftUFBbJaP7flpC2Q4Kb1Xr3wqW7WD1YcVKjL8C55lETxwnowiG5Y39UedEHVjj6JaUaplqyoQay1sUWm5IvlokT/O9JHfdH0aSQQv1VkN2NgkSVvobKpYnsVPHxKAhQeqZImeX7e1M+LU73zYuLKoY8zBX3yazExpCTyL5Pbjf7XV7soIkA+9jv2d+VoLTpa5hHzY0zpGPu0fraDysw0HH8hRQHNtt+bMqJBlBEcIvfdfXOqngHjvV6h/FWR4xN61R8/qHfRtayN910wJQ/Fid4MIcX5xB4eNqNjhycZl6QKLcfWEFTph0I9hn1G4wTYT7QH7iSZKPGYyHhNBANZwZ1tcAgl8y7nQ/BagvY6xdDyW28oGcEQHqlaXoUuLBLDPuqhjTMmknFLrJQ/iwqSeN/1bzx0oUDx/hQIDrMewHqxU8hY3X40UUZQqNJ7fySNJREoBm55ycNakDxAlnqc4rntWVIBBqW7QWo4NykzNz32dI2OUhQAbcc4oyaEMTFCikz7OBAxS/so+Iw6D6w+df9QgARzwuxRdMbRCZkLlKcv0Ftm0eTMVPZZ/NDL//xS7xkua7Obs/rGu16DTk2s5YTCaEcsQSVp6CpsJgono+7i8QnSic0YojCe4S5p9/GQ20xn3RweonIGivmttIUPe9vTBcEFYBjgiaMOz7OwOuX9KoiDYE1enA6rT/Yaf2ipAxMhV9GauqtxQ2cpxzDoiSZrF6u+0iaLZFEteDOKghIQJFA382uEQgUeJODZzqupLhAyjdNzkzLx7hWywd5ZmhPeeGs33kLpgC9SdVI8o3HJn/bget0BUQJm7/NhGz8noylZDE6BLS3e1kHxZNFgFOjM4ldNkVJfwJcjzi2Wf7FAzSB9iXtUDmXuAm0qsbWwDMc6gy7Q5gXQfuV9tHHQCmF8M4aaGo+Sk0JjwbacSbTYEVsnt0RoEWBADiJ8uEvTnXvR9znLV65tZJp+hi9+1OTSJo569epCv5ufcQFqq31S0ZYHkuzz4jm8Zbg02a4lN6Mi5dxoK4R1WpHs63g6j4ixiQxvWtljpZl2BgVLP3qB18HAW9WfdS/V1l4JAlgBzQIwpThTwgWWYchEhCNt0uOAbzAtzu/ndOtuHtq9w9Z/qTa25/u/im9nOTgTxshRiDb9MXFuMgwLS4Ekvf2eqSVLhYlmEuuHoNuB5x5k1wSAvh03ehHIZcB5q6A5LViD8N8V83HJYi6Z8oOnUVfuQsDgC+IRLnWmWchGt08SuUYK78Fz0WOfgS7hSMywkCrhIIc9DgY+UsCC5nreHlvCtg8dM35x5JmMQ0hajgyU/6tWbP84ZfFHUEIgWInoPQcTrGMnEna7/VwGZ9PNzIl0VZRtluu/JcLWceC33B9GaSOH1phfieRmKUEZLAFSlBwZ0vbf+Xl/FszaX7gO5bGj/TnBrXrJ2rQImzKAkXY1cCxZ/uWy2mh5B3iVIGPexoRoePhqB7BiQZWNLAseRgPb4izjDBPrXgf9ATs0KS9UZPcFmRgpfv0QeCWxtufDbYVjfyPL0NN40C9ZtU2gO3eGoqGcHARwo/gHZ5Cz/vOJmanAUpqqC/X+Nvc6GgWIi/CIHw+bwxvsTacCuBQ03jCqG10c20J91SvVy8OEU2pflPR6Z8Im5EvdXYfgn5I2Eqj5KUWX6egVZzTXzK5+WPMtMXMBezhuYNZtxyqEG6QkS9GLP/eQLVohRaG/O+BMwirGfUSD0NmVRoD54CMqxkJRLtZHuXGVgTLzFU2QEcOQ3iWlUs8Q6H025MmzAdSqbixAl6LCzx9jZF530JFco9DMv75+EzG7GjkLqeVvnhdERB1E5Q1DZBF/gwrfT12AYVN7MdUQbn+UyPNh6pPhRlBf6eqhLiYCxtnj3KBzaxneMqbszD3gwYxFxOET7FDX1736Nw92dsoDrnjC+KtTJuTsL5OLDGpgUynomTYiPlEwG44OPT2MB4TYGu0/HnM8jrqrPDmmsbI/Jup5JsV6b9VLnkxqyBZjrdssjze1dxJkEOJZchEMYxaKTsGANK+NkO1B+SsKpaTqYW1gLvG3kocToQaeY8OGRjGKxf6MrEvLqgPbUf0CmX4l3cPVZHgTTw8zJW+kqmCqOWKDIGKWCPrQTv+UDr91zCuWgW5jnKjCnFFrEqa1fJH73JjLkLuaJoLaIoJxhyTE+rjKfdnxgS+ycUSYZ6ThWwQjnMUUR/Gxd+jPARp4dpkq9QJdD0FF2nkCGO/lihT8+OhBcAw0LbhuMJMOC4hS9TJFJR4HKMmRPNoChiytgMYSbw7r9k5pMIlFZzUJ/xdX6QIOTjrQYZPkgbuHqSdZ9YymJUt57jObVq3FF5OwadJcigr1B0zFv3Oi2eVwgdW+hdBEmrY0qV3PfINyDX1siJySQZ+ckznYjP2alNKHzDbYnR2BuFY8Wsgf9AtXsrQuqjjJ+UpbHk8CaoOoReG+U8UpZQF24ZZ+0+wWMtGitkpLY7CR/UFPxwP0m8y7KaTr8xzLO9ETNooj03iKGrxcIbW/Mj1c1OPR/uVmw/k1rt5oZsBgFLQclQ56bGRXMP89zcRYWkqTU+z+9+hTZFtjz/d+uiVjKC1jDp3TBkQcW5hpBUZoJ31XqK+KstLp1kKpQPOxxGo4SwfCRfCW2/X7Zg1YkSfRbHc0+eu/OtdqLAHqB2GSW6TqMUzkY0DQYxzt8MixzQG4y1XM/nqfSiadQx9u58AfgmD1iZYHCyjI9EzCuXR5tikKf26UCcc8SAN/TT+30KXZ2Eax+4B8G6JgOO4JztinEbgdvPcnZKpCtjP9wqqPMXjemkJI3qcEp4eWedDifvgPhywFKkPKppHEoVNPbaK5PCclqOE2y9wgM8+lxk9r1H6DcjJkmlsdZDBixLSWqYOqjupdSz5DqIIamnVvCZf5/GJ83n7M0sVZdafYiLkHJd6MSzJ1yFYW0o72WC1RSjfDp9xqp0sVl1NkcoaVvdy1PT6M8PV/ZWeu5y0iSUgpkSIFhmBmOTDmfk8ijfbXBeb52Rm9XbI70wqr6UR+Hq/cd20p///aoMdI+kzMrwSjg3BPLKKcW60oNgQx8OT2voLrZXQtuStYy9ckUpEZBrmCwbIX9pW+Um6xvB5HhziNxSnr6qS5Icip4WNde8WMCq2ZjapHDQ/4g6hnZFd/qZ4i9xaITK1v5X682JcQLkfTbdwLInxeJOw2cm8QP/OnweHFXwzpO3UeiPL+kcZRzwRGHou9q17Y8pGz4xZT/067FXjF7Oo9y9nM2K2a0QdnAyC1TPfsK0KkRbwoyqCxnZVOF3qkNp4f8wuGVJUowf/yA0vMwyIyXx0c2q6em761KYyea4B5aXSUfFuGHnNO7uz8EIuDM5LGC3fu6mshaef85Il/b5mrxLEmaYL+0gPGqybLs6Do11jZ0Ls7m42xoGIDK2g3ojU+HfHHRmzEHT8DEUuCHRiWugwwyHSuCKWZ8d9NF5NDUakPaNB0U/uLKd8CDhXjliL3bUFXMWtkpvDJ1HLXCUYHVqHLUG+xJkldlO2vZDHwWJpbom7nc5/nfhkLevC2/8KAu8RmQuqmYhuOVSp4Wmy1g8me7mTbcNZXqK4kEqVzYNkN7sQL91UGmhh536Gbn3u8s/bhZ/ae3GrZwkX/kByf8GLmOLgSBpSLhVLJxre+kGCFpilhpK9IboocQS3a9si5KlPE8jotMSRReLvlKwocQBEVaGRV0VzTdZ7gjd6wW4ZiztW1AhMvw4mE0LuG9rhpc0feqGLiRJw+JAe6wUwbkfXJYYdjPHXtLwd0hgXII6tzXS0CJSLUcQJP7MoRNpm00XZW3e1NyrdVxj4hq64pTqsnaMtVUde70y1JHMXhq6lsXUHEcKNYRLMg2Z+Vhak12GLi7yTVblo4hWLCUJHhsEw3kdAwdGbpFXz/PI596Y5sxk0c5a7Sk23fyy/fgqZyrmxtj1e+0TXP24OUxsiYWiUodSqkdX3ysegNO6wXsLYYYfJXjB44ixTy0j3hgKYCG/oqSDJIz1Z6LEBmrHTZ7Int6RZi+A5dMJXvYP7sffhWebtXWM0OzeAeQEXENWShDMPrtD4F89EzCC9mlrJz6tvx26C6xRwx+pnxylJTBjcPHLGPdClE4mMhe5XV33Q0Dq/nHbLL7bUuuk9lBiB4maydSH/ecOkQxM466hAbaP91Sg3FvT6Lszcp2NAZqsExGWCfv2erx5ZOn49vlIbPIhLBtUflr43OT0MFnPih6hbcW6Q0+rM9ZSQ8gHuBqt2h/aOwxDbHlNXokQNuQOfb8KVotQmmXW0C5e+BKr/jg5AG9oUhvejZJKEdmUlUFz2vZPdyxFocbvJDQufB/EEeH9yNRmCVUuI3xWtIPb0FGXNuIOlgC/JFgx4jDP0DPTND9zXWCrunA1rpdCXwxyBEYCSxJnq6fvVPHUbZfLXSv6odnVvE75fYjeKzcBkniOwB7hAKpgevqzv+TgNmqlp0VPUQup4BWo/9TcFyAdgOPNgdMXhfDk+B1E/S7yegaQ/9rS/2gfr4vuEuro6KXwqO5NqrR4Qahfvl2DXqmyzrIMlKKzFU7Phad2wzTuj+fM0e4SsFpIFFS2bmsUpCBRUmQZXwI/Amb7EsbqwMrtWWremu6FF3xcYGK8ZvHl/4Wq8oaYjKMhP12fqD6IZXfG+aU+ZFBtY/HKCw+PyBtSO9yCtccBtNMuEDCSQhjdAv/gynUL8vRbCKVi9YaYzR8/Iq8HVmy3WK9QmuVTYoOAtsMjfrXvW8tNnLhX3Bbm5LyjDbhMxBns25HtPvMRP020sgjg4iUIchVHtuDv+gI2U2ppHz8iC3QSIajTKu6G7YDKO8qnR7RKlSTzdx/fVJNnlsUlUNbAxQ/4gC2roUuvwikMXcgStjKGQlpnn2+8DtxYE4o7742BKlG2BYkDiblYSFQZkJUQ+rOOuouFyWfOXf2cOCvMIORQrGuJE7lhujivX+yXprAJut3VBh0T2i1luHC2RmtsoeXBbie6qGIZhc8wW5QPXXseuubxX5DpjAC+H2VpJehviHsNLjPuV1YdczZFOsWiY3CYd8i/+i5PudI87PBURoga18nIRLu1br98kV6q943csOZj2KhUzElN+QzvqoLpfh8+ccLLWu+SHAGx3mRgKZ0QAM7U7Me8/vz062OZSlcrm/dWNZSlV5c1U+cgTuoMF8qTYFwhp7+tgsD+SomYdeEnxh9ECdR6IyXseY5ClBYfRk15Tj14xokIhl62sVHOcW2X/SWpgWdWE9ZiiIJ5PBlpIONjmV7GgGewe+UVD+Ve9fn+AeVmQrRhDn2oEzjfDOVmFJNptH16HR8GB5pMRCpG1KdNFgHqTLhpP5+1U4C2KSquUeEtwazXxXvrVmNisYYWxEg1B3ZjV4FA6Imu4R9fRIc1nMCAUng17ZAm5K4808Utr1J9Mgn1I6eHZXMfDK0YQm8Gan/MUvgk485FQ3OzLBmZcFIWZOKx/IyvUM7e7flK85BV7qnl4OYXx1qCRAELVQBCn1SR6z37QMVAfWYKeOi/QjXAqVTKS8lEZPAJAoms7eBasUVqx8zv/321YvY5APp3q/5NnHMSu7RQUSCHoT7dywWrnW/Q7rIMiJDGp5LS037BnvL6rIQFHD/8RtdtK5cjEDckG2dGuOwP9VVRnMnbvGVBBGDQHKeZQmN0j5UWl30D1DFWWEVLfj5JI0WqtL8tiVpO3m6ahANPUEZA4HHOTtIqNDFqLNgbCAJqBV47WzufFt2E/0agv+u4YPu3LKNCgF/f0dIFCJyFI/cq32SWkx5igB+p19yEbba8BPzWYmezcALRx3jHrDsvE5OG/NFToIfT0kdA1FmI4c1cVupyxtcWyF91+fZ4SJw3jOutHrD2lOXtWpFea+LD5px8miizDEBX9SW7vyfWZr1kh/S9I/dK/1A4hbT2FHxRcgtfkhWvwu1QurJPqqIrw/GJlONtncb1fH6x/NfwK+DY2Oqnwu53KoRIf1+7FUCC5eATl2O6ur02CKypB30INbTY1Jzzf5yu7kgkCYabV3tDcB2L5Y6hJFWnM5hvPgjicxF1qPyCZZue8MouoSdzBwhvKjhU9JMGw8KFgOWin1/cZgIdaNLClp84PQYqIdThI+xh3y0ho9dOklBvtZDK93OIuzBm6RgW4n/e6M8eU5SDtSPLjh0GhOmhlh/ycx8gbeYx5V6y4EBPxxs0wk5RgJhOuq9LAzsQIuzqZ9nE8G7s7APptZbFY/cpzCO0nTamqKoUawAR0/kWp3d9iCh8FzqrlgqazF0JrS8MWv3TbMwoDX5km40DAHzo5XTnE4vbEpuIhnewWUUY6nfOm/zQxdhrT4lyme9shy71Y+al1fokW1r9OkYQMjGtVyMhzvtbsKzNRriN+VJy+hNkcpse9/PucVBa7J5CDGqMiO+GfvpJI/FVDnFyhegI4bAElhlxXxIfpY2mn+/N3U9Jqq+kgjbWvogbODJ3bFwv4rMI3CfBR06PcYDQ4+ugzRRfBVU0utBt/NjnHoS7/dfVsChJghSymIx4I5Aqn5hvmwek/TZpcDnDxq/3WzxnVTBBa4byPAhgHQMV7K3gslZa98F9HQYTualo7HMAqTiitIIFpeHWBeCQCZATl/gNZMMnjHUfSahsu8ek/Ftt7zcLO1TT3Ox0fqE1arhOFNlKqk1u+fpkJsL4hQ6YsbJZdeziK0WupSrgchbmqRlavbdLIB0poPfPcACQa7uZSuNI0FSsW886E8si9axNgHrrGE942EsQYE9bPv9n8ufNziSiY+pGhinltS0WAnZnwoVkWasiKCaknPRB1aZkDlCbmx0WGOww16zvmHzeV/QVfFJKFwh2ICPnpo+MPAUvnx5c2mKBLk43laHg277zZQsI9EMJCyZloiwiWrInfPXLk/Aijg7YWLLDzmcNIgkPOhOsWqgn0ufcXjx0/9YV/X8vxfwoROfuuX8bRKmTDUOimFp1hQmfbCxt6e7liSa5qKA6Cv2r1O5wgVQnMo/wpZcLbA/lCD6r6y38xdF4oR+lKNkGbQX3PBy+HMZM5YT05BM0wvV5o62VR7Z2qbpzq8I50gWdvx2Qo6HUhgAf3s1C2yz4S/C2Ej2P1rMffrYbHx40/V7LFWkOnXzRt6hrUYsw86CjYBuGx/+Ca/fmAn8E6Ziis6CRZoqgOzHCDdApMz+fII+xef37inEYLd4i0emKzgDUoFpjxiMV5CfyZ+LEDB25hBErNfe6FJTmEONAY7UdudxrqPyQmcbzm4qMgAH4jWmBtzhDxhBkIDXCpvEQMeO9fq0mLdQx79b05Mi5C4lw4TeIekvxWhmftNjEi0QB5NqRN2XAAm2k9S6EqEfAmIabdxzvv5S+PAja4ZcrLJsAtBykVnhMPsSE6YwAcd32zkGgvgm33JMcKXgsV1Ux4cRTQG+KXzC0/4AiDrIdoqpT5pFZwaybsHjwtDlzZ6DTfo0pdR5VxdLdfwfx/WBHPw+3X96PBeJihorh0K7OG5UGWIa7F3e3K+7eHzI5GAfzvsYgFz/pNo61DZ1QGFknoPrBkpV0TUotd1BCMePNkutBvxyAD4I0EFa/STyKRKtrJPvQyN2Ilo+o126+TM8s5zPD3Hkbu7aaVwVJf5dJ5OAHO2LIUnnUT79It7T/ZW48OwiezBme8xbfKVFXVueFGa+JpuaXRfusJ9DatGyiyCVQgKelCoCvmfhvE316A146iAD/NSN1aN5b2oxkwpT0IMDvM9CjNs3bpOYoYP5Lt8KT4TKRjiFVjqDNyCNxrMhx/x+t9Ada+I0T1ZA6/EfHExwwCHG7RNd9KkEApJ0Lvn4yAPAwmUTrdz6Di0oQ1U54fSXIgMtPNAQ660F3EFXiJtDnTPASFk8tawo35cbLSldqj3w1mLHcNd2uCvptXuSBRGL0y0kBZ6EqZMn9+Rzw9JB7PmmIYSilwAhdim2+HLXWXpw8J6EDgC9vYVLJGAcE1YFR8wRhAUm58wYRj4bb4/Io8hei6ONivLkdmsJhun3Q/SrEgB0h5/3YutpV/zEdCqwj4EYTfXUQFCPCjZJPWzUyyzens8pzKnd34AfvYhwEtUhhbCycJ+y6QfQzpY3XsdlruVmTIigJZG5Q00jp1kJPMVkE4jvesjiGpAy0d7BXDJXu1L8ICLN5VToOwsDlFaQw9vBrq9cerr2sv2vKt/sTmi0jLkEhIF/M43CjhEEn0qFCWIb1uhhaZov+hc2OUNXasMiBRkr/4XZl3RGZjegJcMDmknh1TTBdmov7gVgcDuVa6o0fQmd/s4h+OG6FPfsAqjMU0NnaCByGVvvDWQo9Qq3PO0Vs1cEEjhs793z+2PCVAtuSEbLythYwl9rRopjQVDoSLwUcwIGMs2zLzfTE9hEF6hZCk0EawEN0O9EnZ3AaPXBwl4eq65MHgI31IPeZn4UwkEP+HmiWh/u4eZEnoSH7ca5dJ6J+dqh8LOr+guQz5VJLxC7GnmclRvZW9pR85mb8COXdDlnT9v7noy4XAAVc0eEMOJen+eXhxsvjnsaMqhmd3wOe40o4+b1HorcbiYKhOJ+fLuJimK1TOoDyTLEYcdrrBe7y5uu0UMdl8d0RPfXtZdOXlNcKwzvrjmuA7BU7oZBzdUTDN63r6qbDiPISsZJBYqQXw1ShTWBFWP5yQ7J9mjAc/E69vjerVdS/jTf3fkbNPhUwSwaOZJSNf43Vwjmka+DFVcBkmqmyBBNh2XOntf5VBHc02w4K2sKQHbpaq1aBsHVh1Tj6TxwYMzQ6es0/7oFzXFSpfwk5i8/Y4iyPDtiFvRBo10kz2fzrbIV7ToCzdxGhGh65nfg/oJhP+zswsriej+f7jp77V4t/uANttgTdwpzNsMFf2WrjWzK2RQqoJX1X0ii7tJEw6XFR5gQKBtDl7lGSlRTH46B4WzITVt9EuC7+035vccNVbmlLl0+Y0jaJGiwtfvVkg19vtOeQmflQJhNhWoKiP/fLCVn/gHeGVGwYanBIvIMk2FCXfM97PkJwJiVNvm30m6tSSmkQrEx72efG4HO7oPDsYrSS6ps2Y0WXJOjoAfFb6pwbP7R80Yynq1f6iXkH8gVfkq1WV4WRXb0QjfhPPh05NOd7OsIDKnuAnDGg0sscrAZoTFuKs5sQpTIGb1hGwC3V2o0AAe3lOX9xCGvqpn6Yi+wI/cPWUgDKogTMaIFgGQDaWMmZhmnqFzI1Vi2s5hUt8QS3MpeYDSqCPFSvsAtLJ+8j8TM5PkaGLlxPJ53AJBhw9eXFvkuVqnRKswPvXJfKh4juO9dE1ij2jJbA+vQXgZsTCTBOG6E2In867sE4j/C5AXbkT5MzJIYtO6KgXOWcZh95tSVFjF8wLhZFbZYHTa/g/VqMP+GPXjbXApDSs7z1a/jqjESy6YHYJShYeKYTcuBzNAekmVfs3kY9xR+tvFoT35OTHccPa2F9eY+Iy/edEn9jsao3oqQS7mr46y3pxShBQmyopNY2IcUBLQh9gNCuhJECJqLvINQ1tqA0bfgtrnASdz0iuYQuuo2F+HqLKY71oTzgm9G+S2ZU+R8C++llbNjDRFt4qaWgw+8sK67AXpLlAzuFQRuxdEJDwJWEneEYLx82imClJj4GPcpmtnuXdwypiDryVuAAN/N7IaaLFCiSPdHeXVfJltpFl1A8CBbvDa6sftRkvUPGqec+JBJ3m4c/nInsRW2oH+CP1mDSUqBh8SE/EYbtKLvn0M6aPJxbztUi6SHafADkaH6cZ0QWvTxtUw94QlpOaFGYPN5chssjLBcN79gGHkhjrACuLF8x+WAJfcSXX2eNjh+rCpzNRw+cuXemFXOnDwvXMQTD0ImyU1BboPsje04PZjVQ+RDlvHH3yhmh1QT+TqMS6DT8NbE8Pr3mAg7Z9PkJUXQVRxkeVYyJoUwCmCCHEp1czIjz7mG6J2NQpBQs3o4YhHm9ph3kTdNSSj+Pa/isIIJN9ozmFwLRTlUc+nMa3VkHDUr6dhih81tyEMfsvX9o4LdjFNeaWcCns11PdsVNHG//pIVHpCgTwDy128rCJg3Bb52YO1Xbzw75N+bDRiHSXcbecApSpuQTScZyY+OeXZg1NHTE4PBTfnxGrYVA8+kid7f5p0o8KLNn9hnpgUsAYzGXxUkrAkqaXJ+/Z7VRlnvSgMifCyngnAsiAA9TI9XQDR39sfB6VFwF0+FT5Qzg6avT3WPP3qG4C4zlgJ3O6xD83UTNkmgBKO6QquTb9igDBY1MYqLKPXEapeY+0+jR1KC+xUhE9BNk8Sy0qo1yjXDP5Fz1t5mSOvRx5bpmewPpgk3ONSIha9nO4f3iRS0vYdUzdcPXhaK84gZwyHzuopbeQyP5jxn1NxeHLOOopkUAmAmLgY+JJcbxlmcC0s1m++AXB0cq85EoK4FbR972O7sX+LVSMzZZzEBnOHXFTresGXBrCy+Kh20rjrDDNVRshlZaCAH29NpmxJGT+qIVks8oHtmvJ/h2oLWOfM9VWeEdX4aqbwPK8d8WRuDS3zNJprXA7Z2mTeVHz2eERmgcUOnbl4MFJKqDR06q9vhgNAjiilAWO4Nj3m3f5xssTnNWoER5ulv6Q9BRrEbW7Tp4QvG/hneK1xcuKg2Mjha44NU5Fs9zlPCPfCvEm7B96dmczrnZmnEGYiJaF201pMey76Lo22FDVWB4V544E7+w60OcMxrWEHeSKypc0uC2IduSxGKi64H1k4KrMWaXOoLRxujM7BfqumA6ozuWFMkVX+hkgmiGSofPW/PlOHTl9jlVH7SbTBQ63pWqZizShuXxhr2nTdPXd291Mp0CgTCKD4c8igiv7PPChu8Q//tYtj9qxmpt2RcqJR+fIo7Ij9i8ihzFQ7gO8ggrC57iFk79rtdWAnOCJJSCBZvVrMq9MskmBOTA2Rl5ve/Zg73Gqam5JsMF8YfMrNPXNHhNV7shE237YSRzIXyvAh7JB3GB91B6FNUbvU9IKrtuFns8vgnUHlVMeY0toEEg9hyFciuL487Nfh9OYMjSOd7QswKzxx7A/FzbmSb8QNJEuAtABNGIAGfFVNjE9aCApkP+utVROf2G89FjMGxP3g6NqRDaAkfY6yV0fUu7XQk65HdVuEY0SmnTsIvU/OpQI5Wl7c8GWVSY6e/Tw0zcZM1P6T0Q1oisr05b3I2krX9WF3iPj+dQCWhMUGl7bzP1VBHwYUtLxVUimzOgPDXc4GcZt9eRTsWBeL8ExxJIvJ4XHdDKN1E58WrqV9/LKR9+Ng1wBdM+NSmw527mdZQ0MmN6RRLXVhsab6GXImlDK0AiRLqwXzDsEeILW0EDGZYLdGG7hH3jhz5av8wY5K1LuPU++0Ll1V8Pi/Qdn7uIZXUOaqbDV4eCBWvcBg3Nmk0MWGTZMEh00GaG/tgWH4yQI9e3S38YvSwKqIM50jxOBNKzbDBQDwfEEyTkhNz0pIrULaaGMUyNIERTpo5D+xexDFcZ73kGTbPlbKfcU5OvA1JcJXSWvgJmKO94aaZZ9SVCFFB88+xQuC5HTunNaaQJbeuH1IbF+SS79M8yDcJKj9vD0Fv3omvjv0fFhIHDNBf36Qebn5A4JYfUcrC7a90eQgGF2a/ztAmMNYwnJfpKhVUJVZ9zkA7De66GHizM50hPdxdSVbkjQAzoodx4BHUNw11OBITTmeXEWOuGAq5s4azJGJcjKXwzQ7uJfNGp76yVExeJdbt0b50+lTQhLVGqZ2ZAANCVvhMei/1zZviau8LRcco6FW9PGn1oskwRtZjA5h4FG4tPkrYwYN7QYBB3qweoG/EFNjhDDVeCk7V9FaDKF9uJooa8J1Z0bFdwf81RXYJ69pzmh1K6U66KDj4DUSoH2ofxEQDC3I6w1jg2wGY1qGayKQcriyL6OksLMWGPqVRCw6a3GWbYoPOuJHZSK5KsLPLmcl6sk8a1dy8y76Pt8xR9IJ6CiN/BXmQOWvJrqH3Sfl/n+yZXBO68DrrirlE2LMCQuM4TmVxhSyI/Am0W12QOkE95IDlIt1ZmpsFho6o38qmjGvY0Mdlj15HIpkaUtH3uqJHKKS2NCp+rDIpa5JqZii3jlU4CPt6J21FA73sDvRj58DcTj8h2J5YnLWIz8GGXXh7ISn6ARwIiGJK95ejvR0GjTnE3mqKA0ys2UsuyhEK7/ytyJbXFgy9GMDVteSoErBThoyvqonz3/iluPQNhUwvoldE6T4JCakKcC+Tn869pP8g9czZzTRSNZ0SmFsdC1Ul4L4VdpFBXQtN26iNYqPOB7dYH344LwnwVcSixXt0keU2FJCm40HEql/yC+cy1ftu1/WCAz31MQpSNlvm/V/DtIaQZ+AFw2SA12OiDHuP4AJ4suofLgoeCkIBeJJfCyFur6ywecAgKGBCXrtMJo+jg7LJ8HMJ1elA3rH0RKTfN0A2idFS2irVMtbRjGQbiQNA+sXIo1PeRteLQ3+IxNMV+8pVaHjeIDNK0hWH0Yp5/dkM833nSHryKSxj/lc3grr7SjK9AahPx8LHwGFIlDkwMFuonDUNRKgYGuq0a3dgdWQa6LYQ2g8B3yoVLGqLckJzKMF4YSnPI0IrFYJ9CGS00urhwuIYbOGMj7TCkoRSZPX7O/jblIUVzGdbAz5Gt9EW4wMjzGpsAun7EtpQ40vETdBUpWLuTHnN/jUgLads3o+u96hPT1r0Tdiz8eppqiX6VD37RtryS8xWtpOXGVQnEzt3WTKncEYKbLeqXC2+2xWHGpq2cNAFpciJz9/JrK3rkhusnZznWGJ7WtxEy/omRrZuxIjIwFC1xTHe2J4X89+zatqfbzgSf9YrfaTH7cP41Y8V+PDx0ZDbw55V7LcQxBg1LgbPS3su8RliMYdqIGg/cEd4+kr7X9QJtLN2TjkbusaGBiBQDaWVLpFOgHyTscpRkSyFdLSHC4pHxy0VUlQR6ENvBdOReQ5T4HW2wlXVJ8o0ztSWJUpoK3D5JwCLmoIvBMtLWdL4MnJB/1bZ9D9nOj5ImUvVKZuB3ZwS8dugepJyNDEd4d4mJ79eqGPvXUYebVVWsoF9CvWNHmVt5Rt4UG1JCJvKgs3Y8rpMYujTyAeqUcITnjLEPzwCYQ5G+S9LoCg4xRZc5yPr+k6w+I4Fl2fb2Wdiu2boC61tuuXfZjuGECqPpSFg62KJjGECcYK9SdgMnlv2ISPc6HnGqV/uxFRjI6/UeaOYoOeWyNvZJerJ3NVHqMnnBiTdNOmYrpPM4KlSrkXyIIWZOXIVGpoUuzxexfFNd7JDeUyeBYB9oUudtr+MEje2Fw9hxmTfDqIkj41cVHOo3Gq9r67HK2HvDo5wx/8tSTB+8bBji4CWa7wFx1LnLd6NCiKwV+07ljZgC4OxEQ0CS4UBf3tf0xBkm2UERmafe60/4K1hIliVK/GxEOnJcJ4PX1tzbLcceuwhiSpLjlY3+/wPBpSB8W95akk09ILb1/gAbUVR1xkswBzeKeTRkvSsJ9VwSips72TfISqCFOAlzqohmiiieYjTjTWx/vpABoKBO+jwBUaz2r71QVUz6vWjniVAgEF/YNN2WLVLYzX5t9Pw1MbsEMSS/tThtQMbWd/GzNM5Ny/qV4Y1zkAnqkhltPFS4/z45OIsPceTUh4+3mYqmLHIZU5U9tMv8tQww+YUs80j9a7UgAOB/eT8HZg+wlQSj++I646PFqf2r/EY0/Hn1jImYbcDC7IV4+3eCGD6cANOneGpS5jc+bwQxt20mv2R8htLWNp8zU1ccBWvqaorMAYHWnyATBlIPHg/jsnv0JKDl7sZkpA8i+LoPm12B6HlYd6E4PZS8F6VOgf8t7U+QnuTz0FUZGnAOMgfhDpIqS1J/1/3+galNOhYpvdOxZgx3zNOXZsQ05whdMxRLhxdKNDMLURHhlXvbPURiZoTbdQ50DVPQPXiFKutsf8zQxwf81YjGQA519cOwQnFDC636YeaJ4wkc832vCo+MG/wtEgizfnoZEEPkv7eipsXu6lPYNiyaCkiHh7APOMQtHdMfAgZS9iIU6zIgAX9JFNqW5XgptSJ05Eplscl3PmU+R3+ZrXOAixbilzlP2NEmT2Zv5cMAGdvtYUHeQ3CPegboy6tUsSPzDmB5NJaP/BaaEBezd4HFq8OHZjeNPk2OLNajAEpI9Y7L5yn1dKa2Ygb5hHI+SjHMfjp0xeosfCDQ3bJgvcrSd9sEKJenNvYtTiW2YZpDRMNWYClEasEp42UjK24eBsBBqeCpcXSwLeBIX2e/n9EUluByTVLaA895v32pxKMsauu+FLW2GMnzR3W1LJUYeP3xMkuUZliM1DIY2YQxf8EZ97NqLHNREPHboIE7Dn/FJGbjzEJWVG3jY7VKxkVr9UqUkfycEiRe0B6X8nrgiDEIfxP0ci2Pc43bH6saYHnU+XWAxrGZ0Gyu3w62NMZmipaD+/P1Ud3mSSKRRLN2ME9MLDNQwH7WtC0aKO5xjZkoG8D2wjo3AV00kcQzlcJf7PmiTkbvjofI8LC9moGeMtIWfv+oKJbrvbhAh8g8J8GhjDfPojVuIJq00SDvSJ+0i3Unvkbxi8Rj4jqERD1Q/L7Zpgp/hIusvUJZXeI5m/WRXmjyF1LnPMPAFSx5uRddzaUFm1MSrJVGHby1J6niyh7Vz9d0o8Z6G4YaUN0Y4olKJ6XqMZDJdcDU99vNDkuxh+467VoB4V56rWmE+gPsOZuwUzuGoMqSDSbI8zq7A5QC1r2CF5jexAAZs/AHH+TMWpxyFcellBMohuDPgpFUZKKaeFvUmtATPaz15RTyTwBRbUZ0RMTNHQN97Tq/I/yPvBOWw3lRbtRbzFdT9q2ulCB0ZjpXsQ9f5k4QyTgoOH6liHewX4ZIDMfpseVjUjadkxoDAEXQvOVHe9pK/0+PzuvLblgpTRnTzdX6STZdrTvMj5+ztwdlL+LkLtvLYegCsRd1uBBYHIXCIm7ZBQzenXvSp9gNqtUbBb24f9ogm6q/KM+n3jfAp92mMxUaET5KfaKnD1VnIyIy556ymoUEEjkjKov+ZHcExto0YCFWr5AQrBmb5LvnivH6xo5nRSrnrJ3YCZrTNI7WGC54ezz71YGkiZG+YiUPSXzu4H6O35beIbz/nNP/OGAw8aY/B8ET3iaZosGZkPgIEla9WQYDv0LaiA0UY61UuaEc2SRn8sc2bdMMqCCNpQjpI8CYDWC4wxrVsyVjhfbWUHsMgd0HiJeGV4ww60Y7ItBCWk9OFbqke0kZIX//d9SYMlj8oLZPfRt0TPH9rSAjKmqZDz74z1q0J76R4uXjhZcd/+l8Dzas3hbR65gOWfyoQRH5rlOG3WvEfv3HgtKYF12BRw+SIvP54MYUhJYJPDMpwnmjfykRLCwFrSfqS8pAvT521oKOa5Kfyg634b61sYuj+L4QuYY4rzIr7fC4QlHFnzPu/xwyhIxffEqUMXj+Z+jN7YvKyIPn8FO17+JAxhIToXCwb5QDO2lhRfGgktXo/qtyJkNvQ4cFycXisuug0y4VSVOIh1zoaR1HW1lmfZ9t5nSuVpYaxsPFwhPJbgoUByjHP0N4KL6fNsqjIY6DYwxeB+Z1F7WTiigJKiL4mi0Q4QhMdI5KLywllpPVvDEXr2F9pctyeY6E1a/7GN8xN3krknqbhWQdyMRALpSHUKoKaykk9ZMUhSESLah6MnuR8P7/5T7Dlz3dkCQr0K02h5+gstW2bzF0hCjrTDccQh1l8b9ePmDKQJmlbE6oWRoaAtIUodTSMf1AZysFIBdU3vZntO1Az1rCjbMyRuVcUhKTK96afL+izPunT/Ff2njX4jiTBX5iG6e537LQE9IL6dc4uoSDvLCuLOQvt0SdvmU7PJVZsHqQTVma/KapE+wugwoAZ/jzkX7Aog9CrL6cdtKFlCbYcH+HoMcoIWsP7dxs2Z2NZpJYsC02r5bSDeq/ZOQwhY2dcMSKlidOAy+N4K6ql9bURv3AZkN0xYYxYuUTkvJG2U1dvMZ2baPW7IgCBrqLRDyPikt37jls0ZO/NhD32JwnHNggPTSMkksCR3TRucA4IdgzL5HvzGdls7PV/C+h2U7eGIG2gURCvOkIvzL6Y7bnHtHH9HgKHU/vhVd6w8osLaGFKAaFTWO2Xk589f+OEWhiUleEgQxcTf8F6N4Iwpp9RnfVVoQbcdOZmDuKIDpKnWxYCbXSb26KxV5eozI/+tZm8hrL+LhVDvtJ0ht/YvdaiNaz3IWYF27SKePjEJwGU9ZFCVncJoKJRq8uYJvTyWnOdocYfu22fLF5p57/p8pB/pGPgf5NtbyBMdjGWkH7m0e4pZxHDcYom14Bw2+iFk5kiZerUZzxbMjMB3gWviJcFSjQGFeLJdhLQVCKTz1z+Uv9FXLv5/w1inbSg+0vL0ATxy4L9N13A9jsznzh8ixUeP5Ut6wp8P7PSC6Dp6bM70FapozAgwJvAf6OXcXIuqCOwk65X/QHey72Tw47FchV7d6a6ExUPxBQDD8hjbJ9iswYxZmS46zO3pM0paTASFJVRsxCigEYq716nAYHz1HRXEv4ipl3B7THq2k5XAhtmtVzKSSZoTg4tqXhB+L013MNHcoq5x5yasK9oiFyXpiundNaRwoSo1oLMzt2xPulzgE7fLuGLMbKhfYIPCxm/rtF20oHua4q0xbfXioZc+47r8K5OVVHGvvV94aT8rzHlE9Xw78i7d2KqSqiwBfFYuk+7bql/Ix+U/jvxe30mCfIZb2vKvVbYwyVxY2NV6qLf3g6Z+IsRYacl5m+/q1DVh4IUJKc79hO7Fu2tQP0lWDYR63je3OIWe5zHAmjSMhKCx7Ybqyipw61mvz9vId4IoO6unxwi47i6Eti8nHoIiUZqAvB6cN3KF77njSCEliR3A+dgr/RWT4+AhCBl3UG7dDN4xWiqZRDjdMmbHSH6N17aoKtll/POKeK937RjRibdlnzhJbzF6bvQKPP9nZ9XUHnmHI/ITTzF7FSJeMzUyC61Em86o25W24GUXIU49yvo5Kq3dSWohO3iH7LJ5OiWk+JbVuNL+IFQEOVNt3QnWgqmKobXheqCVxZMyWwvKkc3Oa1YMzP1742bcEKk34mlP9t3DGYT47ZDTYRxTnqLPG4BTi+zjsWHylJFYEAL9QN5iQ2fq6mfMWDsCzp35fH/TeLbuE3YvrJ5nW61Dd8hTe05viV8CZdO74tXJaRSxKVmG5k/M9Ynm7yeeL+bipc03DDOw30ExOub95H5lK/rhR7PXLWqU5NPpUs5lu28lccK19qmaezL1Spg9r/b4iwoh/MzEmBZe0pgDjb3hF5t4EL5vcLYiXTmOKNOjEBKDb+8qSwqdnkvuUyW4iRnG5jHwTzzaDg84bEzfZDNV1qEtgXXXKt4SOFU2Kvlnj7YtdayUFKbG4Za+WDHiSnKB1ofrAg68HC4eg3I79LAbCyXGRlIzNCpsihia77E63j84+e4nx0P/JW1Xxz0bxzI32IOb0Iiqg7i6ehmpHUdNZ9mFXsdPyZaUzY9hoLpmBBsALX+9IJa/vlIXt4LW5qMHje2eHNabPp+X56qa0wRE4CWUb6DldUpBnqQrLkQY7AC/N1BIItIrjDeT7LsxcM9hdwJ6rCqQzSNBC4Sw/vAbUsg3kGuhnJz7cGmQhQRSSAaXqOCXJVGrUr8HPoHxGJwCkaki7BS5Oe4AExxz3qhoyyJUvnMB2EUp1Uzm13mv960Dr9JOO8xBcixwO9G7UMubuTTGfRfvL7MF9EQakiroyu8qcM9/E0XaCDTe9atOfMN5wcTgWWeWURHqxNnXy0TJlxXEf7vlXpEHzxusmwYVdDqt5JmST+GpFHj2AtZ/EMVbvv5kLCj8rjoTM+x4bHtgNLJhF6p2iORyT9Cy9BGe8SX1bE7CqsuhIc/hkIgCxBG3mkdKhh1ZlCCllsUu6GEkcy1xLakCBLbCln4GVuQUThEbLIimF7w4rTojliH0HAz4ofd6Jcu/T06N0aJfue9BF/YImrpsk4mbp0jMta22fFquuIa2hVkVhnR3p5aZEiUevEGrwgPasXMMJpuHHQw2T5PGo1IhXloYROX6pQvl4X90jiad+WYmwZIBFoBWd596Pnz9cGWfxBGRTClw2860iQPsq1+/lZPCEOf2J0bRNYLMue3YbrPUgT29t/UQHYKcmRCRaP0N8n0pD4L9n3vQsGZxeAwClqz1fIbqBniyCwuBtGPMMSvLAfP+jlPV854jHGXw6uQE/ws1k5ASTTEIe0yADmt9TD4MrOpN1SKAEwdoLufZffVAZ6XBxXTMsRoWPR51nNRRe/RIVsRMS49SFL6INZt0gNDOLP1TDmr1X1KVpd0lCM40KpVagAuvQkFerwPfNz/s56CdSRcCISjfcuSH8GCKMP48ZMP2X9bxK6jYPEMrgYPRaTmhj7Ycb0zHWVdS+Ag/hwhdHXX+lvKerdloHkp1r/ubvIBxYqL8Lt3JLMIXIMG2RiHSXiE13I0o6Y/xZP6PhYGwWSWmquekEeAtAukc5+Wm5vlSdziWzUHTbPpuiFwm7nREV5k9ONX2F2PSRwUSW/Wk56Mrbz8OfyGdvxaBEVus8JIrf09ligG4yfElespnk6/EopYUtb93fq8h+LDlCnkytkFbYJPh0xhIO9kf+9NfVS6uFwDfwjApCPLUU/8aFwtgFwNHpRBrb1jnCS7Gd28i0hxsbsOfRb2yy05QJI0iHj8tpfYBWiXQjSXvjBCrXZwqksRYaZwXcSVYxQmRx5ilsqbdkOMlGSTEiLnb11NwsTWXead/RQ3sh2wTCDgyI9QS8CvtGn5dqkybWt8JCvFLst4UwnalJmw6hxxp7XYH1OkaMDB/YDpBfMfm7nSsq6kil6y8IqlFmlYcYlWtW4xucQAS7IGmWdEge32HUUnU1yqcyZU9BGO4+6GOJOCKbpCDna6WGFWw9g6MOcLHsIdDooyuLaxzC+6+JlSVdhFjxTVPC8plJbvwaveT/Bl07uBPL1dqeMMgiNXMijlg3fEbLcnMd717/oD6j5MZ+c09E5/ASLSZytGkwxbpUC8nZHqd7/TmVGVCHdACmQISR28OhseFFGyD1SUs2Z21aFFTK/QIAQ+CneKVlypYlMSTWbEtwoapbuHvA533hIHTTv0OnXl/lf2V7gNoYH4fVJTjERFrR6/dY6Jjuoq3BzsDeDL5YBebsHJ0yqd84CgWf0lop0BRDaYlV2m++2X82H9k7SafedYDhKYb8zBQfbzNyJv6d6k3/8KHvL3HXF/ckWR6jpVC+yhALs25LGO2y7pyASGjLyGe2kpb5ZbVVtYPSTcm99Ek1U1X6Kav3Mxako2FQoLeb2LbeuJ1UOfHVjUGYHeBDY0YX8wA6i2ghSChajvpkNTL++UR8R5afUWhikFCCPSMSydk/QDI92Y5yEykvcBPED2Lk5U1Oey1KBpvDodK5Lbh6gNCcQ6bVFVJ2begMNfXp27AjbcPTi12/ltUZQC9SsEh7BVmqpszRXs2m2aIgVioGzGvKb+olx+o2pqdPAFOziaym5/XimmgqL+M4+Xw8y6vm2L9Y3YMnJKYVgaucvcKUMFI9pGVxxSFl3QbQWnHk1UNikh6oQiMmUledBOG+GgR9ZtZRIpgs0yybTfWlZOUei513SHC6Ev2O4E1TIxTtmW5mEzWDbprmm9201iwFrMi8/FO8fiR3svsYIr1URglYwpbaGmJDO5Hptsw31TGRRDROXjXv/0hX6dzCs/Du3qdblp+pIf2vZVMutzdkq49Cu+Z7gMFYwxC88yyM1/1c6FfnaEFrOd7cTi8OzpKuV2Fhv14CPv/J+CUoIRJDuMQDOuuz79BaMF1CX+ilwR38zD8iqNktlWcyZF5MdRQbTfF/k7nuPuy8pI03mt9W1jHFxsJF2TTRypHCDvzZpi7FA3IKEc83V07D1cRmjPcG2BwboidY4DNdhofkrUXR3vj1NZVCeqwHEcYwB/7nx8CXL2dIyMM+GZKtdxTdsBz2i2/JbgG/y6HN2Jq08ZK3bl6VAyf0x+tu+6h2Efvs2ahdB/clRFeiDpY8PTpee2MDy3rEadMhbPUxx18oe1A2sbn7uy4gZsYq9+5yZ20wM15CElOn9qe8rokDMbpflhCGxzCCj2SYk7QnQtAmLlDjWXYWYQki2+lBc9PqgUXErM28Vp7syLZ/Iawi35B00lcnJ43/CYl+FRWqgY0D9D/I5kfXi/hl7CsfSRHG07nX08zjpFzFSlADRdb43r4EGhh7YMbxyRZXtrv2vg3T3YLw3bYabZDXuCUa4dNnKFPmmI+9ft4nCAsLcLWuSMPxRp4fxBy+xq04tUqOUPRITKSDYcTjmfYppwc3Ybmb8ceB0YLyP7PYkfNCHyUFb6a3hSxVS6tMyiY7wRIE4B5Wc9FI0hcab3484LjOoKO+Gh1PugsMF+ppyOLLNq3fjUY7/+TnFOaoFtdj6UEGDiqH7++lNNEnD3ABM5SaskyLRhrba/lXvnEaLLN3I8rWObCiJY9GSltANRD5/6B8xaCkn0tz+8dWjavVuuxOh4OGPL5fVlIjCvZcOWo2BHmIEObjpYN1JfGddxpVRycBM1MEnaOYZPpGubcKP34/l6dQEzPfUqp+dUY3EyTSf4iC02t/UVRp+i+F0fnmynnY/Y9QtGnQmongkYIaFK6M4Ab3DezMjPkdr9hNY5Xpr8t0JGY8w5l/xc9zJg1WoqyeOIzTvlRJJYlhY3PyWK6xeKUc4hCvz1Oa4Q105PLziO4HZ9aZBSkF7u6aT8Pcy7RXRU5UXJltbMfUxnC7Y3/Eb37g1mKH2hQRrNDEEIIYA2zKXAlU7NX/oT+s98uN07QQqqUbdOl4Rd4C0uSigvrKIAAEyG5XfG/1aLUpZw3/MVRHfz3xAxrGx5eLXIwyVAIta3GD+gbYhP8hTT3GeZcSACIjvG/2SBIjzkGQ6HLsIujYHXwi9kEwyJWnb86KvoBxmYV7x6Rcc7oDWvmUVeOSX8z22mYLz/1kul8OQIz5f2tQhoRHibzoYSgHuuasXadqCCPWax7r2jFrm/67ZLXDZoRGNvVcnhYa4dtxpf4uv/bZArR2ECcmTF40vbzMlKR70CzqZ3frTMt0WBz1zJ9WUmc0EdErXRdsFFiOvofw7smsImrfkEQsgIj61G9auut9GdmHORx/H72hQxiweR2NQDX1W3wt9SVHxaT2onDTsJzxa/rQ9rtzHazv2qu7FWQhFmI6ImjZ4fniItu7aWnxti7KJjTUbNWtWNYrwBuFDuGq9mh7EyuLIK5O2ZcMPfsE7swhkoN1xyz5TZ11nonxvHV3ad2yPR1MY1D60/vTjAFzYn3jAbRUCRIw7V4EwnVPIIW9QxAPHMmGqcJNaKC38EqFWXPTkj9Nl2lSlcSz+EA3n7pN9OQiLQejGrdm8ZMLnvMSovKpItYcG4b+DevUDq0VDbh6gqHcETifGwkVqxUeW335C0npe0MrumocM7OZMz9ltI7cTNMLf+pRtLeA95afWK9XdXX+0CINeYbb3DgTdqknjplflHsJnN4s2z6PYDtp39KUXg9x+ZYJWOlulTavDtTODXO/EOvhAHsqrA4uHptNt63hpdY0tOMM0vZfGx9kriJubt9FYnGZ53knAuxSlQEOQQtpe6AioAHamXKuTOpp37p2wgyyvQ2Y+OR/3R/6KKE+yO1h41x4R8ilqI+BDTAI9VNf+bXL9Md2eo+blhqEi7iZAVAxMgIoqS4ukt4pefmnecdbV9creCPCzEJIyJBBlOUUdfySxInjue8/3wx8+U9Ep1yheW7lATcDrtWVGRo8ENeeOLJy65E4evskTX5HAtEkG7nalB2eGKC6LkEqmjGxg380NUoQhGXnb0QdsjqWrPvB6ZjJUPro9ob+jzT6Q4iQHUk35GYDoRlPQcGcMWUN0jdtTYOH8tYQVtCCWhmXAEZzhfoEb6dM1sNZNrWteGYO2n8YnPlrvUzo36F5l7+YEqVwlDq2xFtn8k9vX3hFtCgjzOY7GxZ/K6YKDpNPu1eLzhT6YZ8aniiYxd5RncpHA8F0tJudDtbUMSMzAZfuSZm/Qa43FPFgOBTHHV4I/TWSFfFdt2K24CvYtcvbFZlnW+24z5BjvcKD0kXEXvX8wPAdao2DGESIEh+LlAvirT4KA9HQzqfiIMKMYzWz+Ig6iYk0A90fqIhpChmBKWuK9wMo/nQH4utO/wq0G4ViFAD9GP43cjJqvrB+a06ssMxEAIdpexUkxrAhK6uXN1CfTCobT215zFAaP+RbwIsffUGuZvEm7zT68yTy7AD8r9seRsdvKQG+JOPJnd9gRcm6I9RiI+u40xc1EpJbv7ocepjCkFz3Ft7MUpPxo74QDDRofT/1gNgWcnGrvHRIRefFkjFkNd02HUU1urKAcoW3iaL8uqZL9HHXGzQWlXJdRmZwn8cowx0OogDJ1+wyxOqqxSufoLpiMr5LaPlQykOxUbCp7H1iu6t/p/alycaENv3qlCEYKFiiQ+xnyIqOqoS7pkG3juU901Q0hvYcbosglgt63DH1PoTcgMMo/wU6lRGynYsT0WEb04Duw7St1iMEQabCiUxGm8rOOy6/FciVQVvZA/Q08eDIaCY3RCsvOyyUzRfKBKajjjvFbkWzSdrZTQ0CVRjgH8R9MqVlJV+pDS5hI80AvHK//J5wld99Nv0snF4AC+EzlzhfNJGmQFEIWrN7a75iL0g+yUI9LnamIHUuvuo+NDoq8w0NjTxtuCtKZgGUFaCkOxh8QGr4KTqflCRemWr4Ewzevgwa8fSoQ2CoiWyzHNzzUp3j8kstkSaTCYGMcm4mprQ5/vZwGhZMlTgNWqlbhq7Mzrnh4m+KFNh0/CObi+3Jd7BMBC/kxJ3hj7xK+eiFxKwwFzNGGO9wuZ89aUoO69G6jvD7aiWN0qpSqsrWhJxbxtRP5UeJuqhowfzWZIh4gwAHDFp7atBxzFT8+b7XdMfuRVxPAH1aeKBmaTKXVetJOeDwkSRrC+hnSrj3/XvwMJZemNY4MR3H+5iGf/qulYesd2v36bsa7NWTt1Uex9jX6Rtwa6E7Wrzw9EHwtd4DhStwg5d19MvQiM5HlDKz8h1i4d7kEfQoFtC/DOPMSM07/3vJptVsuwrb2v8KwtVkqlVKnHdDtPBAhx6F8smTYMZm23dxA3MqAk8of2NBa+dbm1BX0EfZXfAD7tM7C9PAHPn4Pvt3lTaceYIlo2Xf9qmTnjXBiIbYrg9qjOw6A/FegeDgaS76zzSG4NG7FUsKLPoC4BtY/FHjmkhOiq2Oxj9AAgUnp0jrVY7bUbh10DLJB9aMhnWmqbQ/b/7kRarytGNl3jewcQxtatVilXXgJW3SmzBG6hRuBl+8ek0VB+2nNBTCy56CbWXbkCZaMD1xFTq2MXiuGaIudqAsbp/JUtOScSDQLaWoq9UKEKtRghB1tcs2Nl96lzw2Y7gdVtnRJpsHz31rVhZZP1UqZDziyQmpVsKHyczGKm7W6CjPjo+tuaDACS932X4TZ/mu1lTLADnTb/9S3UG9ksyhOp+hhjxXhAxAd5XpEsXIWh4BcHbo8PZJbHSOE0FIy1OWEVx8QtT6mXHb69V1AXxB7l6oBsmeAOD2MXPWyt8KAOPFnrLI19YregwM9NkiNjJSO+RBX1zcVSRrIQrb50IG/Z4nHvQjwUWDRMlGpVWotkrvanb1LUhZ4l7/O8BAF0H2P/8k5KzJndf7FTVHeKP2abidjltkXGtVGs252ZGK4r5VSHIwMiI/bRk/8UvULCRKBJZvBnngglP/Rs6To5WmxGYllWu36eaxoIknttp82yoRLT1dyA/m76gbRMh7lOUAk40hyoMlDiHhjKVct2paeJ2xqLAO6o4ZSGMxB/X1LMeWClvIk8RlYbVS5SPdAnmvCpupCh2EFxwNjjbox8/gmWTsS+ktqjcv/po382wMyGFW/CEw1LUGcDl4swlSzE+5nLlcQaNcC7DG7GdHLqwqPMKum+KrIx90IhPZUTC8lQvtLoxIY4cf/bPbCE2o42MiHje4ScKJKuXcZQ6/1dVlvFHAahjlAGF2gpOgITs14gOS7EbZUIpcrikDy/VUwxgRDozRsvG9/KC/bcvNbKhY28Gt40cDyCOxLzSgo4o11qeCTMXBdghRSQfrUzDMVbB5xd+Td5Q/iuEJmuGPsagYr8XoPabBOKTghputOvZrYNGcqAup2u3EbZ0b2NP5RUZlVemaNGObZ61AE1u9iYbSGp0VhTn/6k9yeEwvFjRPawWofFMukzhrA6MqT4yrDZp0iDvHwzS5H5Ictzm6Us1+YU5dmomC+kRYe8jST+d/C98fvVP432gPwjdlICtHgOWmsfGs0EtY0JxKVX+Jla8nuNn4iBoxBgRmkWlWa6SdI3VO5Uww7sYiq++QQCfobuaaSgLwlUdiLB36G2vrbcAj9uhtbAUL5klUzWOmEFwNhbDwNTk51FO+r4q8aGJFi+T4/MZ3fFOuaVjS9OXIRv/5//rkn2dpog4y/oSVzNdaFeuC0qi6jn3k+HsPWQRotGxtE5Ck7RuWaLh3bfyYzAzD2D4kkbvCp6DcHkDXlXnN8sIt61zH65cMHDRBvSls0vyJ3/k1lGLAFzewCQtYMstPq/o572lRwsrhqtJzpVYf2RGmDu3I5PjLsTRs26QYf+QjXjcPui841z+M3O3dAktdrkXLFnMOoZttpwSrpMqCCLijns7ODxL6x80bxLvKfb+zzp0lsUK7rR/UXLw1uMTmjRPefN+xS3D/TcFzkoFcMx10xggefynIABgm2MnJ6mXHRebh998gPmqhZnloKpknMm+L011yInJlFL96r1XMP7CJdz9spPW0DZlF05xhlzSAjMYbXO7lk9pTvDLTrxKUiZMkqV5WQHLmDL7Np6pMDkEN7KYkDXhMrp47Y9Xg216G6dYsN9P0Ys3DvLwZGFFef4137bKs+koRurC28AD7E8eDHQO+V2IMrDyB9tkEr5q7DklpItQvarAXFZUO9KYy8Rl3CssAOVD4hSTamAm54tonhkmBLbzAKI1v+mxPG4VSltC6pPIixM9LCbZyX/nyS+Voxs0T19t698K+qxAnG8jfemFVCx80B4a7bxd5NESORjVniZQ9bbt9RGSMBsnY+85lvAJhFQWf29HGclAjmP7z9FtDTno87EDOiHFK1W5Cs4pG89/BWJ2wRdHhnDpGi0PpUSu8wLKcIdsvX96ML2GRM7RiXotW0YFJnImvxQaKgEYQbw7ToCORCJyNkJuZTlLZwVBePpP7HeakhKMjfg2lEu0qLcvHEz2fLXwpk/X3o8PoIzIn0KFfREnwmEp3bzFQf9djCdsMpzhHSeiE3rfubqH0U95L25RhNEViWdAuz+ugKJLjdbAcYmUp3fBPXY3O2tpgAGUlrGCk5tA9BjqizwBVE294EdPsZgD+my0KQuQKXlF3OYuMiPc3WqFEK03appn01goUG3FPcG47hiLqH8YYF0nskNjWVrE1vAOq+VzbZzeEbtTh3LZRiy820KNQ4a341xG8Bulga9v5xZz/keSf8yy2Pk/06RC4hhvqfkRyMo2KRLTFKOcL4HiA9FtOlv+VMoatEJY99evnFMdPCiNr3IZqf4JUAg9fMI9yPWuLfzkyfU1ZMy7JJ2XC5tB0UY/cSUXq1GjY3wijcLiGTNlvOFTAkcqtufMGkeH3B2fXEVbTKUQpyiyCzRK45rO5UmRjGwwsIiGRUnWns+ZcUF0g1leXfgJXdxT9pmGYrKSiENMluXtzn8rj/kvfKxjec49A/CG2lzmsgyS8E3RFhbNedPx0WNfRa9zmryVcMygneFs93yseKztgJi5CyQeP3vK99dvEAhb82muzEwGEQRADsYpics04o1tK+A5CtxtB/1Rj5nxf5M6cEEEHNkfPenKx1zM1kwIs3YJnUSLPJ6OZc0mV5ibUC0LxOjHBVf26UudHpURW9t8bVduDAzroNEVrdfUxSOhRZBuhVh6QsgU08oX+eog+uHWry9BVOc4D5vQrNRXARFWkeAGc/OS0SdBZoCjqx90/m9Fi9Ldu3N6ZWNfSi1eLg82dwHfc5Xmi4n0Y+1/OM7pP9BI1/tStGNgapT/iVOSeEppnjD3pWdMd0GO/OBdZHALYtsVSBo1DBKhMtXWQzTLQ7pMniJ6tAzLARTtKVP7jw/EEoheigmpgFlp2sGr92IJ5xAsPamBYLyCozzlQ2ih+hqTTirkC7JZQuxHZwbMYrQknj8WdWxU4JcPYzFwYxLDyCb3hqTdLyI1FwNRDIBwEzNo+9bXCxUJgHqpe7A+7ZMspqArTD42a1nx+91Rows/YjNmBP0F/U3EUzANaqanIUuaOTe/qV+huKuwzXx44U+b/nx46OC9n1kdEs8df1o3ntyznkWzcBvFpH4jRshF2BRAKHBYNneQZJToIZg5vJE0wlAQq0b4H/hwaLxKVAkA2mIz9vzAKETW2G7kGmkGLGD/N0jMUW1BBdKSg5EH3AQoL7BlQQR9AefzLfvjf7Hr6jaJCQzBhsvGSFJpUlx55erNaJKx128e4JqtTCmCCzCNe5LQ7U2HFdZ5CKKKqyVMqVR9ztGxq2AUBm5y6Di8UKAAxdS8rRDita9u8Tj+vLOHkkA+RLfPU9VOGB5NzMjWE2vtPY9ycTcs+TELYfJMIVuuKhhl9b+WCH+7sOBZr+kiOz9Gw37ZDeof5BtsC6e6hvwoPC/9HLA0Iht8n1aZrxzTjV4sv5Zhj2y40zpaOHuf/fKdTPOE1nDx3oqd8oirqwxdaewczGKWmTWMqORimFdXozgwK6wF2yx1hrSjk+TcS5HsYBzxdwA4771yG9MYtYsLjeb7e/TdD/pUGl6YFDNPEIu0yLcYBfiQ4yrqpJeTZsTHrslkdHm2wqyXs/yoUH0dJxEiBrvXizaOpIhpBtDVTNDNcU2CRsYb++jZ5Fza33ZEAkWWcf7Utj812FRH3In3Rh1QU6UAz03322LpuUfZeI7UDS3CWFDMvOXcN6sxwAmDnPi+T8XFZUeZupZfNBrwyarONXZVGeuuJmfAbYo3e7OMUo9ee33AEDNB+91kjOoyOLqFfkPIp0cuvS2OqBcykgbzxTvW6O6VgKrf4ynj04urMnqOXqEB9Ei/JBaFk/C9D4EwqckAnjsWUgI5YW4BqDZcbD9SgVQEEBrjHXARtMveCA/RgrTWdKKxB3K2ziMjg7AkdhTaHkYPG+XhQpXEFS7gqkH3H0KB3bAHaV6LGCPrCSKluY7o0v7GuDdEnDImL6GOvYPG9gLn8vYIlS4gOEWS5iZef1Rq/W/3eAwVNQtBRuut5wT7qooKDOQzOZBvTRCmT9iIGI/cGsBVxiYfhKkTVqE9kdVOGHRMaDd2pzjYg/d4LPdYcPfGkOfop/T4+vVJkLHKRklvZUDo4H1OKWfOZK3xhhCBPqAOc2ne1EFHJmL2UwiBqFD4mhq6F4GXIVkk/Pd9gAU0Wd3dAurfWfxyGANDY541EwpjudALv8CQziRqODW2yiVZ5lekbrnjfIKazEj7/nyr4si/S7rEcLoV9lUel59rLOwpeH7OMtfvDy23dPLPRQ/6dH24h72fe7Z2mHOSnDG16lXVs9IL77Qj5H++CsRDxwxCRPQmNIQsHLYnAm5FrsWqwnNhz2j7g055rsNiY2J80mQlQYgM0U/5aF4gKOmUll9lNdD3mAxWSfClVf7WzdV36IE0cZg5EPkg5kPrTg5odvR8DqwfFL+R+wopyTm38mL+q2zd7W8QOAr7/htZOq7mUSySidNY/wCo9i7IOGJrQoozDTXiYO5VpubEN47Xx0D1q0a/cCUN6PYNB1MvboK2X6iprBz+ZiZSSCG92YlWcK5a0LUaX2IDZt7j6KNoDSBfpYf1wjIXDZXFd4tGDJOk6gE5jE1To+w+PRs0ukRVdr6JuO0xkMWP6HJoVFqWtQcsviiBDAaP58DNTs+sLNTkIfITCNrqyPMjWBJwmFReBwZQ/5stJSEcA1k76px7ExTtDlMxb39vN7eQ7C53t3gUHj3v5ccx9WNKPU2/mSfck2rV/MwBslXLF1C4GHB/TkiCCxuAE2pP/RIVvCVto0ewALvs/jfjhNrLmhK8lmPs3f30XpcMen4CXsQuX5E5kJszGR2cotJhcvzxddlp/S5DOcxBZ1MFXis52vUI1P/nzkauB9Oh1e6LtM+IPp3iOP1FDht3LjjJY3a2/tYw58wJ3TvpOceeDdSIueyWs8aBEp0r2tqyNVfcOVIig9PTyX7nYbpGtQ4qUDyEqNbuBNLyiHceyqYTdMF3QG3d33b//zSPhuGdO5XwI1CO7cb4Eeg7GHZU/v6GDKOX2T054uSUlvKL6K8dGHaAQLVZOWgoQZNqzYIGzAJy5Gx37wZNd4/RW7cu1mm9wKFsdkdfFzGbLUAUcnFPUWM/iMb1LlnVWU7yV58WCGa33s6c7uBmV/kJtew/s2wvoZh0UNDzF2xVFIz3lZ7GfeSNxbULcSC1hTrzCPrF2EoiU0sJHll+nAb97rYXxGCO99t9MxUXapgK8qB0Ak6K6PV8IyI1PLxmEBCl/42jxQsxUELvKjHwg14wpgib0wy3GDJUUfIQeHVA0eqmvwS85gutHBNPq891paMYb9t/HhB1wWCr4byCrwVhrdD77OJGQ4uzfs8V7t0O8JrGrxnnXAvYIJEnUtB3Q+NjjNfDGVbZ9cWjNmw8b/j3p4ANcL9/z06ne/e+XxPg2bcdNTlvZqpSgxawDftrbDHZidlBzP4ORI8AtF+KD5vFyCKRWTRYOAbUzZ2DBXUVQUvTZcblXEq84QhcmhMEVB9I5/prVxoAhLUiDuGSXNdhXXTsAXfc9IQgeJF6HqzssRVKLWIL5ckTvsiT+GKXHDvKsKXTloRWblMsL+q/Etm+q8NTCSphIveyMjP/+uHpInE1aRCS1vDcOOJSl2BqNCk8/E6/uabwrXfOjrq4w7sm0i/V3DkcyW3e62olTSCtZSq4h19hkTlYCbshL9NZo45Kg4zf6of3TJ7I5UmFnO65d0SJWtcWu8zLgXgm7s5wEKvatuz5uVOrGOCvoTzdQgRCjxnQIpqJvBpmLFD3eu+j4wIafseeMYETqigz6sZdSiJi8VA4QkV/DIKLBfr90kCHuI/8M4Wo35q11MGkbk6oPwZxkkpY52WLB7ipQNePifzympQk3P5jzjzAyAH11aknSCBvETpJTKUllbySJ6Lzmza4ZDBNpZjdbTLV7N85aPMwdhuAIeLisiDS+rWvITrAve2n7C+HcFQWszEqeTlGknIzKu7bjZDG2yDWssvjI1PX5pdC3wqw+NjagJuXMYUhYwNB5l1Nq00Y2FS2BrQ6NhdjE68xiNBF9vLpjGhWQHu3Z+Q6MAYFlTN4wAxdsZBZN3eYAWAnEJtkIMqL++D8SOv0s+XMzhfSia/o2ZLr6jzuAvGtGp3Q88yVPY6HeCDqTYHR7VTOFVhH8O5ZgiUI9a4ZSpR/vObIiXd/Dq6khF8cWWCP7Is/FNN0zs7d3k5SJplrm4QS8KCyUJciQo5vFpwj4YaLsJX2sRT+p7GiB2OW9JHLeJvwo3ky2ToNI288Y+4HaSlY/gI984c7Kh3jGwj2sEhv5bIdmjWCqYHVxDMhi5/XCMNdajoIBQf20rLz6VvDD87zgIxPUnxk2u08BglVYksc+QVMfXZ6f8T/FSj7ylhWmM0bl1HpCv0sPH4XEmf+W+6+SyZ+yzT6wXPUQKkasPunjAel5M9CHjGoPNjSM8JHC/gtrS1ME60zrv2BN+DUMHz8aUCYYhodl61d8Tulq6pEQLEPmpjQXTsiTbLRPyqqX4DGF5ckagwpzEZStJZfivBmVErsHDMxTVYBXfC2e3MuP9m38/78cro72Umh6K6l48jCXSPV+lAasonWTrtWlxVWBIeJmNcytwq7KV8rlC9ZLOUF9Mxtrk/0iVZ3SzalGB/vhQmk2EeoGcXklHz4bdPBzo4JbGG00eRFeXYVxsQ/rJjmPXky1HdDFwvbMPnqXmyRviZs3eenBWuKRVlBjY05YuN0+NBk7uGKCG3PVSw2V7MIRzDJ67zDgbwjStSlFKPiRE1ZbwFEhovvEasNf9YQZaPNrlxFnAAFQCeG7WoEd4Iy9TFSFxBCHd/sw+nDDoM5LusL1NvKcx94mPwMpsoii2ldPOVe95UwPYq9xlwDh3j0Wd6WtPsCjGOCx8y20SeZZfWZxAajmDV8fjHWJ+eIDi73J27CFEbnGnSQEZG9p+sGPZiGwkFwn4lf9w9AK/g3qfECITy4i1iyESrvzwDeWi454P3s8Bf6irugdudZRTx4gi2KquuyAEkwKG4GmLC1UnZnOyDHxqDkhijpm9GTC6U2YG2+B95dBpCRfC4DVjYwQs9FB1aENq/K7MlJ0XkhQQoOf4v+9f3esaj3jlHVI94xrY6cIzJ+n/mcJRLOUtq5X31n2x9tUIlDnBvC5bSKWMxATAoP3l9EbhC7md9Zrjc9VnkRT9qEXHxw83voYUc7+4GMW6//T/C361TN2b4n/ZxrZLcwNE7kYAsBXVsSX+7v5hf5n7ZRGhhPT0IIaihBlEQMWm/7ezQpbgnKpAUQoPFRF11kPX+49TAkmriqyu1HlrVAYNqgV8O3gDfKBijXHB+CRkfTWjv2kPxPEJ7k7CMKnfxbINNDoeQ6b3TLa4mDipS578Bw0opzswtBWBFS1uMCG1P2MHfPpGbNcpZo5ounnAwHJLgZPlfVeCIOMvSjPntaNyixOZmLM0ITraZROfxH21am7gfQKvh5Eo/XsrLsB89xpobRI4a/2QuxhQMxqOjsuBXLu6SDMdd4gukE0fEj60nERxWwp4u0Lol0x8pLHtpGgzLQI1w83uHn96KtvCN3oM03LbFowBcgb8Q0e5X0nLPvXGPcRI9qnJjxZaiIumRjKwAdTI27wStThaYDR4k+k3UYm/bXOALQa7AdqTcQIRZ9fAbXoLbeLOY4mH0NaDElKyCP0hu7oQGot6BkxWrP1Tzt/MhIcluwLdeujB9+PlZ+7QhG4LHKZ/PEuBRqxTaplnCy6UEQtxd+xzLl1NVozZacoDz5A6I/R/VRwf1deSaIY55Y4rE18hmluGKMSHfNHkjDaeF0R/r/r39uFyGuMbNnORrb3R+S8JAFz2bqh8wrMmK/SrbnatJdqnlprGuPhdHwFMqwifQxm59M0aBPjwO4sHHzJnk7Bzuc3wwrBj3fzL/xtg48W0Oi9kC843UQ+SjXIei0BWo6tfOU8lWyavc2nnk36xsjiTu3Ys10HmKClJ/3hjb9aW0Gvnb6nGrirTsxglXeCu4JyifO9vGu35nsxG+AcuOJmMevSontBOkY1N1P5+Tz/ct0UuxUMnMy8k0JfzLxqsRDkQf6l1b37zed1K380pJ02wTuzylWKA3WTsxsX/8ImaCj1bGVZUkzwBsQj8QkRGWr/6sEAMLNdHKxlly3OwmXFGdPNDwvC2aPJIFRB//pckVhRzYlzxK3WJULfgaGnp97PQGnRT7SW0ePMHgp6YCJU5ivOo22U1O2PRkIEEArK822eppVW6yLaNFpAYeTwhjPTO9/K/eRhNSlZ0AapxU4GLW3K5o9dPokhDZiwoc3xEX1ziTDl6ePOjkMVjw1ohvjIF6FfasxWVpNVe13IPg5VPIqzzDZJMXNdJovrYtZLtjqmJ0VACfhLk98/PvXSczvJQGwgyNF3hp1Vbc1Ps8Nw68BUNfyNex1vNU1p/GTwqAfs3fiJEedCI1kDi5GOqNYMpgToL6L/bBFuspsu9EUMt+q5vj3E74/VU0yJJwuuk5ySUMFeqyZ3JB2T1TywNzPOaU4qpdqKBjGFDn+sMGveREHKjANn16PDhq7J2QFrhvww7R2lLZoSNOPNjPHsV8lHzi1pBzI0av7Ht17wHMEMw5hf+MjMh2mwxyWQoLB2jZVrN+xQiHKvImtDQxoap/JyfATowjJi4MU/M6+S5AIA85/J+sWt3wMsrd6r5xcaTcB0Cam493mTfnqPhnwXH2bP/PRIosFMwEqmdiwz/qbEjiz/Wc3CVJdxQ5hoBv6YT5frO1jj86OkoXb7NwQ/aFcGfutd7RuoIvUKDGGzA0+3PlV7ms1LoMZ5MlZ4IF1kC8MKpT1V2hzuVnP5DtRiDLWNhosjEsB3K3SEzQxg/4EpSZziC7/IyUPftD3EaN8eAP0ZnrTvCAiey/+Lc7LQNsqvE4mem7eIvtmkCgS8a16E/OFHsamp3NZSoC4bccLyiXXuu5QEziBFjXuAqpyv4eb+Xrngd2K1FzSNkcFJ+h4hKA3xcMSW0FFTsJJrEn3hR7X8+fF8uPw+gWhFqpcyWBfACmBfVimr7vYXGkZN2T7VeicHKM7vS2z84KFMu+IbVQTqaMefJl3/XnPYwgz7JR8jueXkah6bsNkK14q1wthEuLd0op4FhvsFtrQgyADBChzZLUGHPYePGbykzGuMD6n/iNAhR0HnTTYe5NcsRxd0SlUzCjRdfwOdmpllo+dsRcyGeSJ3y7dCrEP5n8njwTTbc3PkY28eQJRr4RfWgspeJwM2GSEK0QJPAII4znTAAoucG1+EWb2kOPp3Lob7XwOxkXl7z8253VrRjrs6ACc3zQlCL8fzeIsWBUn33BLgdnk5v8HNSR/mp/dLBAxCegejJW4opGaUKu/eOVdmqz+nSvrD7Q9+a27gNkmK9r+etjcauFW1x0mv9o0uW5IupgV4o/wOf2n3qlrCEokeI9+/YtsCzureV1L3AJaHSG3h79/U13aqjivrXgEUOqMN1JwNdTENk99+HmCdFIgeSFelOFmTXTt8uv8vR1ZJdJPX3a8yxdWWlpCYje0wLQI7Mby11vQzTh17kfWDqhEFAYJJtPY087DqDN2PuXsLaEJ4u0WPwp669Pd5weITSOh3WIT534hp0neqeB2acwIrPP7s6/yVG4pp6qEepCuAUhHYXAALFw/ra0CbAgxmJrq0XFEr6it/HTIPzd7zQhny2pCOdN3Sdw3r6FMk4Ov2RP+M5G7e1ZJrrnNWWX4f0drOf//VQsbkKZI7isUjLI51FdQGpW+B9EQfUBni2GbWCO8P+f/D/dp1fnT9VOKkwidlm/i8i9Hd99xsF+jxr2e6QEylkySLSW03hRVLe2n+eifYc4d9DRzeK8+MoSbLlIAYQ6OvCiZtWbhGOdymWA3G+1+hOnlMhPAVfcFiG78Romt75kz4yxausHukP4YdGKJehujST90831200JTBWV1iDcFEcfEIZHj9WYLu91+wkm0mxuJCGiBhINsKAGuI+JazjyVZ2uiY1SAgZY5rz/fU4sIyxTaszEVIiuNiUokXspKbL8702xdiWim4fo2gKayAkgeARYGgoa9OYPSMctT1mniDAX0paR1Ej8O0M/d3SRRXx/mnuKciQ89ZQVS4KEIPYl9/dwJ/6aXOsFfQhBKgT+QQf4notZGG3cRKxNHkotvYwnw6vLMOslGmTil/VP7kZrcKaRA88z1sLIzrlEH2TAHhCiW/g/MUrC0zl/6FnyVUhaUT33xN/6sKpmaWAJIpXAu81Wtg8td2KQADKSrrQ/jsgQNixiek2omDwAAvcHTtUfq9y9tmp/aNFZYggxRqJxp2PWLqAuyjfDKN8yeIu5ZPQYzMY+YuzRVfrP224MU71OrSW0//2P347Oy3e0JFTfVRUVn6Du3ZJgLPB/suykqEhnxnUkL7bzUOaEHvpk7cVTgBLDYbcR3cx6ctQMXx8W9TgzF2p/yXFZUXBoSlzKXSiWoQ65OzgOICj9HY8c/zkGwB+Fi57akDyEDavJEv4AbI2AdsyUlU0jpjn9MW42r8VzqdWw/j3ORAh7YTDNEHcyz+GthKutp4WN5Vh5d29WItk1q6131KzOAfvPHgHhW5yB56RPm/UzvGTwxB2I7Ejusy/R5ZHWM94JDfTfGxDhaS9JR4Yi/Vc2RtI4eV+aEUR5D7DpYq9EIrvJO3SG0b5Ays96nSYKDNYt6nnxRQzP/xZA2WgWXo1BcXEDgTcAJrmXf/JeEEz7i72OISXggTRy1+KiKGta/SJsuCRIAsCp1xBHD0oNWrOp3OH1Jfj97mfA2gH8AL9OoaDuI31iA+JJagRMFfPuZQuDCruFmSiVeoRYeWd+Hnl62JBNwqOtyh90/zHJXIvP2CBa+7rkab6+o72QS++ERt9JnQMRpzgzG/YhlbeB6V6UamJFedtIqK3nCNfIsWPtLuNJN/qjHN35Rq7WngB7SaX1sSL/OHyyDUj6W3SiL93OzBfYtv8L7Iinf5UXSq1kPB4EJpu0XKsvaz78Jb20qAty02WWNTEk3iP6E/Knz07Ve6/D9L1kfktjvNQRpgTzUGlUUvMD4xNCH4AszYhObMFr/gCmmkbp9VDzX7h4WqBniA5hVAYJ8qQwCoUVL1mXNtptPHCHtWwtqYzMlcEOIzRTNnzahg5XdjbK3ZoxDQ4G6W7yPKLYuxDk2idb4RiqLh9nQ27A3VngfTuK3r131+gsVFhib1b9M2gtvnLFr3VSev9T23zFJKcqMGNxEOXN4qbM+/IRMWhgYdawvB1euBVO4Fi/jc5fE1gesm88r1dSg3B553CVJtbG8EelQ6cS07g0CXSRgjFsWL4bsPLBEqG+EWOdpEYbqr+vrfXtlAu5lZjEl1ScjH8hlqjhaAJmFfEX9mmSJu06C3Zuo8ALhbUdqDK0K5Oml4Gm/0RNF0Qy+xttKORl7pFVSKB036otBBTmLLLNiMwDAxkdvv2kIN8bgtYOo79B24APMF2Hf/l94YMoW1Sj5Sst62W40UY5gx4D3fl5NpqhrsvQ9R8OQkF80cg8zcEGcE8J0HuXe6Y44xllRYi6Lo+N7cfZ7PkxOFDYePOgg+uwXo2LoZQEpDpnZk2jZLX8ywkYKKDOLZJGpYQTn+bpev1yq/PozQWjkQhzUT4vYJOhqoSqnsi1wQNCil02psiuCTDLwzvbH7UhIvrQKf5EKCxJpmJFVEOOeud8oGHcNOtKadWoWT5iaHsKWjiH8t2pX+lFYXQ0m8yLg730smAQSq2ae4U6s+iztOUFZd3M24hJpXPoAJ2wXI7t183B70pPVCzbNnFqd4zGecKeHSrFhkLIj4QbgOA4KuJcKEiDWcA4q3zq+sAq3zTnXztuyEyvUWzDvSKsgtlTRNzFH96GIU51uyQIPam0aSYe0sNRBmP8Oy5N0OTo/7tROmeksVxRlpw4XNn7fUuDOXe7BtlwX8xQmGFHSkWQpubx8sdz6UQMO9SumQB+1YnROKwNj/gGD3BsmfEcRw57mtPSAXgEjhDBOIFSrfui/tEtIDbmXwguGzSCDKY8FAQ9pqimMU+A/J3GdBfnrGVe2G1XjQS5UTgndcbuCEUrAHWCmbOa7U/tVEFjfbqxrmkRsrkwBOvTwKnmuLEjQ3Gia8tnRRvOTH3JHZ++t4oq0ty3FY42Fu7o5OpG1Hlda/aZTtptpTMxBttuZEuXihwovebZxObrTS8S3tn7G7WEsuJywbV7F0s2Bl4KWfmbdZwx6WlGM2yJg8YFYuuAQNF30Q31oPEGWZBxoWpWKmYKAQLjlXC1tQbYD9490RbV8Suz5AetHKLyDJ9Bffqny8UU9EeU3qTGH5fqi1ufkBVt8R11s8B5dOcWiFEhiWOXLCdO2bvESUMyVsxdWdY8PGJf3jAfpuKZ6a7eZSDC3t3YQae8HMeTcI7G0y9erSVziRs8N4dg9TM/typQDWCoymtMOnAWEma26hD7mcW6Jr1YxJaKMCmc0nOueWAzFphtl8zLV/plb7JPcKxOefOB5kj81cNPjxDh1F1dm2jrs+WTga9L4yBA/ezQl40B24uncSiACk+I0FDgd0KH5afb24Wozz5bMrPCwMEh0lzI233aON4aRjcLTBA4bUqFns6U3a3Q3emFMTtzw39xz+bLNutLjJpWZyBSWbbWZyA72nxfxIyKjUZS+kE4sIrhQmjM23dAYC203/NMuLoNqstMt9AVlEo7LIiK34o2qbfePeuu8VHDUFkt1eWlCBONj3mJH8BbIIWoof5SPncJanDtOq+m6X8mOi3xBTrOrfrufvuXFiNE5Hgyen4NXZs4RGgzaEopTf5n6k+3RGgIAnj+FEU28GCR7Fp8vNI9MJ8gLc83b9IplzKWBMEw6jQm1vjcfKXAgG0f2MjQKmc7PjJFLFbSYwnunCDKdvBLFHwgI1yxEdza1TvtesxYn344DQDP67bBU/+wOw7PZkJalQ+y82RQVo5/sf06QuxbkzGAdjGL5Ve8avqHMYu2Q/lr3g9n0fH+FF913P3MNbcZ4td0oFp7+eOpLm58KB/QFLjzMecL7Hy6EKK05iRSk23Mg5TQw+qsakH2S28PO/aCgWrqgiefIlRxOIAqKAetLevaD++yheYZcC5y2u4LSlWDajSpE25XMeSIk1iEUUL/syZ5j4SgySUMACztlxAZbfeurW5VfEo/jgFbdoazSAHoiWdqKX8RVf+3y/c9t6i71QJKzjojKNCyYl3qhJKqf3WcbDDO4arDfdcsHG/J3+zRtHMNYY2e+PvghPBvf97HLYnpx6OgA9A94yZZCoT3JdHYtKv6JJJ1tQ+YEsR/B5p4pBXrQaJmxNNueCtTQiyPqOoYgLMIUc7QUbjUjHQc30+MP9xrmGx/N7AKeOLC0yS2u4UO3o02FkBGOuuiyTMGggtVXS3ebq4iNkvZOIo1cxaDUOq/Zh7u5KnXXhIXkH8Q2589mRCqjJbLNyYL5Rl+picbLGyJVJz+LHyJx64nfMbfgYOdunAjLksLlV07zMcRhbJJrY30z+bsiHY8eggFfLd7Y6LALplHrZk5rL4inkzOI4m95eOAh2HAnDBzcg78y5wSbyOpJe2Qmi6HUrOmyZRycrney3U3K9jU/frVh1HJzSP06QfgLsW89INQ0JWAMK5UfYzTNsJbG3yvKIjHDcYfMHB/CT4q09ssb6jS5xFyAVkZddMSZUdq14y7k/AREIhY9zSVUIFzXCdUcJOUhRH5+pac2vfJP4xVXvX6Ve5RbVjyO2Dw1H0m6wkWq0LZLpt/aCnKr2RMtSP9kv7cVjIESQNamTl96u9Zs608hvGYXfQynkTRE/6EYK4rugG3cfOmVLwNsdBvFOi8TzFwNsvvXE5lW1UsCANeOzockOwOOpP3d1swcYhP1NB0HZNBpxob2y8jEGs0mzzzNklV8gf32NUpiDFcFwqOzAfnZupGVdsDY3BjJ2lbwptVDLWOQlbblyNbwEIsZPV9R2u1L0JU6MH5GWkrc7vx15ya5B5/8LcGeGFItbIcP1K57r9zdGF0H+LhsvGpV2DxwY4V9ABnWzrzX6AL7fs8/2W9i/3NVTG1X63rVjyvBTAsS+A5c6rjC1Y2Jj19hCSAB8Ti7a8rcMnPVNQoHvIbVrjYYy0vdGMcmO3P8/xwMCO3XXeptiiMXMT6xnv0X7c6t/t1qkwK5QDvK4J5+F8Pl5buJBB9vjYwQmv+mHQMYMrB2GxtRp0ApAx9QgqH4J4KiMbSbt4oiM/TI2z9EEEs2YxRV4ZhfAHDRgGbAPCyQNEOgJCynU4qWPPcESyJBe9XBBVTlpr+D3ecQMGjadMZHg7hflDWPdlOkGaKyC7YIhNGTCDYtIf9QErUkReTO4GHH/mXs1JFuGwA0qWYjsBc4eH320BW6YTh4Vn/VCuBHLBwJuUzzR/8d6aZ9cnrs7PX020lNUlY7ZjbR7mpJVvnodX93z23dQABYVu/j7onsUJbzg8s+JdSOoeNcXYsekDAM4Q2vyo+0O9RA/u8Dqx6XRiDjLeq6kmYezDGotki6r+0M90qLwbgOXQvnCtsNtfDV3r2A39+LEdqxp7TXxQOsKzwcfIpTP8yAjQkPzayDILwwui/7YiNxXpm6lHWALHtVBmorgkyqhxHdVAHL1iXjh7d2D2bEmCzHC4MA2X8nFGQQuiCi1levKCz3aUNvjKtFIB73WKyLCNNPHdClpCsGiAGr7YqXckY7GMxh/fPcE0X1OIyffRJ8HObgtZR63YV02LYlL/+14oJ09Z03xNLKaj7uANhs5FSfekHozIYGiYVzE9YAbwNyuPIfMsTJa8ZS6KRjItwh1DLgvqYAerbXvHw+EXCHZIs8mEjiGPKz4f8792bgKi2hXmlIN1ohk62WLKr39PFHwatN2YnjijFF3ngEKjSoMli5SzTF7xdlIoNkT5XCPstP/Re0dqqAMC8BPojpqHbRZkAa3+QzKHxiFGFyKQl5DdKo464n7lOqn4+n7EBDo2SYXJAqflL1rtR4HrVAh3JgvXnR629yALf/88hPVPADCzVcAMLKG7z//0Cm7iULx/l2CtmyaEjcVtAlihSeCVaeTBSF54/WHOboqMvRc7haBu/ULwimGSACV32K3gXW0M+9Z9tXQra8FrQ+Eut7KFd/Sw41GpjB1Q3JESRxSA23VKkvkMmm8HwyGaMCNROPGHv0ytw0o+11ekN1j1pOt9b6H7zBsX+Oy8rcIxJhUBdSe641AlW7a7DAbyW28Ktevz9NgFFwvuk+1cp2LoeP8Ij49+4hV/ynrm4DB5V6CxFurN2AwxJtS3mKIJI5IdmGrO3YUflA2TYvrmmT0G4Rcr8ilVg/s4J+QfvyXzIJ/l28bWu4aO3E8QyVQVmK4QOR+dUFvNKw6u2cs+BIa91kAaZiAz7tWapNd5PNg6nxZNXw9VGsW2LnwxolSG6+UgcYK44oONMQsNeLi+Pxz9YEtthlQct8aHnv57iZUrJO15nZvNpjaBewRK/Hf31IJICPWjOLP5jU1W30TnkZCs4fKidHLmfJCKjOg+WAAqj+9DFXyohfp4+TqhZn1+euLeaE1AgIPwtuAwxbvHfTTQK++Dtd9eIMid64Z2COGBTDH8t8xxeDMGvOVgOoRUSEONyaSwS00OUd0/q5h2SX1MOY0q35WcmtslKcTaof1quWkg7b02e6DxuUKkPGlHDCXdjaNsltd/jsnn3Yw67XNqw/PYDrnGl0HtMBLrvShpTg7yPXoJC5HikvwjGv7nBKKQI+h4Hw0QcvX2BBxJCb2/fOqcu5I0akLgKoUkcfzj64+C/ZPhIAKNi2XRU6WSY9khptodprWp2kQP+mAY0r+CXmv4k0qIEvY/h/NMCGEdbgvLDkdiwLMP3wwJ+1GcqgTyCk8LYhDXyIA7qjTNE023KMOmva3FfJGDh4pSD/PBpsMSykoUhB2fylvnaXUgHz8RQaEvNgdFFFwsDSJJbnRRII3eKQpVg91SEoDIL5ixpWtXjFZhFMMtGDcDi5ALkhgC2zKNM+XwA4dNtY4ELErGUqkBvcPGjQjCfvlieQ2AIRxdNH+eaSIvCodutfrH+0MXVvPTr6MSsoNIAKmVP0axyyc5M/Pph+z8vnd45TnGpZINo3F7tF/BuXqCgNVDPJZS1o6RgI40uul2ifi/yFC7caFTJXyh09pbUn0+7xFFfPmJtQtGVazODtqYz7i/1Ub4XIniWpuR+QHL7U13Bhg1nVLuegMsfe7zbHc/VvaopJ2Gg9TwRvKGp+MH4MRz7vLcKoUtUqsQZoes+CpbEexh9BeA+zKqPCowQTWK+uE6PjW5147hlDO3p9s/fRMTnLsyp17UEBJbC9Wpmj4qTfUM56MzZ0EjB8n9qRU47PjYpx2DHVDk1Y8q8Mgbw310YE6vAjrgPbEGY1/H592TPwp6kSv8DNPgjEhT/3DbGAyp/V5MbhmbbnF1Nf2QTr7TVCgWItxi/EaMcoXOVUs6bfZkQmtVgWFWAPA0Bi/QhpfphC4zvG357z/9lqR7kIyurd7mf0Me+UNacxo4/1AbMYqzSGoOgsVjGdRKM9vdQMdboL/S0dS8PN/OGFoqReiNLu8BmU0pPRJmkq5JqcyO6EBm2SiJcsZQBjViOxVaAiUGGoat8n3xDlnOpRkfjCxDcN/r328BStJdJFk7UErXQHLACaMNxKgbWGfmRZ9y6orFv04I/GbWPwDeh1/wIBwk6FBBn4ZyvWtT6ImCLYG5126y6xqAKuX7pNTTpHwp5TtRARS0Yl6JxSdQ3G+F6x2ZS5ErOnbA5SdcblpGTtg8H8dZaeIfhcAchfEc3r29sVJNph6JNGybm2uBiMf3MZ1tWOdQ7+hqLilagZWNeecVztN8dP5PxqHLs3aw6XrsUEWkzuS0LWvtNSKFDtncbisqlcw+t0wfhbANuKbc+6Wh/WTvI7RrBqL80FQAhh2vCGH2LLBHUtzMDVrm6uziM8W/KXs0iMC8nS0tiVOwlVtLeUeX17qLbDXpKGAXyqNx0alnjAYpxhGFB0yT08yeb5gsDHGpBAwbLW/O2YjPiLR9QFWOJq24CZj0mbq8F+ekMetVvqHnA+MNWIYuIHPV4aBZ0OYK95WjzV+ev/UKcjV/fyzO5e8sKsfQ/nKfZqP0u5N7MqL8QispJXKkG6WsAFVJW3YbtsJrMhAkXSPm/oowYG8FmSddDg9wayKN19bo+ld3VzC2Wo8WoGlGHOnidM4Fs8KUK1Sb0Zg29wLaBgObOut1sFaRf8DtkY0hxrRF9QeemSjfQCQlhNkLikgwJtjvkU21rhgIzACtMOIr2imzF+vj/lF4MefQ0XKJPIYXgtzd3gQ86lSP8FkptwuurDALxsR6rAgEI+sqYA2fIBQc7yMDpjClyui6cslJH8DUAPEs3NTcLrOcXHYlnt1LVfiReO3HX1qauDphdqlIFYJMyT0cT6rGfZwljl4azdtX5LaSL/j5iSAOuDldPbjZlqvqfQ9TKITmUk+rixXQ16X/pnPjnBNeA3hHv5v3DZD87NXSFHI7G3NRgWJDgP2oyWPKbM9KppQmEWHfWGhgDm2x0p78OJAygpt8gSazab+HvDoc1W9A1mXS161pj9vMg4R2pf6UQ9HbDxfuxco1zKlC49PJfXuLpcGW0Junw+G6pZFfyRM6fae8mmn1EexzQWIXArN6Jo3R8DkqZaJu4OuNvHI3AVtToDkYhmmIECUBjeyTdHKNPFWklUoyx8/oXwF41Z0dK82cbor+EfsFturIH5pOArpRXn6brWp/Mf/nmcavBQqHysqPIcFPf/9HtncY6Jm+kRq4gQhAQnowfYLo5ocXPtodupxKGh3UGjYjfQ+XbKjd9CJuW20sOjMgLDDhWTfFV/VQ6ET7UqU3UczoN4lfvKRR1KctOBoyPIYNrmGiHpjVLujJzLZhwT+ywoQyMBNuKvaHRkJJUlY5M7/8gFRyj2sDrgKFSoSbocGsSFF/OHtq71/YbHFjlbjEhdOClgeq98dLyq2LNgasmog1/2rGn/aIkS0T08r+ftzmqUS/tbQgmXng4qLI/7uOgzCSF+IlrBrhuZNQsK8lnJLPw2grYdEFTINs0vMURdQFxg10/YXSDRb74nQQYQu+pHftc2pyjqhiENleVID0ueaDtHrcUIOCx9IHJsy8Cm6t04bAmVTWTGa0EIZ7cJciRp8j8iGJ7Jwq+YubM+pgrANtnddJn98tItBQSLJYYxD+NfL2RuQY1nXd/y1RSKXH718pKn0f534WSZWq/0eJ7TiPa0k+DdfO7AG6Ez3XggZmgU8nz+++Si3PjWkHpcConXWBP/qd6UhrcZK+IhpI1E+PcttmtBtXSWSjXe+eEIfjZdD8FQ33y6AFFKG+nB29xO080efVzPNNq/XMin92f2y1jYxyfZw4a9lTv2XT3Khb8t2cO2iscZAKK5cWr9zI8VMc+DYLLmakkA2vrpN1CxlWmNFbOW31tNzSI6N0Q6lilGY7LMhTK56J4HZ06zDfpJQMvKogMiD/wJxAaZgT04F6iZ6zt1dPfvA1tTJOKbqxm3Cc9KW9HXvOahLywZr4A6gTrEz+UftrJEF+z/bGMpMSfKGI0qI6Cd6szQicbKei7gK5gUPKUC5MyVdDYMWM1Pb4si7DAF5qVTW9J57lJJGAOrFFGMQpnhFMAUrFeZHuI3I4nfSNlZCgxSYDvIDQazw8gSyzAL6FeuknqGKSC86oqy4Z2C+4aLBLqhA6vbtCLeJoDlc3/pqAFeDu4GJRtIRQ494aGR7gnLRLlOVEq92WtNjUkZYj0K6HUbBx5+0BvHMbvE3WU6HGKaN7yq5x0KwM3Ts/JECujtTaLs3+uQ7mTdWTGCPsoxhK4PLYQij2Op08Um5R7bWGI0e2Y7Y57oaE0H/OCzpxkfaHQfQNunMe2lh2fzyU7HCVaSlUcLsCBbGxPPjUCnOd2AMCayvWfG7hcVagPu4mtpin183NkXmITuUFbnksnc7yCZWJ2rsg8TsyseM1Jy+Gw4UfPA657Ug10Ql2difbzl2nXB1V7nMNVmxqRfeSsHYI5Xf5T3/6DRfIVBcnL2KnfdbcvFSO6OzgCgndo0YgID7o1GyOUdYMf4Y9zkY8v5kwgPs3VhIXWac/lnBAKKdU5hC5Z19sdo5ueipsIj/ZSVzlff2IWoK8oXgSUiNiGsC8if40A0oQ5qgfFV3Nk+2GMbxaAK2MXQ6+GMGHpCxiZtNlE/Ak4KF45Jz01b18Z69YAygZV11nHvoE97vjnKIIilN83Vm6//W/tB1fHkXJwH+Pimt+OoZSCBxa3TqMBu7ElV8fqbaiK48ySNNBMGg3IqLVYKIN397czwdmk8wPASI5yNYtqoIKcuk0E2jtQ7DP51WKQpyqmysSu9rp74oexTVoOUdZ0PQWcK3gtZgTuDsFl1GI3cL3EaJJlpvh3nnOaJgxQmjKm8PhUC7O9pP1fZnge2+9h7qTH3DFeY9HbC7AxJbCDmjG46iS5gqIbIj4EOG9i89hBgj+QeeLyiHwXVoP/g7MowD74RV17AOsVK175tYgs/nUnXyFsGYvL0F1v6NpckrsWkKrXNrUFceYNvD89iKUBdjFmqw9DlA2LwFBUtgarAqVCiamenWOKdQxy1zX1GyVWewfFXjLT2adJ8R3N2TqR3nx3qlPO+e+FXuiwJR03t3N+eecZIX0Mp5A9+wsDTX+4kT2BC7Js/pSPzNpPUkRaAumcdtQa3PCTawJS6tnX5Dd8gm4SamLmqb+/Jn9/0U64qW594ijX4dDULU5dZKFPwE2fQZBsDW3RRlQYKUP4xtBT2upNa3n/YT5UggictNv7TNOq1JqrP5V95C6nvVGGvSpMuTYFsOXqvrEZIe01zPuXeXPlTiTBIXNjwdlQj+2Oo0hEcj+eLGa5gFUXyOID/pphgGhLpx9U367V/qnGZdygmGE2Ukjyirhzx43CXmt7FoJXRE2I75LhbWiU1zhrvwWHFFUhav2m3Xxg9tWO8fvwE/AA9e4y82QmlxlQM3X1IuzKgY+n7qQZG7oM+PPlr/rUaEGARPpE0NiMjrHiLvrQNOdRXgoZcUIagGm1mU3NwJh4aR5SPw4O2WMAxAJkvaPtLZv3XdAZn0TQTUNsIOfasiZLXhOqblGBxJQFlGUqsRSbAk5qCakl9Bk2Mm+IUe47RQFQK0XN1vbn8nGariFJ0ma72k4Nz0+NXSIzZw4bNo+o3uwaH2VJl3jFz92HTkvMkDerRS0PbVHsbbvj6dgJqiqnAb8HHmQ2/xy0Vi2zaUWvfnhHff6/ui+nQBffOn/yRQmBHlXLTwWu3JlaLLR3FILPoh3Mfi7MVPgPbn3Yb98Yz4hr+meB/29qX4THYfQOGDyUfpU+LFxIzwjEnH6jZaeRqEfIPg97SFJFBO0SlIdQcOI5MjsSYaH4N8TrREPl71cDln0Oi4bWJ55BMKBU0wOjSGJC7DPHGkjxodpHBwcg9cFhoKiAw7mcEMvazv7pTD4D4SjD27Ck91ZyxTA06WtmAblPmTIrNbCWd55mQRYPT2198tJ0kluPVCNDyHmjr58XK7ggyCKver5txzjCuUmaoYpKj7aNsdcluzAfTb2gEaQnTav2QMM+AWecYWNVVMBI+rxbDhDRHnLAspnf6wvGHWFLwj8oTPH+VRDCNYS07fJlHi7VFsztCKk+eM74TZc7L/7U6fRh2Jwj0f1dgs9QHSRwZ3hLSZC2o3b3/j7e633t9oMbqcrOFx5uAkEYd6Z3C94lloNvNHRrv/bmGDG1YP7sw9ZWhKFwcgqPU66UoZDGx1Mh0DBS9jMlo38URczC8RSmOD0kjYRorVM5qdtXLuw89wVjxQrw7YyWan858qUq0bo+Hs4SdkI0oeNtPTmvXwHB9qGUMMcWw70bBu3ysERYariPTPqVY10A99rw+/03mzCGk2EhmUGhC9KV4PrTcfHL9ye1qz4dnddb8Lh3jFQrF+HAiEscBdOIXQZpr3IszqQS4rTSsUh+6b/jJBoD4TVewVaOstzNiLq2a7WceGjqpicNzybnZX8nu9yi0CbiFI+u5pQnCK9sw51Xi5+wSyWw1szMdgZ/4LHyukR5pzISTbhNLjJc1gTEhOevZL02PGQbtB0B4Wz52ScFHlwpM0vs3lHFvl02vVFnVnzfLs9XnvFoXM1YXVSoNyDILxHNSc9Jc6UGxXW1dlY/my545w38WdYFyj69i3TfacmErVnBWtBdWaseF7xMHucktKxeFfS/jJ8Po2tltOxpRobPh551wroWAmGE5pQ51gZWSgz0W5/qzVOwkUychWe7VmvvLykQ4s3ocV28yUUX+imhL7eH8/RmoqRbNFlulOcac5sIFTlgH9xiitAHw34EH1RYILWeXlF2t8RxG1ynRYpVoarAArZ0R4dVMeugvVTHdI663KhFVEIcLZZfuq03fMR02HuNfn9u0LLK+iPmTwsJznUEX9neZQwt/l+avJ3qin0TwDgGe01wMBcZ9Mw8On/fccXLpAeOcc2whXhtFvRkhff8m2AIGeFLY7x5AUfTVNQL5Db5zLKfzZXMMwOBJqKT7vgb91krG7CtfVxQXiUjilxlO7Kwg7OwrPYOPppQMf9agwoOkQvfbxqQFNTV2FzV6pvRhvnz8bgbC8Ggqkyp15ZyU5r0LE7hqLf+5QeQCUeezIAiy9h3QPyXCcMzT/+RPhYOH2lxc4GvfGwNVmxR47BmVTlKxG8jkxOnj2YRQCHRDyk1CwtmA156jX5p1eMXMc9izTZTHAyvWAmVX8hyTKi9gSf8YGediwmXfCqGjJuNQtVhQUZMEiWAe5PvMD4jzkOkFOVApLJryh9lhtsbvlnpDIPRCN0a5/wW95nlCZn5EpYCjH879cGSmGjsLKUrQQoaqse4fzy51HLGQtQ1w/9PbZ1BN+FuCRue1XWR+l9yFRjmfdivGis8cQvK/5/xtdaGPBQt3xI2YYdMxB05zEEZNoSPL6h1gax9GkhmLxdQ4b28h03Rhhpva3r5L8SHIt36PLLwZYi44+hUkJx29et+/3irEKx+LEBTiTZp47kVKybMA/hmMTIkTVox7L/IuTG0ZKjQ3RZLnwl2DTQwn1zAc5qe2amBghj37mYCGTS96XuMAhAA8KVSCEcRQnNR7TWRhiLj/bkEJRf1s2GMGpVy53zLrPr60KkTWrbJcauyKqCZKFEi9FaN0hd8ml42TXtqzpap4BffJ52eKBtD1jJ5TYPhsrt+k0fxN0UE/fRNfSJh3YStGzxdiJRFfsb3cZHMCF447GnLYl9vqKtkEQV5OMUBMvrvwVdMk9tbG+EBaFbxcJqs6d80TJyfWz9YsqT0nzDWJWRsXQalNKEuBzyQ0kgjycCKA4uzlS4R54maa95FkOuYkpsi6ymKXglE8XCxlmPbKEqklh+Ht8l/mdneUB/i68LkmkhOdtCOaFN8bGd2dalhtOx8Lgb0LxNaBL4YHaDvlfd0d0Sg43qGXhySDexsdKHQ4KjSKWFXNszGGQv6h0urut3SYXv6OED65c/gf1/8iVnKmFfeyuEBJhZwnSVH+JY86GZXDu1duMLuQLDoCQWNuSm+a5IOG7J4vVFaO+P0HF1uVYSvV5uzyMDVyXJsUiEf12Zn7pUFKskI8b3OROUBi4UEOZJI12Jmy7z51T+wSBMxUP+wmvaHnxoGa4vBxFm+dkPVInkBl/szYZF3XDR8sAO00xDKJ5yuhmdiMhALIkOd7SEM16Ubxi9vb6Qwu6c12DZ2w4S2HvEBNY3vtRWAm6B61ODiNM0iB20Zxn7+N8XKLueFV5qsJhT/d9QoVgLX+3f0AMGgR6j0a0x4zSfEsk0ECFxYE0yd95EHN21LKOVsLj6mKBt7AAJmrmRGwSilKBOz2TUy3XNn8vneNiY9FKSrLZ7uK2rYUmTTWK5M9sUf/wCQ5POvfygeM+n6eVqri1I4gXtJ+DwQleP/AZTty18EQjdMwEeuAdYZI0C55mwP5O/Rwv+ob06T4/lSa7wlezZWx3y2+nsMV05YFOWJ3jwd0azkLkGXp51TLPEh1v+HfRRoq8FgBq/sOUvlrSCyPBk9TEnAjpj+tpi7vX9J/K0/m3ZrXBHLh1iGSftfABBbR+7KJXAqEaJrcGYduegRyffnQCsgcciX+YTrd4hE12lFnxIrb/HXcPYV8uVuHNuDRJ6NmrRlwAWyMRn4Z1kUwTJ7e5NnJBDx/Tl8nh4a2mVjGkUTgtSKEkue9fVTBfoDyB/iow6ia8LWTLya8DMxWYtx37yFaJsEZvfddg9u0CyWf2dVgKHvPeWm93uN1jRXPTDjcHnVr8/v25USKdvLPkLEqHtIUekUBKGFB/CyW+NYarzvtvVvkBNQvZ8++nQVweLQX/rk+AXZBZxfEB/iHYy9u4D7TUH8mp860EoQKFcBiJvT2knF6h/YMwwvGgeXcTjWizX3KT+pNLf15D/3JEfApyMT67BfLc4tu/DAuKNzmFj0KBfSh+fkq8GeY1msoyY0IJyfdfu22wVPuJcOntZe+cTW7843NPepqmsQ3s5WEUxSztVEG2VplMeEv2ElkwbOmHdhGGzyrWtRTnWJXvdVbeXtdD/cBJV8al54S7+399U8Oq1EPXfN8G7xXPQwC+WmRdvEsn1wzJlOO30C+IN0MoXInTDxQ8ocxmqaUJ7tKNCp0Sq5YjVE3b9rG3R6n9e6jlHjcwfDvpB14K8jSYcJ9OucD2snsu0evkpP8NwqucNs9jk/QsTOcZoHhLLF7wJnY6qPo+sgjQrzNafwV2edgDQoKa0Drndrr4+qAZe4l9f6cgoDLHj5+ArFtocCdCQluiPheqDJ+m2SzzDaekTtYRaUTSdfJxxxifSTrM6aoFEJVM5qnmPECV8wKsghehFH+4/VdJOVYE60vpe0UtOvD9LSObpnwV5OCzBYsWzIDyL2ZNHY8ZjDyeoeAWirmJ847JY1Sbn0kp5ec9bEi71XyYMtB+wR1kJ0HhOfNGoCwtNBTKuAZcGM0/gmEYgV3/4LpGVsALTXLGzA49IRkzyCGmgQ0DHlfLLXBB5jPNp+KjNSam+QzBSpUsyZtUb/7oNs4RfFAKEa+9EpzkB2L+vyFdNJfL7qpzpjamYKdN+yIqXinQcesQE7SzdbTP+F99gT369CAhWdzx4cpf3+E7hxgeAucD62746cpQ6LiWyW4xv6v5Rruq3EHiSJMc/ZPQNC/5dqG7nNlMpixVc3h4NQcKtlmZx+H5Id6luSvQUoHYuYkaYaLWd/Nw5TRPNup0DkDv2NDmEwZWZEUpd4UUJezGWMVoVbmtI9Wh67NsfK1ZNElqUzlKdj8fQWWJ40M/HWv+ZKMlJtWX7wIjcuPtt+Y4E74beHSi2DPo4w+ocbq80mguP83zxUs8utmpD7JQ+4i3v+L3AxXVewUtqHnB+wyUeoEqhTJ1fXdTM7PA7drfAXQcNAXP1+heZFYu16RIzZkMfTYVYTk8W1HO2WAHCzwVsZwwqgM2/2YbIQM80fSJRypvYWVHGiUlW1b7U+dZIde80ZLZ5cA3CGhxPxK0+aVoIg4smv4O+H9ehd/xf1JKSrhSyZOnugvw5fhUQ3+VTzvtlNQZXkbgiabpD7NJsbwK7XO++ko1dFwBR5xPW4NniefTVWXltW6vejqhy4meHTzdajAJibsUoVSSCgsN3qjWm/BxQeDb+L2md9QOiHznNSFuaXRyyRi9uqE2begVlgMr/2QmAg4diAqzPeyOyVuPm6xEmUcKMNjaudQwDDLCJ/QYHKi7/JarTsfs6k4Q+8M+oIjxMDQxC1cajTCjtOAxiS03OhjKomK8hVCXX/Tk7ZuHN+LCnClPsJakcgDSsxxJ08uV4s8pI/1kaxIImMddYKjzJIKssGHdtZcUS8SNHS1fd3xdNmQsH8+9m806Bt7Af9HsTmOGJne2wwkJp1rnal+nraMvuU6vshA8glFKcUTQrcBYxtco2x1PCXFQp63BZVJWDx92aQVNxmgX0tSKXmPgI+srpGlS+tvsx50gfPo7LyH4bF2+zRNA2KXzJupdSKbZD1e6GePrhFe07MnvHfunDU7/X4XjCyjFXvoEIsavQlTeXcZWbnK4PdtIns/+B3QO6Cb3SuXlMLGxbDcJfRNi3YUEOoA+OWmS3a0LKrQpe82rBA9Pz941NTVYb4jjdMNuQR54ZPfc8bTYPbTDuKXiiZFwfzkYiA5OW7NHmErKpMa3ppert4JopTWXVwuwwpEylor18tNk7wQiBmUcFWISmAbl1ID1EtKINzMHpeBh4ogLgObBOyrBNq+rzoy9SJ2+dX8xEJroTQ9H9QupqgBC+MV8nahQGfVZkvnth9RXn6qj3z/Jdl8yHRKu21eZjg6HDhiDVH35Xkk85Q7JUtMo5DQR5cPuYyU/9L6s8mSPTyrnxDwZq203QK2aEo7n0d7ym4NkdSxpukVYIpIRBZAsKc5V/JxpM2MzWph7lITq0zckCGFhjzFALUc05VEl0k6jR8sNLuOeVYj6SERTmPR2dnuJEC9VsHB02pj0lrRySHdRJdcjGN2y0KS5qeiEvvqCOb5jEoNXtOAvIQkGF/nyW8SEtsye60jj9s6ywkNc6z3ZqNAxOrursEkS9kq19h88SK+lo7wjUcjW8cqCjyxFVxAOXYcSvzuZBoLgChgnILZVJeOWw5XUM0nLJwYXhM6TKPyy//9+SYe24sdHbiAB5e11rkvuvZyp5tJkdpVxk92l9/pvGGEVT06gVUD3EMUGaK0idCg+iKZ5W0v1vycybR6DVt3CscreJ+7YJ40jZSCbeVVlTXzJK3Fuy0Z0+EdbZ66gxbQhnINVEMVdb0SUwd5g/UzmtFkiQoDwiC16y01jF0dr7eWNHGOKNHfEqAsMTOLzkRU9FSvYabpOqt7wz/rKBFiYqhR8THKrS4CHA7M9u6Afp4c2Fqhg3hTdm02Gq//xXHfYgjuaP4XpTmr3pruC9HkHMTsAEQMrQI+3YhmnUtxqDVLw2EdGmmN8AhK649hi0dyOnrRL0td/hH54j0Lq5FWjRktG83q2R+6LCmqdcyMr8EEcvxYIZsgWp3t/iU9CMXJ2iLay2hywabQUdO9ptYm5Oj3DD+ZN36vJDREAAswu8I63nlWl+7XRf/jCfxpaxYY9cO2eZytEd4ZAnHU+QORZTvdLNN3MO8mU4Jniwe6SxlthoboZiWY2NQJGsANIX4uQBgYMFdDpoDV9RqTnwEpvbRbzsZ/8L4Nk6LNUCSLZdRzE/7pvoQfXCz0pwOiBwd84Mzel+2FXnazKeomB9yOh9mTcmPY8Vn0FPFiTrizz1k1tGxx37iUpvZZMwpGGHgzkQQ3J/Tdjh99l5pRztrX0VPEpQt2TZ3fXOcAcs7qIMQziTP6erV6342WMpwjok+havLKFVHuu85BtH1Uxz1mO3wOTm7I8GvpqwU5K2bnwnXh07NQUbQNg6HiS2wkLszWsHO0bs5u1xi+NSmJVuQzGQtrHz8aYiM4o2QQNlQMBSioDV/j39bGec/GjnpZhugW+y4HagjzYdg6Et/7T/oCxs8sEPzpA8XoV3GKa01q7K63sbngXO/mIuzACgGIrvmemD+R9eVQiIM0pe0XlutcHj4QpKApim0vnjKiii/d3wgdJLs/1N3RYNUPipyHJmu4Pz0NZm8/q6y76nVoBgl1tzbikb8TukQmhJVrIBUlj6GnAA78KWtGLS2zx+YuhCbmpXClQEzsX88gxifA67Wv21pkH3Fhk1zL7HJt8rr7h0smbyrcAeZg0miSpzbG+3GNfPB2KJ2lBLg6UxtVXh2Z81W9Fh70OXgjHggotmhwAsmTSSMjxXFJCUZUZ7E4wVociMsMy7M45N0VNBcjw6DpDZ/0K6dUxEWEvIiRGgnp77/+R6Wq8vjoklWPqwkQgHT2syX8xgIa2T6N3Hs88YmtD5NnCY7CqVeI3qXOHf/8jeCGunpymln9VdPtBqy3YStC871b21lweep1sPpv6ZWHjJGS72lsUclUGgRUc01oHKCuNKV+WdtoHPrbKvwDdhZeMe+quuI4o/rUSlsh6vEMfR4v8Yhyol7XuAa8lbAP+RfBMUq0OBh2VEGLLJp81W2r0mck9Sozz51S2ah1T0nWHNm6ZGrE84Bhhpd4iQ3U8NZgPrRqr7LH7XpmiblrusyRbd2VGsfQ7jl+Zf+So8iwN1B6XhfSrg/D4UJS1MsOcI3sbLIPn2p/GTAjE+k5GSauec/aY7e58forxvyhcp2OrYe+jhfvBtLLDJjCCcaMxv32qr77utvPOxO18gA+bqBeGdLlZY+9JLs2j4EVGSydq71YhR79TF0e2LEY/THMsLstf51DXDxlY/o6zNt9UDMjQ/K23cnohjJXDuPlevB04mWz87aZMk+ggI+P1ZCM1zwQtz/A6tafkv1aiOV9O5V2NK5CN8wGcFcWMEcANi2O6hTf9P1gAwuIYzzTk3U3NsuB+K17VF+hetcWaDHgxv6K3g9atlO2zln7OFXZ4iuo9e8EGpaDTI57ueTKKm9pAKI1/1Ch+an2CdY2DvP2vpXoNjxGg7XwBZnUQhvly5OIev/i2QyUDODVAw7mnU5bHgOomDONjmS9kmdILF6UAA89HmN/VbTpXY2CdtdMu2n5w9YhaxhKna/L0zZst98VWUHxTlEPWAgp0ul2yaOZyBwmmrNldXOBeslmCfds2kAF3FnjUZx1NTCySlsBzptkqwBthHc2Q/AFy1OARHpWPrhnZkZnoWwbMqTfl/JOypdFKElaWpYWDWGMxhKTeYNO/SGbcWabBS55u0xZhw2T7PEKtOETxJrZfI3T3YonWJFFqkG/mYe6f7Ycnj8AlNwB2+j4Quf3aFxoNs9iBMt3sT9Bx4UTgXRSzvtzZtEYqyKH68Dib5gg2rk459AkSXvlCR3x3LwOEVkfrp3fTstRy7iv1UrdrYjfWLppI+5uNvFOe1Ll3hnNftfGh0/f2wdjtK7Fpz9yGP1BbfjzqitgpDnLxKNqQ49JhGlu8PfS29J7tZ9euZ/UqiwLRyvB4/VKdjNgCSWFSvhMm2LLqVU6hqNmxEK/ntyiyCQpnlZ9ajiHRITx4EFIMHfKZXCSuCAOJSSOkRzHHmNSRxB3gMBBpvUVW7IUlX3lqnGn0eUcyQAN+mlgcRPicHNWwvXwsK1+/jAPlGF8/ynUlzpoc4oC66klX7CXlfRCBPA+YAVFvp6bxKzTlT0qVDcP00KcJSuaGCE6JfQLybAQAY3tr/GEZxQNLlidsQv2P50OYQehugpRb7muigYjmGyitTonmZmYyXmODB3UUJF9dw6VOJoyQ5L5X1uXci1T2CGlnBttX7yiR2wRGpEHd+Q0oUjMgvdleuTqmiGo5c1PG1Z7oFIvs9+eDK0h2Dj8JXjavyav9+DxFsvztF1wwbM9cZEcDEClcwFDbdDCGkoNwOIgPN+xmsucwF3zk89rAzMXvX9y1BCQjVB6/5wjn9sBFz5TMD9JovSPN8tdcjiHvFFrId+3TYOS/k0Kqkh1CLps2K/45xIlKg2mSpFLaWzvyVIUFh21s46pjthvSdzKdDOSQkWeL/G30FbD8eiKGUUVRmWsEhB89xUiOB/MpGfqZ0ksVMwydfUyyAspufqTSzVWfKbuqadXUT7bdtNkow/v5V43HLcvawGGRE9AXnJ78SXIfH2OLYXvHtiPUysagHv7wtdnV7G+wRmCibVWV0Cu4HK5oPRETNmHjZaZtelnArF4RSrm/maDcg7mt/DwSnH27Zqtk7pEbhFwu1pXwDewhKeUX15N1Iyy1as4PM419JK0Tg7HQMVTF/8hHYBkcVqW16dNJjtKeMowszVrfArWd8vEFaEjJhWcJB4Hj/HqIeX7+K0JtkTW/yVzlvCs0RqCF1kgJFgXO0yExKWir3TNQjbczwex4uEfMMgjRY6q1dH6gLSyDs3hGYqNvtAPuBN2DamSbxL72PDjHDniUPRJVtBFkEDHjXCNA6aJ4Juc9+AxZkk84WyIh/iu8vKsdKXj0cLqSaamfU8wNlC6sjAiBxih2VfSolkvG07WH98gdbEc9wa5DyKMPO7qXZ1UCYalQUTfxlo7xfe3a95CBJSclTsOpcHFpxMaIm2T8Le2LJQDt2/JAZ4GuovssFuW+2PbR6p2Oxo/+S9gYw8elqSp2FKLqEolT6JDDpPp/YbmIgte07e3ooBPAD46PDYwuMDpBSM9a/f44+JAZSvOb8re8IZO0eLHhZ5Z7CxCqk0eywZagdqJeSPkr8d/dwKVmFe+pWuTcBreKh5NTmDNfRn4V78ZOj/T/FpZAsfMd3EMeNb4FC2tD4iOcwQnn4jhrtr+l53Rk4RB7n6hiWtU4ZMrB7a1OUPzmMf3grbPIhjPjcEoz/Nh0pas96IT9Owy7t+3hj6U5xjhB9jFeBiupIuz018aHSEYyPjvSr5gdzr8j1UOx1Z43jZYkgMvh4BM+fKxnM7HVm1YFIFfXmKCwinLe4j40ztBu/IrZJApShMHGRVc9mOHQOy+NRfQKAKAD+QzxJ3PSJK7WgI17B7g8mybR24hY5z8Zr1eTMrdiYU1YQYFQ6+JGhOuVbBki6Dlj+YRn3xWdB8DrjROSgIXfQCJrnL1AlSc5YQicpviYfV8oVHYHEv0iGcV3wrawXQwLhY7MpDZHRnt94PofdIA+fPPS7DXXapQM7OYy3rU9z68ZkKH/GZ1IXpOiW56jX2iAleCoUrNud9FS55r78N3pGmbelON7ZIrNm2UvDQLU9vQfuhQDIoetyBtLgj5aDmqf6rIYPo5cs9tGZoySZEAt9uR83MCYiZc/GTu6d3Obygt00vcJsuOwXnMevm3nrH6b8Vp2anzb2nqwSINZ87Kk4iFAv7pqCRO25JHeY9W6rBHOK73vm+Rqqh5gV5YAgv0HvIGZFxdQ53JbBq2t+bCHqhpl+g68yOvaUpmRpf/FRlRKE4gB+YwcDUIdhlvE6Uifl8fK1m5BYIGZJSRYP5ZD90IfYkj1147LDvSzDO2lNXq5Cwuo14TBHp1/HXMDU+ExHQ/U/HMdCs2od1pEf5Jpbz0/u1+Corlog7iu7HnUEmJplOG1NH5zDZfCKjQnK6yeW+FZgf8l0nxvjnQ2+K376VmS7WklEzDt/NaQyilpL4TiSuqdHM7PFlUp9Ya2LARsTocpA6/8KjV3CTaR4lnJON8UFEoPkh9K9yjHWrJkR0dR/gWBtJ3dbWHQ4+O67T9MQJZCbAR/v777n+mgjS9FDBDFqLGKWOao6QKhbnM8zYsik24ytnwBgcjXM4E2bWhYWYzPFFmzGMsZJ2nUFKwbcKhoqV8E2RtmMOV3qc1dD0lX6u0Z4bkPVfCIk1BXu5PW4IOPLDPA03V4YtZYUb5LCq/lwof6FwW0Th+3a2SjELWffxfAk2afQEYRDVwaTYeLg15YrA1B9GxJRvqmjAoEH2I95YxGjJqfSo3u6dsq3Pmw7+XN9poZzxlQmfTV/Dh0XB8T9qPHWEi6fEWak0v21n+qXXVrE8gbJQPb/avskLslmsNVOeYbFAgExZOn4eRVDO/6RC98aXZBKx5fsofFrl+e2CQIBWl/VGHXNdOoSnoUst4RQ/AJJRE8jfzb8TrrZXKL6Nz1xEJNWJo8Di5eqyiksgVs3V3otk25oROmJ2P7/ziyICqKFH0JrmVYexuICWJUiU5MwQcGfvIM0Ei2sghPodd2Laqs4M5GFkzUImY9T/oz5ODQXK0IB5BZhe6ufK+mhr8Ibm0Qm1Af7/2yOZ5vX6IZWVaP35zjQb8IUfEPBtYAnZEDHHsfOHEx5UaGLi49+B3mj685xC8a/wHWT3HML9lqjr9z8HKDq203e+lKbxsuv0vOPw0rOV4yfo3l3Rg6ygXMTCgKkpH4wQ2itXB5/e/9wzRiIJfeLigx8ngvQwakpjR6WGd19dZJUNF0tu3imzLrj2HjKf/2zMT+WJteWM5ntXwYgYMLPY6jnMAwnhBD+UamJ67xqhYRyUGajq1744xklPteGND4Fp5d9hNVvvycEtZXbQ0orKxFDEOdiyYEvbNQXvTEuSdEQKEsTqcm5Jlvi3bBFHhwlphI0KjR8hJyu7PuDlfHUUyOpdmhm6RFjS1Q76U/YCWru97e1cZMGbGSHKAIUgwAuQspIdtkvZLPh+G6H0DZyL6PlwbG+HfjPdkMbfxJ+zoM8tVLnQwTCxM5lt4AHkT/lgqlMoMJgbMLGWnhIIyhOB5IOEQU5qCe69L41ApW84bRPBIuU6z9QLG8GOHIYf+4cfZpSutExQckKpBJ5ps/hj3iECEu+WG/3F4pfqy3S9rTMilb2eI0JP9nMuxbOPtje9uAlzPZPxDNYqgodxuk1JrzOVg8fx94Otoaz4FhJvhjd3gGFMr7atVBCZO0OTzxHDT8n3Qn2rnf2VP4oI/jovs/pUs9mCbFX0JnVRbPPryvftu1TP9YSWCu5sh+n5riBRHr44w9AZezOBH+ZNXPnMjmKqomMTmtBGHnbxX53nd/5jZYG0ySGI2iqmXON3vRYxMP0MQKnNFxGD31Xg2VWAJyAxBZ454LKHNogj/QtSGPao7L+2rG58dCX+5AdOWg++siWabVuzF/RIEuoHhnKjgQVIREIgVZk+BScYbZV1XorssF3lXI7lt8MJtT2GqNO7gtPSFsFwKe/AqWt7vdrYVbiyiBq4Z54SHBkRDrFn6bG32pGx7kL+L4WE4erT7RZPE2JC6ztPTWViQF8dM5/FajaZY3UKfWqnSGp2ULN+OdoJ0wcCAQBA4sAfV6+Xt5MRaSlTeDCD026D6f/dXKAreL1AOc1gwehkwiPCbK3zcDKWbNiZGyNI9XRLVHKCuUGZbpG7pQfHLnRi0SLGKHrZHduTq+wSUuUU197vhqXtdkQkMLAauCIIqqPIGKb5q+0aLLGkI3Ew3Y+mjcZnjjBHH1z0iHs6nyItsCRq1hoSkkiMKVOHg1/bUHJHjp2PUwzEh8Ld0IKVPpwavn9X0afdperS7V7rtjMRN2fYAALFSWuxzTUr5YC266iDDP20chJkrV6RoKwR9D1vA7en2uuyLNn0QLCYZM9mSGOVHaDrBsXo8lG7OerU1n9K/7KbgRIK1GjYXm11JnHudTlhpftbYIX6ibK+v6w0ac14uXpVPWtS/c5JHANyyw/OOq6tIOM53qYOMZlL3wxh6TAd4b3FwBdv873dop3qrG6ebvjYGUp2om/Yh24Z+zHbTYUvkPUMoHTm3GpRdgRsq0/v5stzP1j76dM0VsCZx9BtYMWsGGXdqpF/QrwgiM/KVI5mN4e2GqY+POuNLSTHgCHSUgHi8B/H5P/DM1q5gx7t4MbMFprkr+YTcEvxrsGShYT39DcGfKEy32pADaxA/hrggX1M7aMWDKwYMD6kEF6Kdq5IHbM7KJlEHRf7H/fSzQFJ1T56t17XpQjhCs0dtKcwrueZjGBZM/ZEut7siAOWxi42sZxhHRmsn/p+ZXjFD61EAyCGBhAc2SahoIIcsfUVt5EKFaKOoZ1I4/kCJJPvT04P983tY4H4ZMGdkXARaEwZgXY8FOFimFM8ZVp8+FOZqCVNcADSqCbF5Gc4fQyD62+zLZYDwSEYvOhpIokPxQHICax8JRY9NFhB+ZdkRRPAYQcHttW+NDENhqqE6HOskyZFiX822TpVS1VK4l7Q7AksG4J+oBlfbaBxxS4hsJ/RJuLQ/sJri/ALaGJuTFuSoB+CNYbjJOjMF/Yh5yVIqRVaE7JFDjav4soHDh1ikCUSxcNVRC4HwVXRUTV635eNNSTHLJ+rpib+GJdc8OxnAeroKzaf9/+g4NdUSOndz8CYFvQ4lhQu5YWwMgN3W4urAnXQmHZYeZDSLFEw0oOFKoU4AXSKGGITcsnhuXXkPxpga6Jy2+l1jLiV/wI1pBJLMxYegdmhSzPBxO8y/Pn53yGGBtk0QzXHRxeXla/MNrjKcMSBqVPUG8PIAEV6fpP7OO3/MpQsiwWAFnZ/eNMYAicGuyYa02dDskIs4SuiZd2P8XMKo8EgbQGncad+Q+wI8Gy37pQRfVBljQ3tql+JMc4OTNgMPG827R+JJyOXIaAJgBxMunLTwkWkzisLeTyUTi37CzSmV0Yx7ePevS/k8haguhVtWYWCdwDADVXkTQsCAUwGQs1+SmGtlvxCdKwzysg2Zx7GUDn01zjcosW7jtUV0eyPL4X2UmQpzrdTOglQjRpMtcBYSEx/SHvlMHYhdN0DmJU+oQ6npz5PtItcc0AFReqUFmIa9QeJ+VytBa+TJYZqbdk3geoqqUbZSZrWgKPPRHF/9wEbjm3fQh5drNBaWDH41upDJQLjUKKhp7sTcLrJT1ggx0b64/v4qeBtPihI5VKucyVSTC82NmCSTyzMsTaSehcW/kQJDxoMPJdSNVP3vfVT78snkcnUevgt8HsLPANWon+XXcFAkysHddgDXeS3OivJivmCWGTyeAEb7Mk+4TEkr+OXpuoeJW0qHE3QQ+D38QqnxUXPIBjVWx08WljrE1PW3X1s6ccLLyc+G/2WBY4SmnIzwqnzj5WyRzXCmF84b16cjZoq4DRN0jiOXoqn+t38HtGldtf1/r2IIpJ1ciAf+YVGkBxzD66uyiNTO7q1c/qexbZAeK5/1YsL6QLekXMusvaKBZhu5zNm+o4BXhW4Xbk6yr6IFpu4VLh9MgKFzmjCeGJrSolfFfV6KCrQJ6DJXh6Z0O0NysketxD8crwz5eeGug49wjFCZZSlhZVoCAbQa4YUCgd0QujjMYq2M1Vn9YmeWrxzwiuNSbBxu3dD0vwJyqw82KFJfWkJ4qmNCDmigjTVzMF9///NAupTqXGx71HPpRXmC1q3zNXu+a9oUB2ZyiE7iFMVGbAgF81EZkdNkWoAH1FOFT8hSAWq6887TLmMb140lhyHE2wMP37mUeRMLUi/uALUuoS1hrJEDlqL/xhM/Ce4Z+8tK+oIPi1PQ+FFpTt+hOI00y11th9hCdJd3IP9N2zH3pcOiG9Y7jttccyobof9hlDAaONdzreJ2+SM9ovHL5xhvKDbBjFWqH7CT+aMMI1DJ5iCc2nPg4f27V7SqT+ucyIdCySiLgOUtxuLflws63lLpIjO6nomjFHdafRrYa8DGJlfNj/D15Z8uLzaTn6bLYzflpJ9TmlVPSKlGBZ4bhzPgrVfqEFicqNubYhz+FWzpGukGYIWnNpP3OSB06jlkX5Y2G9dDBCYLiW25c9kt8KOXMrq+fZ06ppYz2B47WkY3iZzMl+C8DCGOT6w7VjNQh9V32MeLQ43G+s9et2dbJqqh/2gpC+V2RJjyQcf+Z+CGQSiI8czwDqiomFYE7xSckG0zE3q815YwdlPX27Cyh0XiCzwyqwUqQKCxGixX8G3FPK63r4gWiP1Up1zsKLQRvBbnwKvjfF4lyLTDcM6AtZtc/uDFvuyXpynHQnw0EqOwCYlnlgzv4NEgbpeJgVa91f3UNL83jgJTe/+QaHLjrKhw7KWTAnxQobzuPU0IAVWCV1MK8A2xpPJGRVfNr8Mp8UGqrJLpFGpNOG/vW9RdXSDs8bq0AU8vdRan7UO71zgGe1Cf8w8QnSB+wN1+fgT9lmikHFrbk2146lmA0PEFTvGxFDwXnR5FFd+fdq7rEUcUzQt8tFGI/9ymZ5LxkAUK/9oAMWXMBWn87JtbIPSfsjt0ob0zJIgPuXelgljY+AJsOmvRVXgLn+G1g9kuJgm3tqqq1MZI4Ds2fahXSRuYJFJmS+dcDVWVUXynDkQat9b9GAC3eOgf3JxcgLn0ZnyjomzLGEYGwPb4tU5XTY74YwzxqRyyLebclVvbNg3dRvazWVqIW3rf+/OsZjeZG0/ZZWVl/6n9FYETIzGbtXUVBFXgUyKfsLqaaELbee+lTiKbFf2G2lYKkV5eRcYJ+VeAr5L9u4I1CaH1xd5HDcfU5HTt9WixtNSIemWbRWDI+cwD3QMsXwRlEUWqQ2G1tFnMAofeC5lJfSMvDkXvVkjYdUSPh7psQG/VmOLGmwJ5PeEj7OvHg8iEcD+4CuSIjm1rLqL7v7o0hDMZZ2h2Uo9OdQmBUh0tlQdaEXb/+rvWLiC4VqqDTYJCamNqxleEZPWtC+VTNS0zyMMrGVJB1Od7SXs3+68xMHEAn+FWKOQjTMA3sqVWkaE0Tqde535aLukb/I+HhIZm5K9KjT9dzaGcJvVkaNkGwlpyxtVT8nBbxEx1Zyx13ImoMYWI7/XElJ0im4OCMXi9B8mVqzHvld4Y7PzTrdkkLMFRw8UygGXcYvsyWK2efDPm4bmXCzPYeYns5GZ9ITmFRI3277Q1WuecYlPzMSrI9gNzozNd+oWq028OXK0CTBvFDGYv0q357P+Qkj0bVHtMZqJ1fkr32UFnXRwi2D3e/lr6qYnG5U0rtasHQigxmisSUSeHUgOHBmBF5mpgDuZyZOJU2a3dIldFa3nHEa4G7kBCR361KBQv2chwODHlke5f7Be4kXfnMj7ZNB1RcRVdYEMegrH0T7xCCDDkMB7Bvmj4WYIaHWruyGXieoC9flVn4wsWi3nFWzXVf7IlYltFZYeIJ65TtgYvLsSgmdOZRAUZrRd5rPNN1R1IRvlZNDf5hXjVRhW+tJkiLadER4BW6STFAeW8J+YWAD2SvfNflbOtSdR4fuIUCCUm5FTJNOR422LY00dtICeD66+V3+2UDv+Ey7be7+RPHFaF0kwDVrjd4SIZRioEhVO+3ZA9QUbwlmyIPXppbb/1Jn5Gp+/H6fBFmoZW2TT/ekQ3C6ke07zlA+pDkA9mKDDDPCjjswf0GGo5IbomypU5qeBqN0DClvA1Yjb4ISGEQ3lbwmj9qCShOP/ZiDJLqHBN+ZUhjBXNNwM3208x0647UMAeHtVnBQIXN8nqJhwH53XEcWJgTpTYhw6xtyTozQmhbDDGpwEm/EGUEzPI4PtSMWYibclab1xPi3VFjYU8CDQynU7x0W+dGszn9HUiek20lGK8pDvuv7jDHOb169uwwBQ7BjK2HHItaivt4TJ/bz7JMJr/widUQqUcRyTOEQsGnoOQOtDJycYnT7F3xvw15FEt+csEc8AVkWxht7CoJ0Y1ez2Sg0F3EQTlgZJDpWHQA8kFpsucPbGBgEIRzUv3n2yqRpAoqyQnnik1Q9m37+6FEXLZzeAT9kWun9jwgdfLnSERQd5Y0+/V2e9nxlq29driM6a62tbBpD4jRLLmh/a2Zeo/Y6llJva+PwdTaprdf33ygcNpHhlc+gO0wEZPU3P4uEZRI+85jm8lFFhAqi4Ykw0EaoxsZUA6QUI8FrBh2d1ye+tUkrWcJWGUde4ocG3/oz7kfQkUaVCdresERSBtqGUTw3wRMGNBerv43i8W/LTEJs/RZjesZA0cut93cNP/rAvA/95t3ScQ77l02B7K+TJ6maW/nnXsClmPT6Qg+6utu93DZCbJb6dAlsjCGpQyRYDTDoJrUQUWYa2/tFSgG/7vXhPSIIPCJ++JKVIE1tR80BgxgtkqwwlEzZ8C2LZFMNeYOXbysGUBuWXT4RW6nuZERP3gXtKBa/Tc/olEPAR5vKRoaTQgYWOyUpwovEyC280+0GZ0vaT90zOv2zbqpCuB6CX3PTBjls3fJP8BZBbD5K1SWHuDke2EGeGOvei/tVGVpkSfAdZmq558MVABYSiXVC+FJdlMIGe3g+7WO4cOMaxu5FOrgny7wbzSYiIdR+zvK+wpAHIKLMt4IOqYx4H3b2VaQQyqylssYUHnX/V9gljFlyggMYM9DRzFfEU49GnY0KuB1ngRoQRcFqHFcszEA1DCXO/QSZiqu+INxxpoVzfS2+1r55r3E3ZEj4MWURq1x9oWitDIYCIyT4WuWY5Q+c+EC/lBjpu0B8555Cs2eJdKwDCsxZfFeyU1vNIhPVUGYiXGd+4KbRLkG8j6Beo2Ph9CESfv1O/iFWrbh6KXTfxY+VxChWMyT3S2D0fWdSaK1NTjWaNWY0LKe5S36LhdEo2jAbdeJVbRRl11phGzWx88Qsf20AVHd3jTKQ3w78vk8QBYpP4bqjT1h0/Y1cU0sVX4srMbCUFSbP68A8vEVHOxGaBAZ8KwKUD3w64hG1K+C91gmF35OKFAisToFHlQcR0ge54ldKHY+2Rrf8i4JBrtrKTIWws8PTb1/0dWEmIQTOlQLHs+RK6NfF8ybbuO8jOkasAnkuGvimp7xjSG98yFLYPWTDAPCtmf1ZtQs7d7wcRhqGm/wrG31VHbxVwG3FR32vMaEY88u/8EoOFkgFR30c5VF6FFtBhlyEBP3Th6OMDj6AhO4I22yps/S+/+jibBHYgmovqmtRQzJakXNXaf3C8pZ0V1gVQv0UapkiE4/NYNaG32YldyjjEk3X/yVCnqpltyXo8wQTcB/z6fGIlOlX5AiZzxLGQtuliGDz5P8AOCENMnjXAe9k5d3hL65yWES0opY33wsC/uCo07SAp6Cm3fk9HRKxSCHR1WeU3LY50T5emp3ZxdgLu5JEJOHhkfaqCd3TrwM063zQydOrJL3lF0beB8mtm/sJFzSHE9bAF5jo83XxLZvqhVAsoqLym44HNE9geChggTtF98/LBGuSFwM8G3DbWiaxEmo7Zbj5o6GJJMrhTTLiFCBcfOCWix7dUsEeB+vOLucNASeRoAXc7covj+IZMnTPjvtCBsgFIUX6K6upZrrRjoWryhaCoEfbnCinHQu2oPliFmQbezIB5d7NrSfmDPlbL4GugjEX9cPRwciEPJfegM/6lhNdEBXQfNK3oOr7WCvUwEXNH7p8XzCJ11ejQQPT9484R4ysMiDDhreLLdrgKMkkAg9UAcpbfXNFXeSQz0yKk9AyJmb6F/x1pds7dNa2bZvVJJZQRk4qpVmk4ObxIdfhRThW+8ovVHw5zIMx0FsFDL2tf6kmsblfo0icdwXpgD7y2O2ShuwadkGP9gCU+29W1qq29z2Xz3PwkZ5dIJZOVXfoWr88qhYVrH+RWxO+8BZ+7pc1PhRV2a9t/c3LCh/l1csyeuxnKOrUmhwOPxKIij6eDrgqq3dvrc64nUx/YWHaF543iW0uACgv9jTefYZw63zs4+lvMFZfUWzh5l59AtZWa0Y9TtWeBlsAnbBPeIvdWylUk5Q0ycr3rsawUr1+KGhysNWTG5EsSjUV9OE2rtDrNIr5IXY2xct8oI6fyUc+2mvWCQqXJFIIbzkQG2azyFDSUpnXNbaV1fhbu65anatjCO4kcYO9EFG4f6k2g0CppHu4bbLcds+03AX4cFFnTlEsM0DyOrXMMkYMXjeqCJqvNAkSYZedAwqrG5UxV6dAvwUID6g5eMErhou9DdULJis6VIPdNnyZIquVfDYqd+LwwhBJtDoptwGXNs5rkElJDljwfYl3F9SmKuqOyGW9b2JC2aKBATwaoFiU4gnrF4Y7SRh0s3zEkx48wTg3mm9sghr6jPgdTkSzDke0rFo7JzNQgbf2D0dDrPV720WHU798hAD4iAvL1O2DslMEx2NITu9y9M+0PE/FeX0mHBI603Zt0KCslZDaWUuMKLHl+kW2OpDcsD3vw1Nluui6F1LLaFQaSs55yWQXn/RCjGr4EYYpgTzo8+7eQaL88DTvjn4pxICzKL00bYoEoEuiQqCTiXH8rujtdOC51TJllfSkulCBIzpEQccUDMLK3hjYXFlqIA32UURdrFoPmUlOSDjywBtYbeiyFUdrtVAU/RCm1rcpRyBFPpguCIKVKi2H9iEwIvW6506Xctp9NoQ0mvZ17BSrANq+/iX8TjXBa3aUAJT2uT6Dcsl4wszPojfdXe2vC49/KVBvcbi55E7kuV/Kj4hDoEbz0FQjZXg4F56BBfJNcPgJ4pojJGsluNbNWRcMxmAw2js2Dt8Uz9KJGsSl6uU3jWEgAvsYy+9q0zb3vH8WNeEEa6Mx2ZbicZYtLVR9VtGGzAlk+FhDT0zbmHuBerbZAF2G+9AxZWTLMDqLyWeTuAhLox510lhSpFvnH2Hjg53+GgV4I0EJzV7eDjh6eWDTHu7PeISio1oaxr6xWXhbAswuJh7dKrIOtE8+WtpdWWm99DIMUp0sXskV/zXGBw8CCllKOHeav29WysABddNdUmPAnt8piGjs/rw5ST2aWKCGPXzlF3w4Tf+RQtuH22PN3+JLCg2k7fHZv9cPWAWuNhhj5HrtYyQX4OTHxslPouwVROqCXmhknmkm7RPvqpNR8ny8KOfFC6/fztbI8bhVNhbSCb/jFbST9sJ2bQ+OuBCQpysIoO7/rDpWxrHNqv6xJaFjCsw9dxoK8yuGKH1xH4nVd4cbYyCrxjh6JYG2y39L1UeI4Z0e/mzD0D/8F4L7+mAs65bAcqp7xUY//JQ53f0z+BSDtq3xsbP29MzF0m9olUfhfR3zK3CTrLNmk3eA5X2fysCXrahJOAAxHNOJgcM8so62PTWJuNGhdF8lFlhEczCI0jiXiirzsIOL05ZlSyGFkoMs/DLc3KJo8vNcIuFhEaHQO7O5e1LzxMbdN/0QLF87h25fm0I5NSZjt9c9lRDJT2zDP4AokObzVMUsAa6dN0meED/+bKDQtO2zJIqk3leJlaM+56PVPDsIcoYFCgCbeGOJc+uGaAHt7rbPhBDrvve8XW6Nl5bcs1BZ0Gjvv3pRjEcksL6lrgzkbnsZOKMR/HlTVyci56KRrYS7sWBl8ZsKDAdF/XxMPe5MaEtaVl+Xq/zPBirikaJaMIC+Iv3Y4YxxdtCjlmDHkb1AlVsjmoSxo/scld5QGJ5vyeHqa+IW9ZWYjp51OybJllLPxn8Cobd4cpEnsf+D4Gq0EyK1QaWGvlEab00KyvEuIDkXc/tn+qWHymbBpYvDaznb0Emk2Z62N+NCjhFIxSISNGNP8fc3Xl/vyXuLanTVdQIbbG2fuXMIMkooaUSIrqEdYVDluHcdRwk0AhAZ/6QdjPVPQlumkdksu/BDJMLQn1s52pcSeMestKhTRzccRQX1jr+vYJtkEZ1XGALGHF+7/yIoHJX/fe9A5Rirl+X5lTip+drmdKrT4bjMpGkWLqBR2j7Dofe8n3xbKDDDuYBvUxudp4z3GaAk5MFyLX0OcVEVodEXlhH3ezMo8rcqe+2vsxdCgPQd68ahrpPOwbCuH/dWcbtYMBz4NM43oHtFvupKDAdQfSBpJEEVeIW9/jrqvwriCHhHFGIQADDw8H4/+QMsWiphaDlhm1cL4m8NDUFKNi+rSq62NIkDf+idY2PjXo61H3+WBCTPcvuZ9H3dAsvRwStmVOIJGkZUJXmdNrropHvxlseUjwS/d+ZOWzXAK51XuOOC8hbidtu9svbmOVFv3mHxU/BMQr5tYTWHhCUo+P5g4a2xO6mON5ZsSQl+oRlq0WyjE8CAwqtUzRfWzyakKW1+ZLVmtTthnQzp1qRKc6zkZdqtDb0ujac790ih18Olx7SqCvVR3b2YwsLOKM7U0QP7hKl7+t4q/hXKcWR5tRMWHh5yFi7xDSMOt/1HeqmOwQSjwMUC+sKinyda9ZEaPq1+P6Lp/op8ihOx9ryH+qj+pZ3GFFOkUMhRamfBHmT4q3qClyT+iGs6sCGn5uP6qCCBKFtb2Lt9ntXp9BZlf0xS0HYOlBzR+H6wjJWiBjhOJ10myhapdzh19H5bczaaxv0M8wTOYCiRMy7P6ieA2c7K6zp5/lBOJTFNthDW+A9rgobBygx6NsF67KSsFovlz4ajuq23KpsoYH1Llh3NkuBgCoBraKuUaNbapKkBpWPJ6V2V3uUkfJAHpwkcEvyZMNIRg+c3V6SotwOA9DaGJQZIJzT51MNK29Yd889LwdzZ9HR/o3fsX0HqJw92Yh9SBS9qAPQKN5MbLumldljC00lBAXtonVQ4YC78KPBWfo6NFDmTh54hZ+iuCyK3rkPuDJuhjZxSca7jP+JeO7c1BaUK0FjiTha9c0JdXVZ775W+9GOgERfYHqTO6cn4eWkYro0jT+j+YP7iyRtAgkTiTvchpVaDWQoH+/I0T/CUtOORDSwaFltD0PwE9XTAgqnBHYGupENqiMNadaXo6dL/n9og8rWvjM6uaikyUxyBnZbjIffgSP9tChHqLMF0Fu+irPouPLhFMc0GwSkOZuVvAMRayivx2eTdvU40mPWH4suc02nfUj+MsirfC9aLURBBDBHdjj3ZPhxQqt+3Rfktfl85OV6zpT6fxzwr1fqdIIf41d614aJ+NsnvKKMMW/Zye9KRRSUOBDPND60Zs4NhkU+QLpHp7PYpbxm/c+q5kcJ4Nunp63x/ICF7kKT7yinD6n5NOwtKIGGqsoL/g7+9Mwe4le2DIwPRAtgbAQ4iT81CxbYTZSHYNSdu1u1Ompvln/5wkGBOpfm2O5tNSQg+tF9sb6Plr9P43+c7HAGBtoQJIEGbNaBZ35WlEjJ0lMRZY885YvWsVIFrleX88lFbW/IWUC8J60HjcmHEUf6yobCbhhztCtrmrbUfRmoKH8VuWowZ8savetuqhPMT+Vdf57GjdfK8eOouW7tey22rdSJdjLWw6pJbWdF0ZQLgfzLfp/j8NBBh7kRZZeBYHX1pozK56WtD/0rAvfxFn94hUzlBJlM3dgBLWYoPdVw6afpjqL2X9PvkJQjbyj31Mh8E3IObDfSVoAwm58M1r4WzBKwQZ7hJvNJM+Y2AwaF7qaTHz8Qq8CpxberYAIKnKXmRFVuBBHO68xCZ4vBuWI/j1HmruY8gJNbaglEO6MZ0Seaf8w+724ilq+EFVHK6ruyszbiHHcV9sp3avygoOAhwpAycB0IBTzzZtebAWh1RkBiFOfVrrSuzaGBymIJ14Ub40wHSQO54AaZOjtFakfRxTV+sIr/etPgg3jRvDygcRCurh2wxta51i26Zi4x/rHQQ37jgHkxkKKD3uLmNb9z3arRpGfUQ/F3bSAOGG7ZiBZXon2k0WV31A2Qx2Ab+0WUJDfiRTFm4mUCWrsSrA3og944u0ny/9GHn+fdKiHnqkCKqULmil3s4It+FufXeRK+80JAHiZ0KCv1d1NiE4nLFeUHva55sk6iHpMFALNNGarCikBp9iItNNcqOdWiOSi3wSl+7RoaT5ZwN9gZe5KZUjd+RsYs3Ez16XEHhlIJPZDkVMK75i39mDKfsALIeq4QDDwaOvNSIV5eMqVhphJE1FZSo9LZBJ79OjSLsFXbbEmv2RBuXrnC/9soywVS6FLPhzL42/K2xtOnlMXDVhoCGRA/F0x2Kwb5yp+uqYcr4SjEF/n32fzCIIAEkX/vUduo4hmBKNSwQaEuTNP5+JKlG/e1boL0PMaTsw/bSHm0PQqJ87bAzEVsnnvFU6lErKrNXTzEHMQEVHR2WW7i0oDhhkSNcYIIClP0icXHvnLkpZnrRizcB7TqroV22TyQelGv8gjE74GVQkw3OwKWWHLzkmjweEm4+dP7oK+wiTrqOVhXYqDlbJfEtuVq7ZBX/NF7ojFc09RSVKUe2AW2DU9xgnYmMQOUouON87k8AI4vMyXaRgNdrEVsHwMfVlLp1HJyu2p2OGevpX2ltdOpmM+VjQhrxWDnFu6CTW+7DLymYcwIaS5S6uX0UMVhtYTxVCaOYY2wwhUEVyStxaHNmlKt96ERvT+4oTQKL8DV77AJasdlHVmDsZFBw4REn7PpmRmjjLBeHZtuwxP7ULoBGf2HS2NWpHfMqgJC9hvi1YIaP0/OJr5IIAciCegJ1WMta9ni1G3M5+uikEcJObk7Ekzo+qxrPw7uGhV/H6lEfy+FRfJKkNidkQDdsHDz2ljn75NLS5N/pVyftIcCMlJ4P8McXt/nLryku6Bn7Yeb9f/Wn9d7b3K1A2Y/lwfxe9BLthtkLtpxK2CF6QnBhUIIfNKzSHmUxxAM3BUguwgZ2HCWiYkMmciNq69QDUTtSqtnjwJ58kLkIL/8pWUQotVM6G09gkCSBtg6gSM4QDPzhUupo4aYhCR1bCRSum9+O3wDE2BavZnh6xoezlHbmqORaLbPeOazIr+9PWg3Xq0F25U3eUOAA87v30zsjXeikQlqjmXxUMN5pGDPkjqLskRQ5fwZl62wfh837r8aoId+jZupDcxz0Bb2o5I4AItsBVo4hDp1V5soZd/bafe275OXt3uAZSAdZ9MjwmQOP7YwIG5S1UBNCCGnM77I9HvkSvBJHHe+EKOWvyJR05I8pfVINCp/3olBsa3hCimaCXWdAC/leUn48ubumEnSpV/XM05YSz5LyECQF5D+HcWiTghpXDvTN+1iynyNrQ3OXaVHrtEe5MoTW/e4v1lKR+b8KaTlPjRepxTAPSCedSiv+Y94vOcKoB4a1dvWMj++FAzombLKktbxlGINO4JjVQvtXrKqaXtiEgaw252A1fS2pGqKo+pYfS/XZSlDJztThJ5jU63GMAHLXkQ7VC7obfJluX1rD7XVvSFiWlLB17gbJNt5YVB+omsIWvJ0MkCtW8B9zFQU6v1gFXKWIGq7hZMSCZwwRN5KYti5qbKtRicEhbDExX7/zgGnpIeOjqHNin0h7eF7C4Hhil+IhSEp4SEfO6R6W44/lHD+DOHWS4feIEK3YbKPAs5Qc8VKloRoF5l8VjUG4K5/vxcg4m/WalYNqgC3j5M+GZibcnxQNM3ZSt52dbPLBeezSBd92aPzOm52OLd2i9qJJTFCDXq3Q2El0Nd6/+N1wRJnDlW5SLSv5WOH66rDjkolSmJLxAcCazPCWcT1lYML3uZ+cNUUossAwbRixtdqE2YZgtcL9OIV2WdacJa3Ybj0rW++pPahEDm6uI1/unTR5LaLypcFY7hdj6q1HeK4w4hcHIb/nmseZ3it74JUuYyIORmYnfvFCDXQBz7aaKDV0xKGpjS+8xmdwxqc1+TrhuO92rYQlFQSZHKG4wccpmeQAARCHmNzziJe6PGQsuO05+RZ0b8QORjNqjykI7RJm3Knoe1QqvFooViwAT34EwMkrPDCCWWOx/5oX0iYu91HT5Q2LDKI84BoD7OrnKPKcos8pFNfiEH5CIdQqauQHJqeGBnaD71fL3ll+VO2JuGOzCoQBskvpu1BWoR7cpnIDjjferhM9LjraN847Lch2325ZGtQ41p0mvBSp/ueGDROf/RJhMNNltD0SGYKgO5m0WbOObMH9JLkp+s9Pc2jrDXvNAxTAc3NFZjsKx3qQ1erecMEFmIonTD7Yegqca9JoqOQLoeoHpkXKjXJoDe/wAAVzaR2VDPWH+9XTkNVtImcPF5SbpPeMKIRm7/5y+vjKHg8u/WS+MApVyTJcaiPNg+I7ZC2Tw399T0zJfWbIsluSyUgGTd3iIZ8BXz8StOn2swNHFUC+ATj1paCC3AhKkw3IrN4cZIg3X7t/AMtVNjAup0xbDxhcKrA7ND9eNop72FDIrQhnj+HRvYKzZfpZ8yLr43btRDSHcHg1SdsJHW7SFCBTeS38315+M4ClLSTd2a6FDDFNajIRJf60hN/gzgsqO1EsHGBDQNcV0ukI8d7gbaMildlSTmCEsldZ9J44w9euMPWRfj1jArv39Urw3BD8SndAQX9ypAgzbP7CdoiI6q5UOxxUS6ON7c4AfOYpbOSgQawW7X5xiHhF1sQgd17BteFsZbQ16wzttFJRx17c7uz9upLr2uMToMv9aniXbAZB7ap1vrXqCH8bBKSuDOerVOuNazE0rCHcf1lel5UDvbKKYQvAbkiWlOQVOmvRVGTZj2BSOhB2I1i/pyMbuaaKSNwjiHHsq0AdKXYT3Y2yT40xpkaoAItIjoegMy+4AxN5VPtzItPnpdVXmOIvFYimGcrL/NaQQCVl9yp+b0PihYpebtf3SWJWa5XJ9WGG5i0IXILby+5cWlx+IIVHa32A1l1C9ejjhUDmCvwdmBpGnsOMdRoUAN/gfyeIMTM0UkbLqXOJn22QUkz0BY4El0i0lFI4DxyS+dwadYsQh9ucBkK2ZprREcBjGOgijolvOjF14yPMUbaCz9bxkyvnAw1HgGE2MuZ6rIEreMvYypdGVY7HWO6Zjm2i921nCPbsDJzmlcqZGYGUDtQrsGjFrJ05cCvqIPmxiMm011E7h/+rIGHdrRgIXj8lqS6U8ctVL/yDWypLLkq6o0GJEFNlyBK5T852+gWaPu8K6hMzsDRwc2piWX23R2uSSrzMkCzajqX5W1Zli4hBPhnRhCk0OXrVHn9adneI903wAzwOJD12QYEoKtn9c88morKbl9a/lOmCkBxYAuc0Qp++uNteHTrc3TCt0xf+99VJ+sMl8GOPqz33UAJA+JZgKyy8af7sX3RWLRYozlIs3iXqSN2W6tpc/mEQEpji+eJXtO01kykZFmO31/uAoIO1PumTfMzuvYakKokLDfTEX2h/houQRXwzL2JkfPz1P2UU8WbdWDkaEauiiiQnU/6AWgvhMpsYgSpYIxXyvlKEIQvb1m8KNQs8+6+EUtO/MDK6ASU1h//JyoeglclGGjM2dQk9zCvK0v3UAa4SgnPSzv4buYYsIgLpYe/MCTTvjmiBMvKZOSk8rAfmo/Ydy21RSoQMrvYgf1691HrMYQtXiOhjtrLwtQlmrUFEHsZk2PMTw1zxR8b95Wh0EnA7J8y43l4QAuB2WVW1UnsFCRsrPuFpxVpJO1dfH3F0vLBqMBvJ0yLX4ASIKQ6DA5z0gkuwEFR8NQW8bTSzx+9nXNeL0oE8nOCFAksbI8i7QFvQB3ZKhAB+YnXusgaYZECK1AioXqgkf+ceEiSgF3V2sgFrJt3MJLvl5KF+sWdn/9u6OaAFVFQTCDhAfrgI+yUVGGRGeTZDYQHFor4aRszdJ9Wk59TCg24Gwo0KBMjplR7ift9ny2pFUBQiXmfsMQWG0k237ah7VM0JWXnfE+JB801SgxAPLlhSfEsJYZgqfAUkUszeVFOmFuiLqFJ+VqFqvvjQsm4Hs5XNEZXLPyxyWN1NRwW+YF8wFI55Xzd0LeiaAzEe5T5csgYIaadNirQM1ivEvbJYHGOWMaRzYn836ySI4wqd0JIQVcmLu7hla6r5nBiTXDto6vZSSsrD6HqN6kZU8+C3HwaIm2v4kZH4//k6MA1T9mMDwz4jUnTQRYhT+U5zC23CQUXNiUg1JfGdGmWrIBAckMhZ8riPrakOt4n9xfublaLxywt2qJClwOpN5/Rr3ihpiBRToFHghrfCh26anvA/eFi/+yAAzFoy1z4P6JuPPwibyJ7V7NANj83y1ZhhEKhQfdp3dDratpRgL1f/e5Xsz+xycPI4n6+PFauGjXPA9ThG/xNMQ8PQ2Dswiuvw5qYhs0ncdxUNXmlHJ+BLAOknSM4xWvQg0mYbSI4jm42EE2VDt+0r42JQ27oHi2WZhc8n1H6ecpLlxouLlAC1yTk+4BXwx3IrNtVTmLdry7AchjHE+8R9Q6KVzvkhlNvL3zfw3jlXKwoE+LEcyMMkNuIoJ8bHH2+U/8tQKz+Q9zdXsZePeTEHr1gOQjLjPSDTLB22cJgsI8Kf2M5kvYbx4ZPxIreLreD82nb8Po/FlARiOOum1KLQj2rWJTKki2Iuht0k+WHg+/PtHI35C1q9DkNcE+7fkn9IGlRtJFzjzclOp31a4CN0lv3oHKtjyoPdO2IDmOYJedDdqd3xmOFZgIp2HDhVToUga0HbXSgvQC9wvPu9RB/53Xf/q6IzcynJbuAFcwH5s5tX42jlbHVHqe8qewuuAL8kgrs12IB5of/H21EkHX5LeEEnM52XHB6kb5NnV2yHNDJSVvi1IHvPpYQC/mx2pvKxwfeee8x2hneb10/f+uIthZAHIZQFJMIrjt/GNaTTAosNjSbX+GIXM2cUWklYsL4eDjavc10O3CpO9uV6zISyIL6VXx7TJwnWpVAYxK05c47qGezK1g6G1pC0GYueWRFWrLoP1oWv2ps4ISkauTfdU1oILtWxpJEJZjsBtaoXJ35qrVMWhKzIknpXy3IzQq2gwQX8FQNeSw7wDvgYyXiX/5iJ5uv41dDZoLaeB5MwChMbuGmM0j+z2dORqZ2UXD/H5x6IIJ0J+b8YAJ9ZoJ+37u4CUuZIQN4Zw1BlAtsBmQqseohMIFprb7ZDl5SFj80XBJstwwviIRFWtbiKKTGmiPTqzUICEUVEt8BXWeSOsSnmiwiUIAtZFwPa608/fgFwFriQl2laDU58Y9F/9UW54da0b0aPpExALVknbjR/WLja7ry35qh+oZiBi3QfnSZCLcK985uRqM4HapjUFFRqBwrS6NV0O6HlZC4OTTgbnuZKPbkNX7G9vjcUsjpMwhA7oug+SUEVE8wnu6RhXg3KO91Pu4k/MlHe8gyuT2NVFq5A6DXm30WaPwJmfCt6kUU8hYRfkkB4p1PTv6gAlr08znw03/Lm37IyNs8BurXEODxf2w9HMosvGJRecKs3WWe9GDGxa3zgML6aeFNItcYEc1NEX79zFmXzICx1QvuKGQDJst2h0wCdMzcRjE9dE/vfLiB57XMaMJ7kXD0LvrSKi6L5Z7RktpI2QrryP4qUmY72br+oaAioBm+5MDPou4AezkrFrr8YSQVKf4hSZ3f3iHpcqwrehZFRj89rrJws7Zi5mVWMgpUziGsiGR9fOD3X+cQSfd3MZvPfyGNyn2y6ZYDy6AhozIHZW033ApdhGp/XjbN1jBtmNsSXV4WqP0DMR5nzr8E/HR6FXA+pkqqBfbRCZI+nhKPoEnY5kBKaffNEtr7//zriieeI/JH8XV5Fc7dY9OfqVhnsiY0LcpKJOjQtV2nvs4pmplNaO/kFaXREJB1V4PunmDZZsuC6oNAVMi4o66fvkeaD4vj+vVVP+FLTOFYzsK3s5ZYNVPsPN+/I4D3asyn8fXaJwaf2Hfr774YpEthtashi8t86jJudoXULvZvIcYmrzSf7YKXs10trYr2nDNCQ6tYBXGEQLgGoHcOkTcwNvcv2SGonjhlOQXsxLjWAiJWyQpqxhBB+c8JpLgnAN1kKPs1Xt4mYWtcyKugg+GkJl3ElCFxn7y5v2nA/rfjxgwQcgXNXPfx02N1Fw3/RDwnP8W3x9YTJh5mb4Ru+sEMWPS3tNBsA/W1kXa8w379XWBGRMIvDZNABx5FktQcDIx5/aJOdTjobhQl99LwNR3/Lcl03ViVcBshIeBYdB3Vg4o5eIqPUsE5+s840vRN69SuombKib9MIKyMP8/sFuLuqBsJEG62mOA7fPaB/f/vgvK3/2AOxrbsjr3vRFqF9h2TsWu+NWmycA54M2uy9XfamSdTjOT5pXBBB0HKkmzeDykr1cilVfKhfSc6SWJ6MC6xjHhwslXrE5S0EC6q89xbmLHCy56jJhQ/jT1g8gQhORnXeHYMcD7lWcG59vbsSDhHAMhXmmwmrD9gTxXfFVQLBiO3Ehp285WKwhzAGtcJiqeutfQwqFbbidIG3LF7rdXm0Xr7LTms8xUp8IDzBkxqpzDcH06vfOTsVpy06u75q42O/+/rKTMlPoDQtENiDz37G92Rrjkr6Sa6sM9zwLZ4YWb6jI35JecIu6jNswHcStJ4wMzzCLXAAAhkZ1Or34FINTicUYsylwHJk8u2OVm3Zb1L+vjuZoDp7U/yVd5l+pbjxwCTF4smwISs+3wItkOtlRz15V3oHTOMFERuFkbZcKQ5FjWCi9PXI/XGBuF+qwvD86OFsYfepCoOZdRfgqZk49r1m0kd3A4rHaQel7bFNmiW3Oq3mLepYCVA2uvtSamopN8S/1qvIORC7V87oQtVOF8dBlC8Fcx5rg/QyVSHihz460S+xv2So8GXtrdEj3TSezFbxQnx9jhkNQrb0ihBjlKtkgeb+M7DDiHxPYOhyEfZ5Pp0m4DLrWMablPMGPIejYW3VMAqiW5RR9NQ8OCk0/hsUULrAjZLmobkHUBNlKwglUOYe5cOMJiC5cs4FRG+A10OhPHPgtfVbxYHCSpn8XkfNDIGIpr9FXDSa9L4RDXSjGY7tgi47fNFul3Y77hO/IwwG0uNgj02+XZno07CZVeemreFX44d/3LVvLk4ViZLnTelbQAGuV6DklVOdmZHoWswzxUoWNZDk7o4nzplpYAFEPcoKEaSxsTB2mlfzE6238Ud0QtMTcue+Z1yEjjplZ4yA6VDYlVSF/Q4ZJWZPZj9uq53tPViPNtA37Ha7jITCN17G8/rfhSCJIBKahjaKpiQ0e86DM5Re89U5dLfVu/dkk+yco6SbBqVVjccD7NW3BBohU7jrEZTYGjwcIf+MHKk6oLNVrFlrusJTQnFi3mhDSlUvhjsVLGm5RFpWKZMtHAO/cSlSJlz37D9OQoP2BdQlhfJ9PmX6n5lDT1WB/f0L7YKILPlaAE/B8tZp42tC0wb2M7pFJovBLdUUL+h7ycWWcrCSZHq96f+fYvE+1DsfLJ1bGIm4WJBxFtPZLGowPt+RHN9ulIppzjXNp4AaUTqnIPJ7KVqyOm/3y6I/kQWlIvCHeQR7FVydaMYC3TnO6fuHfhlE4quCaSLFfH8K/yegQ8OTgl0dET4ka1jW7IDCaGypsOrJ9zQFoIQkdHQN7NL0LgLY50LZs+bQsM6YB9wnuM6JDawZvVZ4+VTOoKhD+nifd/Z2PaqcD1lut40B3lVuj2DNcjgsc1OwkFX75LjQlKfT8Z15amZWrHhFaZ/8iboyO/oraHkZrNvxEm6LsHh0HXglZe6XVBKeUScayRRk+MM7hb3SGXqPmIMaeTDe9tX75AP7vRY7jopkFTvH8LAIRFPMYBNIm8m9T4hZVbywlqWGY0ttX2HUKReiC2l1vsyYCk648o+JddxP9Y9C1ZIysPVVjBg4UKfGW1ABP+PI1ZkF9VZwE1YAbZgcyORy6FYfrD5lDV4zgabxSBFk2JT5wLI2yRNPdUYk6OoAvWlUYgvrRq/zGjc5N6S1htPyi1L5XFbZYU5Xgo/tmpZjZIY3OzwyJTw0w4eGcCev6pPNWf9lA+/mo2HxFaec8GDYVRA3dBxGGZbzEqJWfS/Tvis0jjP/MAMmEKqDsT3e+qZYATsmUslAjNLFb6gx5CxyOTbhnl0oshEiTXuKwj/oQuKtKTzDWbaD9oUm6/GRiWeIVx9zKfhU6cdKBpMc7+kZLAWTTHbbYVG/H108MnGPbfy8oF37OcpNE2aH9uUDc2PNkbKQO9E55BJIzZrc24HWLL4882E/US+btSRLPOIwH+olQR8toTwSwNQKux3b4/hQDthe32s0DenoF6jWT1peMvVFrQobqKnNNW9yxuo4hqiaPE0VdwyZl98u7M0CGZPYxz6IkNzgE4ZZdpRk+muQmeBjqoUAwYvz3oH3m4bzIMd903OTSm0m7OPRpEhF/K1TWJL5DoAtkc0sIXQPRDdXFMHqotN8QscwoOgFsFZTGcZNIzDj5odCrCsOsbSGiXcf4YyxmICMhhGf5Q09OXmMJeJoAULGMOIbaELBJORMqtDVe0IAmdtow+bR4SzihAwkWTIL5eB0tEoNWSSXzT2j8b/a8colCUyKRxyJIStrAz9DOzVrCAcNHG/0skzmRfTfpzfKfGv8mNmqo3XqErYEAJnbiIdao0KyeQUz3ikkfoKsi4iY27K5Fsjj28XecREq+9zsEe4AfJRDgEslBsrAJYyYGX6uNwCx91kHFxdnKEBsKADojlxVn8iwFk7whPiHhTkN2kHt/kCNFzDOeBU2lx3poM/06UIk1zIh+iw7R899KvdzMHgq9mo5ZI3h0IV/S4tHUFRkt7sDB/tsBrn4YauhPnd+2ligSGgNa/qSYYUjvvovzojASIECh9xJZSVZlFVSzPkv/N9s5B/xhKewKdkMEPOurf9eB6mCzO+DmU3fh5mYIs3IuYpq8o+tlfVeQ6weTyB46gWzOga96opIfOd+kviLot9n/1yrDlMeMTIUGLWb5bnlo5A8IyzU8oJ9bajqr6/DtpAbyd+aPDeIeAF+GjEqwc8/2YFA9Wc5Fn/ILvdA2WqGbiMRlvxFWCi7UuC0dmkUsyFFfCV/011OjNS5ZD3IMvGLGag9m/mJ0QBqGJ2GnDFLuB4r3lMlhSwu8aWvKipCDg7tUUZx82/koVsYubhdDq6SU1jXO+l/LkjTxJXvj01xG9JEWzC6VK/ApUiwiC2ooTCsXaGP9RVcP4vm7H4XHuPD2bp8EapEfwWYxn3a78NjdCMU+ofeMdIXySRLmNh9KS0WaytAkWL0uxnU+5RNj2ukFZ/nCpHDhxydh0A4KWxkXv2fSjT6drGP0dPAdY4G7dpd1yI4Kr7esB9Uo2H/iUF61QnXmuVeB1B5OiF2vifRxw2iZk93O2FnqZb9w0ibDWNKV+mBdY1Myh5VhYu5vh4RB+bz7XX5xImhvYjER0Au/9ZD3pBPm9WI0lYhz0MYPpRuZzPP/Y3hk3gtTF8Kv1XnbmnnFJdNXHR3G/M0AjjsHWoMcCoCgPjLQu5RSuOliNVdrgFBYti/BAYeDvQb6Ue2oW8g0Jm55aphoWwm3iv1IeQe0dQMVuLocvRZXhSpdCpgMmiRKK8GTZpWsTFsMuPKdlidzElArKE30j3B8G77KqL7WQcXVA+vxGbtHSisk+YZZ8cRyw5DOKpW5jpKnztw+CnIm/5AgJeNbdEjhcmK8XvYSS4q0LRohttG4Jbukgi/UzLuNcEwLWaMCkvyJcYSw+AEh3W9jK3bvVB0lpi3z+URuY1FHE8ELa13PZI1Q9g2HRaL9GpCJBT914RwHZyq4eaoAY5Lg7HVAQ6aZ3O6WfOWRHjocyRKfxbLhvrhlwLBsjd/yvDyEWuxY24RdAIUqGGM/rnqV7e+XSbe+XEKZQNKE3+hLTan6fEQK5E7nqjJ4KdKreBvHUBkjjOlsjLFaeyaoaLzAirOYjUpvVAsZdOP2t9zTqV9V0cqdllwekHV34FgFXw90jVNXrhEcWrHV4OgJ1kSUWnxNfuSJRRJAbI772CH7ZT+Obe0M4tewjZntaJ5bJVeHXaQwb5it1lPazt2aV61YyF5NZCEyOA7rqlCUF5tcStUOhMIU1pUm0/ZlqnOATKSM1ntD4pw+FQtpCPbbBZ4Vc/P2Vom47MmIGpYx3NO5Oge0RAAfDhf6sU60fVrQ7q5I30XCgIFvzygJgSGjwGfD9Hf+7wD/6nT0vGNN9hzaCYAB8UVo/UVOGiN774K8a+Vnt7fr3FMM7d7ljCPWaLLkpxArQp56H816OVKZJzg+aqwDExtuFc+8Q89kRgqQ2I6SaxXTN3Nk/SNXZN15kPvmJX18+zrgaMIHYAATkjbNrMFeETl8cirZMy5LvbtUmvXl144XK4khkE84g2Jfes7n2LxI6AhIVwr9ABt7DFc8f7Nx9YBaF0aiMrJIanGNIlblfZ5lTZ7w51ewiNTDbJNPBH0u3uUz6bTILjIIsZKXFxjPPQNe05pDV7Qiz7P2c05tMYuaaYYcYZP0WqzM+oO+LMHfcvwpCpjEooxbFMwfi/a46bUW8xZqyi+2uhqnxSGmrkJnaGoiL7MHSuNcAShwhcgbvQjiCSK0KPtb7lnXr+7VQ4eSng8NsESllYsMeeNzJN3jAMAlRSypTGPxjmtLWT49jfXxDECDJwbRscVmzP7nvN4fR52ETcF+JRDVY1c8bv8sN4oL8T7YuqVBLicNfr/z6iXA8TrgJ9pwQxD5cpOzhRUJkMcDYJWDISnUluAtUpsTZbA2uhFD935lTfisG9x/yHY4NzLMoX6Yv+rOECt/KnTDh73X0Trk916GesYA6FlqSQDy+cABP5VmqaUFfqFQWpf3X2BsXkCA+PktNTMUbilSBuB0ZVu6OWzH4IezpDjtLaGkhztdNDP8lF1lgFoilHsv+UXbCf48y2OPsn00qbrK8GwTUknF5PUXbI0N7zTBtx0W88g/KT74vTqg/bElK4mmz9mO7xfCNqjojhUmqLBnNUqkaE5dKedmy4ZXtKt2HN43YKdS30CcBqWHbABK2vaYmP04OE1fFEyGfpZCpBJgS7GjVGwAsLgYrQPXS5qJPXZEqRyYcEofiIs8rFX2zXfX6xG037Eu99dIA8h90ULkvmgzeMxXI95+Ewf4aQuiApHktPFapktMXr8wPIcuWzS9PB4qPqQqCgjJL4JJAti56xIkUQ8Zz7rWAJ0DUSkJ8J4Yd+PJyJ/382AvY87Vn81jHLWzsiv82wafTGGQGCDhrNauW/sc+X9CsX8Xs3fuPRk56a5/7WJEnOE7Jnf69NLUw/0k5BvIeN5k8xoANk+RIKBpivwnMtIuZ5J8VORi9ccfF9RDuGR+T9U92+e3M9Jhp29OmVgq0mU0vKm4QaDtCi8jzRoUNGIBaxdf1w4zQN/ILtKzOedM4XqkhjZLFzhGQRUIHpJUYW6QRPxBDk2iQmETD8DJ/eQJncqyGUXWt3WLSGFPghJ7HJAb6K/P/tZnvFubxO6nHbWmKVifJf4YUIt2G+RBca/lArSjei6jn2sah7HkNgfAV5lTlkG0X5cVB3ieXJEaKOzS8PE0PvCQRFlpArUda/zgZnIgEwaF9U7qprBliYaRarBBJ15UZDOMvdawXoFZR4e5gHBNxuR/ai+BUqrm4rpd+aqWTRWCht31DZN5Yu/ouz89waCJcdnLBDILtmDFQrw67ym8jnqelZB6eibQ2Ig+JjO6p3vM54BDafSlD5TCRSkLNnIeEXsRAqK01I2Ze09aE4/9zk/oMLfpGRNZsZs8bjUXRZNglOi8+b7oJC0klQKYX79eFwS0nosOBIK4PRkGtbtM4FGEahB1bwTo4DuBUWNqNFWHm+ntHnG7KNw0+AmaFFW3CFsgg7b5Ugwsrb6jC8ZFsF0mmdiGl7lLRKAspcuJCfqquc6IfsaPstAn9T4B+KDnXgG40m7bhEalYRJtKKsWI6fbp4skInXtPwugMSIFVywmi8rLmzCKJZ8vxIM+nJRRlOaVpVQSIH48aoxs3ySfaGIkQwPhjVtnrO0HBxFQx/SHs5F+PddT4eLQkoWY0Z0TmsVLI+w1KJDpIeoAcBy0/KvA6CPsrdXoAMK05KcrE9EaQcJNiujDumhQGKwX10YWRJR8yZVUkQHkNiyqPaFNwMIp9bwLbRgfPE2ydwH/tZ6hgnAx01C9Mj5o7zhcI+m3b+032oXBgeGos7q5dQl2N8IJsQPAFkhM1J0tBU3RUEznHTE/H6QJXKfh4iQ1aYnHxSHKKO9VuVsl8TbaymjdR4SOKq03hiedcrX5QZ/OcjY/VQ05+ojJkfFK9TTybhTy8t+OcOUSJ2QIp+uDOJfRANo4QZOllSg/UCccvF52W9+fLqXOF9XkGE6No4C20KmoHO5c1Og+ON8Iz8vaP/NdPB+3QyKMD0XgD3PoBDotdMB/ANdYd+A/bzRVkZCfDa45nKQSLttubsGqZBqY26YuIx9h6EowruWJk+Y7gh/v0WyPdOJdnnQXBg9+6vFwmKnGITBCqRsf5KUu1IqSzkkkBzD80ftYPLksMClcaz9kjEe+RJm0xeHw36jSt2YwIfErTagfJr+kmGKjNr78W2GCz/ABDs3UNfegDfm0JWEIPvD6YrtBi+PurTK6ej/REklypDllITdwckJkvefhVvBAC0qWlIyXsuJB+5TmLFRFz10rMBj8wU6SWu+PowNNP/4XUA14v0x2eErk0ZJXmgHH4elwcqjkBG9lLzDNaZnOYjsJnylFiGvJ/so5PF5SetlRkqKZanhftIh58OydF/utZo0kisEdE21rKyXC/uSYwN/4ipbEPK4UnlE8N7vYi48K3k3cljpOV3uUc4jF5egJPC1ZkqqMhRmDSzVfrBGDDPOlD+DbTzVSRw20CVM/XaUUhx1HuwTwk5Rs9qj2LCgJ/ABJ8xkFf/VwdS9Of4pbSthppbrAAZnKLQ6lyxyikuS+8iGwoSCbk5JbXshzH/sG0wSAsPmcHTmUxhYWj4hHhWbwNBC2jFXzUyKTeLJ9n9QVHGlwwgczd2OhE2RBRZFvAXet1nfQC4xfS/CJ2ZU4zqK1obaWI5s5JdU1oqrOsJFZN7b7HkCIiJLFu1B8MrYPgqox8i/IzYo4Tt2ELqOQse+V8zHbfPDOK5WeJqxwGjRIdOcTaU6x36b9y2teI5S0dF3Ya+vaNikVqcZ8eRFJW5rW4R+QaRuL/sob2FAUqe0AObvIyaFYXMutYTXxZUhFP757y4Q/Z0JrKniV0+mqdJ1lnX1MKRpuRENwe9RJ34qW1hmu0/I5SGfJ9d6CgoKppOaJlY678Esng02Cmdqbv5clw6YIo0DP/vzcgKT4jHH63iU+OJDWVM9s4lvd5BPqyaq5xSZhd/W1v4X7NjxzahFBgt27RBEo0IiYSG0Mc+LO/RzJNwTcthrhRE0NI5dxnfz/beUgXB1pY+cgU8x9scoGIfWXKQDW23YzcrnUMB0hErQPRuV53Wk1IBRNlpVBWYpek+Eqfl7Yrbzsn5hpTqp2q4vKgUj4KYc0R/DZ13K3qHaBufNeaAPAWdyWW81jMfXZ9ENi9cpMHzdLHIW30XQa/x52n4WMroGsCsersily/IzcE33IgjjDdUwceKWxYzfSDwNSIA3KboE8k2s9XPXTrB1xZOOfPYZCLzKW7QL0O2w84WpXdg3mT6VraUgdP7t0rxicmNcS6EIdTVpLva8HVxBo2Zjc4Sqi3S6KbSS4bnO0NC7mH+01XAr3MkYXtY2itpn+fBAsYbDEkx8FPW960IxIedDgswPPCMrrKMaaRnVB8lgToaJBNGjn4VaaWV4lDTZRxgU8OrgMEGkHQ3E/+mIEDE0knOxV6+8p61TYmdT9owatXE1kqvwQMfFg6d4ojeC1wzSAvlzN7/M6lNhrtkiIpOY+OKSKVJ78CsW3JJvC9HNeiU5tDZXxENn7wT8tLIrH52m6uhfQVuBTjfASj1KWr6wdlmqLUZAc848HQWunR1KAqEOJ/f5p6PIKZES8g+TdPn7ZYSVsZObLl6bgEJb3oLrgX/3YQAwAgxOQIlX3m4v7TY3OrLlFD+/ArISLbjovBo+IflqUIlmHWvIL8wnkOapC53D2buUWjmSbtkMGU+go8uJSEqGG68zj1XBrU3J6PpzFy+3r2Jn/Gouh40aDQxycymv//Th4fcpNjJ5ikBjlvB7iK2Iogklgqn2t7n51BJ+M7z47QdineUhQlWN+n74tEwhWqpBMT22PFAl6dgDEN6NN7biH+6ZOQsF61kXQDEDXtkO4jJoAKwMYR+DJY6+sSMIPOhGc5nElZqjdJhicvOhPu1+xAjeCr0CbxId98TQUZKLvtj5FMdl/Q/m9htcxd2lcxN8D77bD9XwxXfCddcyKZpVnLzlcqnwbVAR82LD/bnLeDcfQA6UwlW7o8E1wKhQ8/CDogdyQQVzn30k1Wsb5TMbr1L727Q2elONvjy56TrNDo3KpPl1mWfJiZgh0R1UXEBlBlqfGScywrCUMZS4/HBqW9GzvzVYt9OdshpybjfPuYNdx0WQ62vwmCVrbaf+645zDkNJuBzF0bMpm0YFufjZCcgP7UNwsN/NxycSt2ex2hzjfZKABlVY1ADGWY+ltpwnXx0XhCFsiYHYw0hgaflRJ+Bav1QsuXxotQpfs82yzLslk0mwgtFKTdHDm2KTqOlfLLLIEzR8cXvWC8EuSJwPWlcqSrxoldlht4ciPdDY11kn6JrPeirg12XGeFvzhS2VUQ+Hr1EakDrI5/xjUuH2qIESe9x8yD7lQOzVME1/u9eC3sVj7IKB9awFVPQQ2RvitDlbs02NtZjRcQ4/l8GlAkxHkIgzCraOMVrwYkX6GxB79GF4SEhLno/GZDWuuGX2Oaur3KRr0eXpPR2Q6phURSd9jFbonIbvVxImWGqrT2rPqRM3Gtej+nf8DU6pU03Bo9jarVK6kaHAIZkXM+vGsaQEIVlytdCI0K1WpQqauwb2MEAfAw5o8upVPT5Fy0RAfR9sd1U366pHgYPtS8klYOuItRGPR2KgAHSuvkSuKqeBMjVWAO68GJJ0DQjA/M9ZdnrirZVH0at6TkuBxGaXIJhtoF4W4aUjH4+1Jg8meJ4jHkh6W/CxKMahjtY4VKK3ZAbk4V+9/lrgR9k9S+LcShL7MBN6eV7ymJxqw2v1e9R+VKTYl4fyTX2B//qjzfkjrd5UqEXG+4+MM7SxQI1aZfUH0TLewpCiqyAK2qOjeS4AWVhXhNjTnOKzTyISs8KxwPQW87rODOUC1ghz5U+G3eCelMLgferHhvXWwZ2FHcr85JM6RsYXyQTaVXDM4g9R8sKagSSJKRNP2yOnotTlaFOyVZ4HHAxNvQeqxLh8ynB8u6qxCEyu7DjJ+sIfcxIJaACcnsN3FIW+BilJSlDo0+ahLRDPlLsHKd612Uhuq+7iaXD1LDUXXiOHm4/N4jmxY7X9sPJDIbpEJ6WUczqyUf8+yuNib0ZOSjoBpI7bWtdFpVTvJ1BA2E7MmwhukKVM+JjxDu3TSDXjIkLwJClkFdheqMQvLfymhm92XruiT/okAnNLOs3DQT2gAg8xdkRDPxKKUTuQYGeexaO4r8KM99q6BGCQQ0Uw5NtCBXWhekD2lNTzMIv3yRpTeMPQXtxVWe3FSbxLB6sttNNFMCUF1XFj+U5c2/70rrJRmaMDPwXvXO0ybqyNed704sQZbDcGwvYuFDLg0+HWFlJsuBfp6iYoZJNZ6brqQmq2hM5bUmSlHE5ZDTIZ5myryFnYmJhRnmbfQ4d1EX1MN+5Kbh6S1JmPksHgKrLWOWDE6DRl4xuzfuvup0/7KmzDn1XpFL53dJP44x4TB0JZsp2/8QQiA9m3vKBs67AtWmVNKxQGDJJqYJeHSSwGH1tIrYsMwUmVg5zCpn/53SeQh24y7xbZgpZUa4IAAlZ1GBclR23y+dDOM1139aBr5DpY4fy0ONguuaZOl0htOVTirzBPgpa9Nwlei/KMQ17gxbNHVgBiIg/qYFKW1guPPTTKyyRZdfMZIf7TsXDYqeR2szxxUgZ0dUbyOnjYO6EYwgPP/PhEtZXxw4hmGMwub8HS7wgo4M1/7gG5slbrTM+CJnALVFCiocEVxITunwvdHr/Hc6XhcEtW/B4m1rMy3ZYury0Ir+/qDoMDnR2ETlQXKYnooF/PXACMca+0ciU5iy2e0Su2/r/CoM9yk8eu6o9KtYBvtxXK2hn1zgCEP3xyqFNCwY9WV3NJ9Ikaim/mdTkVSieM/9PWBwahKMFeSNV9Ewr+4QzbUllkDO4AgjyzumQy/QlUiuXbMEbeU7zHPZKjIHOmVuvhgijSbTWsShr/hs/nzO8iWiulE01ruc3yFPHEllWFi7swnaMfZr8ke3IdH9UZVRLmIi2qIR0LHdoLXvAbhjmcE/ygRIXEBuR5n2VzLy6iqUnbo9OQxtdaDQEG5oe34tuDfeihmoH3yRiPRoDGXTA8+TBBzFJlu4Xf5dI3sSCapXbrGHdyE7lMMyg5t75FfmVaYmtggj/9IfUNykDlK436PnHoWB7Mi4qPJ8xzlBj7uR3H04VNCDVDZVrNu2VC5LqOXEovQJuTdGwPYZIhFxndKZAzOHmTUUCYWUQiEAf+TQCkIkcsdb8LRrgwuUK4JliK5+RtmWacPs/F70OrzSVv+u+MMYO1jBbSzMvnNqX5Qh8cVda0SPwH3Qn3tb7fr1Bli8v4OQjADkmUJgtpJjPVB43Jbc6zs6ExnjQeJWcrD9uqk5oy3w6CQVGJHbGbA2sbElTSnsh8MZDt2BffBWs4UmM7DnQkFutYtr5hXUq2z74/t72YuUllocnBT2nrDEOo+utRvDEptp/9kNyDOOKh6zW8bQy5JQAoCpzkJ0g6jb2cyqku0+Z9mTyi16hoqB8axvkfnFUNhmY5qfPEcbHLge0PP/8bnZZbfhz7wTzsJ8hUOYamU91PAc92eMOnLYdgIRTtC5fZ90dLqMfvYrxhM2p8/9ECG7NfI+OgbCa4GWv1H8lf0Mp6zhNFIIg5h43cC5ADlhlk8XvZUato4Qv61k+9PxYfbTzFgFc99HLXB4TXsJcs4NiapNHm5+lVHoSPFSfWnN8oqnISWR3KJuHzBPT25zZgxNOiNHCEgEe4HsouyF9epiqdWNThzTi/Qb/zz6+QveN8FSaisWY9z3+ZerM2QhOlDm8CGY7/CvwevLdPQAi+dTUdn5aZ5O5VbkMmvGwU8z6bH6Mlxsl/gypshlgmGpBCWFOaRGeSr4/0895xkPHXzqZKSvapVVCs0dSHFXWznzEAKJMwn2NoWWyHyDBdwzGIOPBaFCbYVMhZUT9tTTaGL0FlQ/vRMn2NM4HfpEiC4GTfCxzDHzdVlCjSFuIOxXOqCISU/K3Ec9Mn8oV2kuMhDl/gE/4mKWJHldf66VpFrcDu0GP33RR8Cw37wRJbxidHrR12pFTcddBx50ijP2aqYFQ7FLyQ38K8HPRaNSEnj0rHNWfTwvX2xLP7k/oEbMyxEQ7i3CbbSEIhgt/sbkJ+9Tbj/Y/Yb/9xcjNxWNOT85IT6nQL2H5sz/p5q+msuEYCFXJVMqNSU787YoPGPax+0ObGNGwW+nzpDJhp76sFGyPDJPg/o/HEfw/+MrLO+6cgQ8pV5oZH9Fn9abSMCnXbe98AJlbj82S6czIGBBuIjnZcee8iWg6YtQu5lztOC8vGSqgpvRpQxYaAoffLV4cwyLjIvxi46X0h9/swWTeMcdahubeCNsk2klKmkSmH30AQaQFXkiuaG7n8WM4yER7EZGYUCaQdS66V28dOw1Ja6BRWYFFd63Iti4Mztkg6rHuEi0TDUdK7qXw0IxxgywtW2cxyAxHK7zgfvOoWBSssBhEhh0gib0XRSFLnnKteH85AqILLPX2WMKx3vhNlAEr2yR8yOeOdCx6cWxIzsD/8ye2f2EdgitWthabafGUe2ovSpLijHGM4kEsQnb/Y9+lPvDKY9yQC9NrJfkPpon1VbQIEZDf5lBzaCIfj+blrDJgf8Vevy9ID6G6ySq8vkrgAMgRqQIB2S65BVhgke0OedukzR10FynKh01mDsoyShrRuMpMiVqs+Bc6dxQUpzyor8ZcmE/mDUlgvdB6FUA4wotTGmyjaX1+mgL0x1BF5WDoj/nCdJZBDYmYvenavizhyzFH7hqVGTByauqnd+P1DLfvzcgOga386GUTJsnocIFpJxD8tLo1D+oR+dWv9sKXtMhQjklsuxEpaEDG0XuAvA+WivOJD2mXtIj25tIKp4ekpRnUpZQJ0bt4mJHCWG+Z3XbhkYyBagVPNeiDhSSgPrna6voYkeKMEWHfrPNEKB6LNwU2s47KVPcQkzaPr3AlnrMbdgZb0xashCdL2gPK3NIqM3R4YvdWBP+47Xbf9RR4KK/RlZFySFz2oscZAzlKtr0UOWNCa2JSlBwVxuIkQqAGzbXgULvaQ0zUl9SyHwtsnhMfx72DrKYBNfW24IVOY2bnw9Ttlu6FKwmPDiT7bnf5i+Pm/z03I7VhztrY9joDILuPtMmTPedoYJJMlKO7orXgyZTkiOa/PFYVXcGVavE6SVjVIg2QND9vtnFuKBaQTNynpzmRskUlf304CPQ2xS1d0jqikG3x1oNpLi6aOUvLHLJc2cTMm0liUWrYHI+23EW4SwfRPDUn3mLNFAyxVziNSWH1MeONpm1Atbv0zcZALO8FYg66Ba0xAdmn9tGpxNXHOr+1bPHvwJ1QMsC2gy1iG3zfrMcrecDrR2fVLD46SRJXZ9Dpv5+9Xze3mlk0foYxHorLgJy8yKMfQICyWm7uWkO7Eoa6esRrzn6QyI07EQFsiYRdH0y0R2f2bErYiSkY/01+F4LXs3x8JisJHzkP2El4p9Mwdak++OXfk2pQyR+R4x3WzWDEOH3kURqU/RKMba6FR/DhmDFEK6zrV23nxBz/SbzjrpwovpYwOYgTseufnnJjyEpmYXQ9cT9wFRL7sxXLQm4gVRAb4DXZO5DlzYc5VBAdDzlwTMKa8UiKhASYRX3h7So4IaQCsOKYSxlBnXNABg8N1rxnZcZO9RH6cDCsRu2omNQjtj3JwYkZjZin7iaMcJDXihBSDkPL04eC0+qjIDnaF7V+QIdLr8u1Yw5oPGYSPLhFTGbrV3xnfJO9b0eTRNQrp/Hqtm+gFoJXDz3eD1cKSis5+RWN5JcoGoPmEl79BtYj7k2RbRF7wJJPPpJOIB9i3YcYTEe8SHw9AyXr4d4oaVbEturwUANSwz1n+xkbtuBD3I1Tqs/cZf8ATt0mr0/RYEyzNjN0Cclcltgnc7HBoVdI9RZKNzbLSxCrk1Rs/N6qI7bIhjkrxMzQ8lWaksciuknGqwtRLlXd9O/lFLMeNU5JGQJMurZzDCWnYX6bu6UTYpWipo1sl5ZuGn9VfrQTbKl7WyMzF04qJJl1Jp9RXrufCpcgQ6pNdCKpWIKZWgNk/Sm4cz1XvpC6IrfqAuW2SuGW6PjOGwVJRAfU4cqs/ITLF62scbb7SncFy0IYzonKT3WZ/+GCTJVZtJD7GBZiu5JgUrhJQ5FPgioNlLuC0ItiSxFLwbhlQeLxNoC28nnmcp1gbBRPf5WvJgHnbtF2xp0kTS1Q64wGcRzxGyOUHMHjDyVLhomhfF0pCnZpHb8cpTtecnstfuhNc/IwtdxCJoCcWMnG5of/QxpyiTgpJVw2840UQ/6Kpeafdrpk2lw8Yw0NRVFwodzrbGVyiNHg2s0xpuXH5lT3AWTMe16lGuAcg/Ttqi/N/mCj5ZDG8AThkGgaka53hofj2PhbrXuMHARj6lkn1wCHPpGgMWCFch7C7jMB+U3Kdbzreqs7AEIXEprMKiS0AVDx7Cyk6iAI8yDrcZnefdMyXWsRK3IW+NRn6TSAckcWB2GMkNlkRDM3+j959EJHmtcA/tGuFDPjxl6jZs5cORt35r+4kXXCfoHBStkoepMSOejGu+tGKYj+X7VrHiPLR7Z3QPCv//Dg07E75EDvq31LMqg0CAv2Fel+aRtnCECnKIKblhekuvm+4w3waDARGaVGWa3LibpEsCmiv6E2D77kbKTuPsQH6T9FZAYtv0/N89k2ssM+XierUas0xxqKOPicXIy8e2gfRC2e8J3Ta5e3KNQUR1hYthjZBclSHv60/KmBLqFZxF9xYFM0r23d3hO7E47hBrdTaa2JvuD0CHF9py+CbheCETies6N/KHnvB6TcIUIqgQ/VNzmubX+jCvtH2mRv2RvJgPJIMfYv2LUumMXZO3fcTdUMx7GVNgb8mrQATncgr/yM3Mp1sEE/isUR3j+voqFu32BaHtbY4AcvO3wRezTGaB2KLW+jUTIjjZUimbu2XJr6XQmD2Rpv7TFQtlHnb2g7u8vxlyWMkzMyZRKS5zyrdh9x5jGl0u54XewLF9xsRv2xjpQ9s3POr649MNcD3b9STt4l/6MIt1u9a9af65q6MJo2VFMv+51/JlKWsBFpqhEziLQcqbMGnSeF9wVM5lyR1qDFR53EUDOpE3XLyVlHOF0heZKdkhH1a6u9KSBZJ/Y5CJ5li8U3ZSxG26uLwmlf1gj3V1xyFsRO7kYlTQ913mHvbHuBndRExgSSAb+opHkTcCTcRqBa2/Bj/Xv1DFEnJlAE1wv1OwM7rrVQVT80ZetqqzVfipx0RDwFe/abYsmxTp/1T44RnicvPDsQdD5D2z2rI8eSn2oiDAfw8kc+g6/dH4NbcH55sp5NzsU5M5BcMqW2l69bSPpjmOh/mrbCKyiXdQMIDL0qdcu2AebwXlsj3FRSGkEKaPyKciSPg5id4icTzleoIei3mBTdpGyCWiQWJZPJvUTnSodjLNj+wbzslGf0W2zIY1m9vcVigGcEzduzQf4aQ1Ao4hILuSAH0KglvZ/+kcARPZe7uYXtffvQO1KDXeo4dkZSSW5RbSG06HSLaDCfxcgAz3ptPWD22ybT4UoCtW8iTzFgkknPQiRsVvTBuJSklMuqRMQ2Vb5VeDMjeq1h8R7Z40zxJSQcNY7cRCBtgjSbmx2wVTvEPVwL/e3SVy4f6yEXbMikekicGKiqKUf7ryLZB/Q49M6+7xb+iCFZpWkhxY3uCa/SxSNfw1mLsmLPGQPq1dKAIneGWzurOvf/IuPnyL7RoI8uUXEGcIU4AzhP7WGZYAYWW2uGs2CKxcDzAllQFCDBqJv3wdjWWNS0YQw24OqtDsBv/k8QkT7HnRUnuPTWvjGDspCilxmwYaHIdgqO/lhz01QGIopAzRFUz8i4ElDqABGXlnWc6ZQNpWxbFirLef8RgXbDhvB+7eY+KbWgj5WyyZOPCoQ/AYcUK0VwHhRTU+aBg49rVUAKkQcF8+hLpZDa/izFkRI99CtR8/iu6KM9v/A0PummaSEm9Xlc1PHk8PMYyGL+HTWk9onbye7bgwwwLuZ29RGfUHE1VNIlc4V0tJA4vs2QkcGupobPNCkd2Nu2a9kBG+yzxafFMLpRxcVwL0yKKhuV+eHSatODQ26FuOV4rb8c3+nJcI2hoV/kaX1ufyXCeDW2nr2GBLeaEMa1hc/KXzpCPAcFbLfVCaGj2Yp4HGQz/hGdF+LpEU594okW+BnnqoEp/i1v/jqcgWTE7wUvLZddRWsfHqI31RzGhp86w3uVPUUC0MeFczwrsEq8pdKBwhe24DX/e5hJigSc3D71BnzQB/wpmBwRln17wMvvG58jJsxzjV5NvypN2rByVrovPFpgDbane/tV7pFmbnoNf1wfLZ2XLey6+OTr3GorZQ+L6lL+ouArzLgeYfqjkcmYZdF8ZNZ1cap29VdmA4YJJrPbX/VGeXo/CgXkJ09nw6Qf/xRpmqz9pa7DxMJfx5RUP4J1MHip2j5NLpNE6F28+mvWqCUbizbr/5nYnExUx/HI1yV9Lk5uXB/mAwd6K+rMvdcuCko+UAX3M/T0s7M+j9jEkqSjA3EQHqXrpEwXpSdpJ2pF3IKnBKzdNRjMQttcdtUZm/0XS9XZryeqqYg+NS/1plVqMIGufB+pXalANLxMyOpjNHLB9zgYXpLx7vJ390vYy+872xwjoIPzQiZqC9N5iQ4E8164jeTmC6pg2P1vjDlMJ/4r22fqtj7PJZFTFrKuQXtYILw6qox+YTgOo6vZ9oYB5IIQHouHdAiiXqtB9PSA2hPDerhp09Ia62QhKjeH2w1QtKndwhH6VFCCghHV2HUp18oNy+LHsYo7cfvWDqjp8L4I5C/J3f0K+u4Qd7wN1/EX06R92qX2slQItrx4FeFwFKfrQuRQYo6ljHO/y62rxYBWeFaf5yloQy5PlVXq1qbwtsP4l/PNHexmw4Zr83g0OjYJOQtY4E1+pxNMwPgsemFGnzMO6vvrIZpXafFQzQi2vE7LAOaRTkkYxNsjB5F/oOsznbGK50MQVy2OogTXOKG9ICsCo2T3dVLR24lOjeSHhSqG1QA2YHodtvxzphRflEHKcaPb2pB1KLHKnIWu2GQsoB/2H4N5N4PozRwZJk6oJ+c7kFxoWgX6mSGHrcVlXxOsUcJL5OIzMR/sW3TimVt6FDHQ31ltjmAAqycITksviN0yK4AfFd8mYSop/irXHiKFjffzCMBH7NRwyKNvyGjc/P6w0deAMmp4wDCBO1apD7gJ/1d7QTds8/E/YAXq4S8DoON4uQIboQrA/1r5Wgq0fHeo5hoDW43spSGN7+IfQXRkPmO0dHEjRxXODYqIrLALAMGhS7t2CJzbiFgB1ybfM+OoyJg1ZdZ7n5LRB1EZP2qtqBBi66PbmgWR3pqkHDalxyL7mMT2tD0BdNYAurGzZw5V7nNX0JCzRbz/nXaTLx9jBKJ6PDaDw+dROBaSBHfa5siJZSF2lD/laApfVl7dWkwzsvzJxKL8ufsd4fxmgF4Xh4w6vcX1xGAalVNbu0Lsney7jrZIPy3ZVKhQQMZ6GOr/Ak2iZvovh01NXFBvXdYjr1yqUlaeGuygPXvEeTVB6gkh+MP0uNL2PgnoB2s8t3sdwnim37ybY+9vFeUlLx2bOG65ISHNz92y3mQHQGtdBZMsH7DqVqoQGIv/P1SgKCZkkPCEnciQjDrhgVgIJhOSsdmW0mQm8vzHDCbztCpFVjORnWByFgfULRxdtmN5I5oXEgLZAYRcSnoCmmfcmR/SCQ0wMv2gHLDA2z1CsckIPceN9FwuHJHrbe0AiMDjo/h/PbvgjMYavD2bMCXK9xzzq7GnetGeJNkFStnTTTkG3syCeXQ4S12NJMM+Xk+VBofSnE11nnR2UNpk/fLfN+jVdsJXT9ON3gMcZcYDQrkfmBoSdmcMImc5Uu+1HyFB9XjA6GagkUadX65ibcHQdCKkJEeLr3Thz5pA/W7eUrzD9RoD53n20O31OoS49WQ6cmyxMtXJM4QK8CEKUFPVaUWuKAdtJ32SkM8HwyHjTOxpYA3dlAJCvaRkdfOWyk1B+lhQmhdHPhOtgAjq5cDcdFlJ7sznekB10L30PpdzdVgeXwBSkGsY0B+mzYZ/fPk5Gbkiq9j4rTTnxTT03kcuZB/dUH63AizKjpIbPvIglKL0s1Unz+3nBerISF9HpmgXLoajobdkhIKEVyk0SV1uV7NYbS/mNMndGW+v/5Y9DxnpcHrEPhY7s3+tJNpVR2gOU+L1dqMn9Neqf3VbKeM5qShOMCeDadk+qjAxJDnJVu5jdkTLzgcesMrK5TdU7PWelacfBVOuoc3zaDF5lIqzJuiDHb835LQrLp0g/6Tp3CD+7W3hGhwAcON4CBOIUc9qa3HyvLc7uUqhKK4bTkLlCi2ed2Rr/sErUGXtNWAseoR/xBbeEDQ/MqQS5QMCZAlEjugENmRzz9om9OvsXpowbnQ2iItWiX0ZrhWKd+GHpAiFzfxPuYQjr02UlNhZQfyejprHsqxMJjndnZRRPi2Fp4ElTXXiK5XZPQCtnty9RzKiask3EMcmVl5nhZlVD7JpNBgUVeHO9UafnzjAckEftpQFXRKn2MNw5ooY3Fgd21oRL614G28/yuTevfOlHHngMVkIw7Dy7DeTquJl/i4ztw2kYYCS0cUP/Ws0izlWfp6ZiGx9tVELMiDlJ/GKFMffI3jw78IJsRvVL9mObgv882ysfsbXxmTHRuOo0OyJ3Xe0ZZ9/z+kXqogK5hIK3Et16WmfPKQ6ZdCY3sZUgPvtTmSu5HHKOmiU/1v3VwKe0saTFhpmVbYGjs9LDn5tgeCik1/oqIqNxMInMyVw6/cPixWT5A0ev75EPgJJNEe3OBcG72n6LTnYfO7avDbB7q5Kgog7mTxJgBrUD516SiLCZ75dhw4K8EO+5NrySG5U+5mpO4cDcD96mOMy8ogeLIRmecGkPj6BwxRG80iNdm6iD5OE/NUH+MdPwcSiewAiRtzYyiAq1pp4J75GHs61YSx7mRXwSA1RsfoBiAegh4+j8sCwgtYxUz/AzYFKJfzW41tYfWVpEs92Oh7XqOZQCYnyHwTVdxQDmdvUkbpJWAf6yv5pGPXgzUNP4AtgAoQCydk1P2XyLoqsYPq+DQINy4GlryxEa43n7yKKemDwqbxyeJcIbG7CMBSDYIYfgkpqvU5dJZwWy08lAzCLvTxfUH3UV3NFXScyOnpqTJXOEr5VNWla/3GLexLXkhM0gRQrnoXWFeZStkl0kqL5dtFPVns5TkuBcfJr0bnbDPb0ps0o7UvEwqo0fomAUqcUF8JuhbGCGK2Z8Q6FWktRuCR4GaJMIsAFQ2R81p4DAXDSzlExSl7+as4YBxKqkEzvQObXwEA5+ZmE5SZpHG9e4gKyliiP5WdCVuL6zb7ac7/Aiym+fu0o6TWT8HpdtcaZcVCMrXcvC/9It6FmjbNYe/TM+LFrDhs5DvsDJ3FCn67HaAZDnem4nGrOee0WiID38c1MnpE6Ebw0lohE3opAujogenN55dlUntXCFZQP7ArknVSt3etWT0QBciz+AWPE8wuTQ2uThhAuVmXFEsds0QBUxaJXR1ciPFFlsuEyNsb789BwIUb96gB1pIeHH8CvfxDbFaNP75waHMsZeJkv/Bdvfw7a3nawzVoysHviicmW00d/IBDoGjvxCjo5QYY0xQWQgZj/8hMux2UtWycB1lYZD/2FP0U4aCwlzwHbe3Tu1hRtILVnp949TUd1kZU2U3PmJYTH3hxEEZHsgOfvbsbceVn7iGAkSPk+80hpJqXM4ZYLX4xNdZdcjSdpxt4eqj36qF4eZa5/yhZx3Mvgnk5QeT4Gq7s/3Fj+9pfcqCkENqEQcXf0VlRSqDETSH525kPFKl8Mgfub6p1X6RprMFvld57dm7JWQsp6doXFP2E7gCRGnkZD1hIp3nTmqoceczeJshZfTCDI/edISGweI7sykmjzSH58ezo74JuMFbaFprv6xcgW13U7fNL96fkEbP0VinI74Mgpe2sUL1Tmw88CFcndmWny21FPrsj0+hOrmC7J2hUB95O2jpKMCRj17C8uhLxYnQ2PNJnqqQL9QuHnH71ZRy6fYCR7xXy+KRQexhzDIgG00Ov98k6toW1TyKqmYFRO5xC6BeiA3ZZwWDSb085Zd1xjQg+5h23JbJkYJ3MjOYHwzNxcALurIrrHg5/prQ0KX8beAAr+E10PosXN/V0FpnnnjrDVple+FBi+G5V3WjkGsemDqPnAx2fBSOnL1IKEvZU97UUndTnnOxlRa/euA9Qhf2n1x0hccIT+VTnkNTXWMYjtU/Ghg27y4hwF2fU8oCFm3Hicqqp2wCc0kMTEm425dCHZJoAMjZEDk4jAg50TdgAxO1TPW+hu3s+f680rIWg1RJGT5BJbRiB/3BL0hhDOaQ4/ApEnKnoYaVzcXugNvRYRpOME9rYxgMABRDgYt2MHGY03lznjnfTHR8Nna5W36f8vjxsUN65LqKDsJCX+UKIS9TQ2y3W5vSH3P5dIG/U80ZCEZJ+4aJaYdjEZhdZiN4fPDc50KTTw3iQ+BHHn9RIvVY4kS/T5NdSn0yaM+2Pk4blIDrLLdKiIudlq85W+HrymmtPxgGPvbKFVOu16m8XxEm7T5ghTziUWBT7mDuqZj5aJEsq5H5WOhL1qj8yYNJPkBbqVXmZlI3cWW7RqLWC2oGy9rkk5cF+nTeMyGHA9/Pq7MT5Oo3+grOWlyJJaY741AOvAGSuL0J1+bvf9oAfWlXuznwtXqYdya3DHwVeOPSp+6j236h9umlyK4DqATB7uMvJfX2BlFEHOzXpTl6P0BWBTy3BpxoG1G2Ij01qjyZpbhc06sZoUsvlrg53U1wEADNLm5CJb2kN1ZKamvQ+T0E4joXyDhSqRnmKdIbhJi94mq8JptlBt6uABfb0ElADxc26pgUfg7GWzqgeoANdrH5aS5OS1r/LdR/jdWM4v5nViBL7GnVSfUjYMqzq7sX9CLTrOUx+NM6+My99tAbehbdktpvBi4tE6dQoeuvIaXxIbRGNdmi2tFcEbt862dX8U9iio+uzvQaJXufNRH3RWCXXGIP3jYrt5lL7zp7wwRHGSl+A8xkMyRH/b5qjeuAZvCyWTMfxmwH4Ad4bPSoofStEhR1FJePS7kOfOf211iSpU82L3h1uZAVtGssHgYTxOjpwFOz23fw4CreLH66s1fO/5QpPynjGj/rJMLgItsVgF72ADZRSPGnto85/BGan6hCxi4U1MttWpoNHeibjtfVUlEIoehH9nLotoDCEi2FJ5cKeWmB5EH4DL5pHtW6EO+L+lDV7omKhzJVDMyc2AkkR65+LXvr1MDMhbjAZxYp83epv5G/5MTboQQfZjIUowlEn1OKGhdvu4axdVgPB15PVooqOKNyOYGgDZj/qrsOuK1GT6lljrM33EUy7EIeK4DopuBJQd/HaJnMQJ34xvJ/VMBm1tZ156zMulzn4w4W5kw80xx0cMtNUB20NCDtzOf0cAswkjE/CsTmFT5itqEulvge4/bdC/Y/ek/gDUAgqhc2KNpAi3aHjBKcn4/1uIOmCq4B/7KuZtY2zQKgaQLRN7fWsA+oq7aSq+zG765H/o7TsRsfvKBL8Z0UTqBCnhb3cdNPs6lUp2IDQxBIgePNC89fPGqv4jqPOl5R2bfSmGOHbvdWH/I9HcZHZxZEJAEQtbEJI+bm2KxK1McrXUfBW8T7skToyWJNKOYlczuo2SskRC664OfKxQbnjN8SK9uvoIHOYeVGy77jY5XEst6kUhRije/BebLzx32kfk3AvwVLLFeY7eQWZ3jxh6DqF1i6yjt/Rd4gO1SD0H9KHZ1RuAXE35ea/7UMq9ODnWGLk1VxoSPVjx6INkg/L9nSYxznC5RZ2xCoki6yOihl4GTbca69HGQ6IpP4JkJuWmMxeW4rLXZLoxa0dxvyGVS0MTVy9Mk0aWr1CY0JsQyiVPMv3lF7T4f1kpUqXuTKbHMz+csM7EfEWla8CTIqnIxGBoVM9/BBjbNhUleW3xHv8kQxOnXfJifSHfzigqySAo3fSDd96Jee7S7za2CD2b+G+rOCswUFrYffnF5IOd4bxezAWMdQTsxeQqE39mHhieyMV5uwRcfLdvb18NNh12RFltrVVtBlavscPvg1b/8cX5eG/FxHWo9U5yfcubub6hP8pIK42iPMOTL0oxsbh/oqH7LIlgN2AHT/uSQnZJ+rp89UgVmCmR6d5nXWLa6d+8a5zo7FFZrik1B7ocp8t+2AX0WpTqbarp8RGumUPAvnG1RqvW7Hm+IXHbgpSXRpUCoxCrkHlGyVwKOZkmbPUaQyJADnTe4oVvDwi959QP1rga5xSkWkW6RcTjJCBiSfpfvnL+Ipyd0CJ5rVXToeisB5xtLGQhLhnCpBQcKccOKomWAlI/pauVUMAWPBuLZaWHff+7EYcwsr/FQcFa/JQ1uhBiZfSQlB/NUsncoVUSwsfvOOG6p1ks37PhGn3+mSnbSVLbWdUCysrWjuEiW5Aa5UarMF2VKCpfSBr/x9at1/g4puNK16ZpsSP7SQuDi46pmydaPPe5ABiBb/Sbi3NxYFLxGUmwCu0QT8G6ejI3cMEDCHa3f9+9fKRl4ILk+DoaE0KiHv9w3SO1Udb959UvH5qqN+88wkC0ayVVn43phRCjqljv6wgQjr5FX2b3J1WZ91rWi4Mmpxpmg5Gio9AzDBmYrs7sjV+y/t2sFByQAUP23gx0RrX44m+Uy7zcdchcE9NI0IMJwKcGATonGcR5S1oXhEqYL6e+1iIJLOYITx4TglEPDZjC+fT8En/M1ree+R9rZ4gE7oCdGotpQwOpl884cBEk6E4cTs8nIqZXoGlT/jso4iH42U36v61mqQPx44iJsUZmLj3Tsq+0yBrfsqpX6iBYrx/tp6YQvfIlCxcJeqaPkVMDbFe3WEmsqSIHdYV29iGbVO6Nvbpw38A3UlBw/r79iCRvpD4BwQgVnchjsfDAayjZaTGSmpmENFEMSsjTiZKIMzo7iKzRqCIo5Nyp3m7VSNyboNeHUnE6KpJhIa0hdVpBKhuhRAwD+4i2/4T0N2JN+eiR7W/Z5aX0BMT5X85vIVoMrfYbzqwP8PkYVtDV/jh4Noreqxuu2A6Tmd7HirdCfxiDODJCDfaPmzJmCbS+B/CZ/yoSUQVicWlSVaOwcT0z1eimClLmFaleFGZFuexwcuLoVE8R5sG2IcA9dsf+waxXzO8lTToqi4Jp0DyBpB02G7K309gxWaORZzRwCURc2wa0GnvQt6zMlyLaW8eVqlh/UX2j1Hz5IQPRIchRkM4rpRNO+zZxZS/oG0xFYiPvUn7ZCzf0OPmhSXSjAMsidRvkSyAlsx0UmvPbYk6TMIf/Ehi5CHFUFjNvwjlrEdrycPAPyoFrxlH+LrXsW5PiSBXsliwIxlJnfszJCmPI4mPnYP7KwcdKpwOUff80r4SnsC9EoYuYvvm2wSAMkVwkJEnxd32VSVzzZv+7Ku2AIgzybde3dn5wfSdGU1fEVn847g6znOQKG6z8SE1wV9zBh6ZBw0FPHb4ALj5df5JqPGTfOlGB+duPQakS3dSyaTi4GZFcsX+QTRtu7O0clCw43sjCjBy7tzz0lRcAKm8k4er/XxL1InCtl68klrsyRsW2DbrquSft8t21BIVUVPJZ+GJpijlMqTvsW5NVTybA5oQxo4YZ9yY34k7gymozpu8Y+fGGCTwHVW5AMewVoguvd0L++34OANyZsylQILnaIIvgqNReM7rRR8owrKD60Teb0XOlOCGd74IH2KnHvqNwc1HG+luqzDqLSx6duJLRNpkliidsb7MqAjsLG0/sz5f8Uz5+alTKfWZvq8z4xtIEZCGOObOEmg5AM1bTeqXJTURFFGGAOA0rUUV5EMJ5nltNuE4SM5SLQIKsQZ1DfvMWmslI2nCzw901i2rA2VYvrH4lKt6Mq3wZ2qw5AY01edK76F0WMugNsetXbsisBmVjAENjmgc7+jwc8ZUPSd5tWtqHNiU702STWMicogQK3vPYoqxbI0dePPntOJj4Wo/FIqRu1ke16/5lShXXjQAYZpkSLQnj8myIpuomh35a5dJoLBvSLUOUCwbgXNh5rZxRq4PIpLg8NJforkUZuu7jvCjE5OdxY1NJKi93mqWNFdkltHx06jUogO37206B2vd0X5UpOQVs0nnGz+/hMqDJszt/tf3lyNz+KdY561bD1Mue/kFF8aWmY5wqOIJRS/Yan+KwgP/E+rDAjb5h0Bb39CzP4FvNztZ38PAH8uPFsOBn+61h9Bq7zciR9LLWdbyilzubLhl/cTdO1LoQms+ySxsCuPMyg+2cUHfLSAYH9I8EcZku90AA0lz0ogl9pA3r+l3eliqyFkBVH3pMRYD9+fhUL6DQcaVgk0yghXvsIuTPTSTPemdpqQasy7B8bm/2eEjT3WHtk/GhyADry5e000HQPKmYp8/LBTXDt7ZuH6sUyT1bNg0nhkAy/vA5Iw5vpj37i/w7rFo8qFnducAiBupSD6/osj/EhHgNUJKXPf+vZQhq9Gy71B0JZbWBoHij+41eXEtcaaoIXkybZR2TXaZAIl4+oupr4Hm5VWjASL0dvnqc3il/Ul0EJT9HGbkDGeOW6Mp1PGTu14b5V+JdKVmSG/V946FWGhYwLTWbqZMBMqSaouMZ/zPI3831xugFvIlHLd5olomf78CeNRTaby7d2Pnm0gDIlCn3TaUJmjOi54ul+W2qO+1dwMgGFCXjZVzLUgfyOSP3Cbj9kwokQe2NINxrWFhAUv47LKsyXuJfBPM2mnsjhOSVljdLsWkysTwrwkEiLM3Qksa+0Z+prEV7AsBFEdpRojw8/KGQAArUWX9sRiP2ShJBxRBCTVPpDyR6oKffhq+wYYLpzwMOm4bzq8Q27RNkLIx4U+pvIpCOMD5m9nCk1B+A1BlYBqo9jF9sINjOu1jblqtQfv/UoXWWnIHBC+c5bxn3ihTq/NnDPrltrpYIun1UvuUFh+T3igHhC5zKZ5+cmKOhOZ3nj04LNiMT2+R1iopz7ffQgc4clDAM5jkOaMUGkKPp0WbjgEy8AbqaUSx6lm5U2guPZqyXAQkYR3p6C+1Lrf5AX0fYfMneJ843dtL/PMCY+7aRDRkAX+36TNZ5oYt7pC0lfVEFsvBDRwrxjMAVReaMUKzJw0AJ3moiWvPjDy5dEst6GcLDpu12l81wVjmxdvqHdTxYRleF1JNFqt+SDKQDBim80wuKQMqHhZVurRI1PsEyzk2byQ2Zi3n1C02DoySNPdTENuw77lxnaOYfgVzvC6laOderCxAr8gP+3ncPw00SPUWeMJaNixzxGGNHpeXDn8xWI5PZWAB7v7pZWDQFsA/h9WD7o8aPJlmGN20dxMF8dpwt26hN6CJ1JnsROL7VLI4U3722VqIYS2UOsn/NFJsMeOtOVgatOaq9FQ9aWG/SI6pvJoEc7ErXepGhh2NiIS7EyHUNdWyd5oGxwv7oyoaWgOm6MidAEiv5iNzmEGGdqZD3pfrjVBsDlYI1oMtRole1OF97xMSUZx/Ic5cbXQyNAPyP7PMfgbfYVo688dLjf1M5soNxyqoZsQQUOzap5gf0JIjn4+z4QbZFiHGgImM6lA2sjDCVM7OX+e/3byo1bu3sIA627Ub268aoL0YIMEU4BMR31QhnQ/iwXlP9kb7aD421rD00LbQa6Q51MVWQqzgzJDqctwT/tt70gLTLzprojJ68aFst3DoPXKUmyUuy0DcX90P2JP6xqy8fyhfzUVxLTjz5BjL4VdcEKBVpgXcT97D5mC3grYd5oIDru5l6dIrrTBHS1YPYXBBgSb7XRZ8UZsPgU3BD/XVPglX8sxksHpTXSTBKH21+y1HfRiE3ip8U6Eb5uQVco7jIX5X8WJvy+tDy31sknKg4XQY4Hbm3e6C5QW6m1FyeIgN7hwsWe/1xyGhV5YMEEBLxM/I+gQSF0cKLefxorwT7SEd7NJ7quTNRFRGd5qKzxihp5+JSDeyIEKUMcADrMI+jhe/XVX0zBG80g1daRSTBalID2WhNaiPsSGTb2hn0XuGNxBfYgBo484keqHZlgSvftBw/LWglnfP3TH+8WcK+iHgo/lk08KqmPw8fa1ebx+8vw5KHej2bim0EoiB5OgIsC0IOLAOIAkl7KBy8Hirxglv8H+Npp1OKMiD0jA5WLVwgXBvqaPs8s/Y+r4txR4f41A4gEa6u9mRrs+GjBW45iuQ3UG82TYtEzcW+2gnyVa/xDF2wKJQkbppg0eN5WFyuBLRdS0u8WDT2f/V2Ky8ZfzY0CycSbg2mv4bvRezb5BIOSv+gkVjrQ8SBOGsWa9Ef23KXQB/E20LRjmRwDbDLmeW5yAAi3L1EanPWVon/XCOByepyehycxpS/Bd6cE/95XT+DLAV6jG8q86bA9PbnNkNwy9iRiC0PnM1cdlarOjsJ3aa78o96feA0D8kKDnSyE4XaT6cyVRGmhuOhCCB659dPpvBMSe8TdnwbBke464Qo+SSEYtY4N9oshkgojJomLn8JvWPz8OahnL+STXcCuTei3BMgCGoqXt2iJv0aTlWOlfIlY3MBprTuezgLWLFjbwlMzg18Gwo4vb9bd7DyUthJsyrOJjMe8Z3vEYh8XsbF777Rui3Y79yHcE4gNjwieiTG3/ToHVKlUkMWSIrNIlpRx7+vkjkb07pEnIR19pue5swlTGWCIvCLpCDdW829v51vtgwOEeelmLE9LsSItmnOi1vWwZjEsQFs2JQdKX1blNCA1uMGQtkzDm35v0LujNjG3FahtiNdxe3+r8MzHMy2P8kKiZaWpLEHe39eFHknKjKXYGIGH/4catXwEnZHTQGArkJxon4DHHKFAlSqxDwy3tvwBOnawI80WFHa7pFExn81qhEnQqXmUjlOKaCIxOu1K2ei5WTDFPrYRS1ng/7D2FGuSbGjJq64KNcVCLmMKLBsoWUlb3Ph7fJFS9vwCRqL6CMcZxJkdDYHArHACNtHkhEPqt1BRkOyhBcdRdXe99bxvnGMyYtZMcGOZvp1wC+Z+bDWm+Aa9O2H8cwcLvV/Vef30HZmjfz3wASvrO1omj5OA6P4Y5uk9bYDVpcBK+Fsj7EeayAeA/aYIGpGF/LP9oaCfUVmSG963QOFjSBHtX2X47yxg6nd443hoRfICb7OLKSLbyXOPfkfJKgUcYuuqCN/n/fbzaJf//nHpD5QgB9EqPkdkeCQXZFGXPYBRurw0oc3Vr5WDg2G9ih0gBRHTQxT6vLGfPjJQAe2R4DxR8b6/1Csb2cZtibVx0sSBn5uVVf1UKchL1f4twVDrnHDKTY6zkFH/bmuAOauZmbwQv+JAKLBHESj+Lc9xJc75GznGnsyOD01cYTDigowgYT7KbDDO2+d94IvRFaArNYqOpdv7zv+1nAmVGpKVNMcOk4Lz+ENq0IdoQqsgfl/R26NMdxbmtdEUgp0PilDGq9mAGe3TVWUxdaYqFtdUUaQjOjfsiphY0aj/CIEwRXnFYeVdQ6EUtJsBEDwTmE8Is7JXwc5nPaVivLMLJ5rD234Wyq9QAU0Ud3HrjXo/wvedT5e4a+ygyqt/bWzZz6GP4LKxuCj6QEG5lH+sM0DVaE/Qs4tlpMxmIu0/MVKJ9W4vM9/M1waHtM8K76rk4SPNze/tarRbDQGKxuqaYmFL78R93blvqEmab+b1YVgctREZSyH3xp2C0a6xtAFloc4MF1Vtg29oMr/V44lH8ILNEMVfBTLPfWsKZRX0zPNmt8kHPx2qAkAu5ERS2nXZvGfo/jklP14aeSXM/nh9BsA2gcmEfKyY7Zu1y4Fh3jzEM1SnlQSbXjsjcNeQcdBIj5PYP5YBjzvGnTbG34SBwWNTc2WQMm5Aqpuzpf76DnMQOofhFW4RCwqhEZr6SWNRB3+pXGik6eX7VGFJAto/KV36IwkdMb+tK7TAH1vobM3llbZK5cRjjYNevxYp6x7LoER7Zy8heV4v322cwnqyJ1kVANeL4iN6wWqi2Esdm3WB6gBJM5CrCyn7EjBKcHaX6mQBJfWFUSy12kMDU4WESzTDFl/jbtstsHffuup9le2Xdhu5++j3tq0lZEklyNkNql8QyM8SWLDKUsXvokXAUEa3kjuOQLcAKDOJyjb6WziOVwLwSHToGydF7CcbetVJvtigFk4PUjeyRHFfR+VB9F/NtPHBDZXfdUqEus4Y86N2eef1r3t9rRnfatMX2HLZRBwjrWMXLlnqXnyBZ8VjZN/OKbD9tLB3dLBUolQIvvd7ZpCVD7caVJ8QXq2javd2arCHf4eBhezgIil4vML3sDrnpumrwAWqLtS8zKoGfVAi2t5QsTZGcsSpAU4DfYzt0jbQVBAW0WkoPukDQwuAPLw/hIPuH/vKttUHvlztt2fkOhDm6ifEYIeKZSI9IxwbsTZkTmtTYLH3dJakEL+P11MZ9MawZ4nK8suopahvUJc88fIhMEtHvFQ4Jj2dht/DAjr2qFRrRXPbCdX7ZPVmbTkrdZd3scjPPba6fcrlRJm+BpE80xppQINSV9tamwuYYlJb9lYWUXN3yjDjndTBcbyDFUd6dFuF7HsMbx9H3Ldu7/Cgdc1W8E27/kdmTpYGVa6sj7o06cBu/oCgBLSRuFYwrZJJWBPCqmcQWTWNVa26HP0pkDBL8ufwyP6F4Kd578F822/eXBFsmmb719EX5mBlBijqMd9TTaVg8QGO7psJ7g4jQcUmKqpfv7Z6D+hz/+yGZ1bGZlxXJKdGie7Levanwghc5YaNJAjwYWyOIXGeSzdJafziVAbh4jQ1lK+I6n01WusZHXBdnrHxEucz0jDZx0t6M+Ge0sw95jpl1cEUOlsCj9hjKbzCeZKfXbGieorUkKGvwIDvb6z4D40iuAzuS7BfY55yx8cgP1zOpOAZbZgqMp3Wesxi4GzFIOHT6JsrE3um5VzAGESNZ1KaEsiHLQ+jYUwpum6bqs1NQ2zK2o4Ti/OVJroBJBWtibJaiYBbd/FKBDh8c78U6nfYATECxhfGIwsph8Qvzet62WHw0v4UsXp5a35nLAl5FjbxWFUdHUD0sfh+95fgY3aJ8y9r9GvEQcV5XK9qYKj+Lf6h1aeo+bD8V9yxlrXKDCoUOGZ7vg+5mBX25gXoh1Q9G9cgxFybuWffycP5cEyN0NNxi6woQ7RlTESRfmanH5jHWx9HarUj4Om2VBR+qGcQR85jJ5xr7wxFz4hT6HjSCuNe+Vv48akhmXzJZZxpiAhc6E0JbF0k2Y/73VRl4rFhBxEqEANFDOpMj2DQ2ZFNsFPvVRHBxbss98Eek+3Vg5Jr8FqedUsa7wnKCS+g2VGY9w0m2H2T2FyTlHqaLLdrUn0BUoAWabG8bHrSQJdu4cqxtJq5ppczNRpaaUlV/Rk0mz6yz0MygW2ca03ns0njjfpYfWLKwYpFSoDaq6HzzZW3lvm+yVhGw2RhXOcVpZ+xtLnTsTYAlnueedaoatDn11ibftxlzry68lbCUavP+KGF79XvGIvVsIng72zcexoe748KZ7Hq2Fl43r6jb54VQTRGASL5JK3VB8kEwW8pApixEW7uEgZ5NUb+VPD652Kgd3Ksd3xuJDJV3HkSzhQWXlvyvvKR5oBZRudFAFQKgBnf4cgZ/zRQ75SO/tkLiB6cfQpiigW0hgnDyLcyjeotqNeqddcfXoya0/p2VgB4/c8VOGVGSWCyy21TH04tlgreZKzzcifZDcx8LiUmi1AsMetN+KJkFpRC9ZdB7GLcKpG7woRrjF3IQhMjVsTZgQZ+1ftAoLXJb/S+arOSZB/8nA5xv1d78i/XD5Qqt6Vbs+QJ6Msiz/0TDQEreL2I5E9qZSYpkna5yonb4f0/+tzAdt/wf0B9BRpNsa9yVhybV6sdY9q/aafdoKifnNkluFEvXEmeyyfWVMQBj8tMZip4GUcES30McLnEWcmZeDsdQy7mI2CJj86Auk7TrUalufu095sxRTxoSM3/tpDkR79jgIlsY8Lh1aWjIjKwSb2CLI7ph7yt1wuspfaAZeofB0LMdKVn+ikFn2GHeWi7jtkl5V+JgusTfrNuMwPWcqwqhOUzmfEEdIH3NdJIGsG1r6pnF0KDhCdDR9r0B/LAO0nLx4nyeno4kRR8nMXdRY7ChlOWttp7aNUaVCLKjB90UdAD79j3z85MJh01lyj21UrFVA+pDiAagFqpHGsVOjce/NdAA9kfq7oU6g2TFjVW/JgmPDQSg1zgMPd9ByabN+RMmuoNhOC9uQyLm3e+a+oRDZCccCLGyK6fZJGUuefrK3vrSqRAFBRZoi23dvnd9cXNQnH1cQxjS5WT/7dVnCXXvUCslzYBktJDCrTEycFLFjE7FNcX718EFKymUz33VPqAIbHsyVgI33ITa+673HTPi4PCryUtBZEdZaFcuhgNzZD96sIRhDzgoRIvFbVfIlvXMl/hJLpVf1CHjzK1awl9bfGpnrKyaI+E3UYNdLvF0dXorbF7ntqcSjRfgrEPZAcelXOCTmwpYXugCOQr3Ott1Z3QDJitvS0TsbDuN7BAk1bZwGdbl/GtLDvzayGRAWGpJJzcY8iJr6Ajx3fQsbdhS4r4HUHpBrw0I4qVByrn2KQJjeNo4T7A7wpPVFSIVfiBB6ygcdU1vPPKb15MoT/WDOeqfK4S3ARC362SxCsYiTLlrazm88Cq81TLHXOYzPQyrJqPLfqgN+OSW9M9fXsls5olDPdTtOBVXEdTJW955tCkBCkIl7kzfKbEaJS4N85ZneC6+6FR1eo5aTcT0bCsrO/f3N7CBj2YNLpYVKPGeck7Z/bTQ/HFOdiTG6WWlVOLpxRmAqxCTrbbzgYXYtBJQd0ForlOHkRS5EruBekO50eyOTWK3Jbj/r6CSs7zMjqAZ6K1WDIHhaYNbTNBMozHTSKjhf1VKd9tFa2kcx0a2zRO0tP5ZzhcV7XljQPoLvZXgXET3tWVixvauvjhvSORC+LJelU2uZoJ7zAiJfPs9tb9wFgh4OW6TzH08PR+cyWkiW3vyhStplmfAjaX0kWtSeAO2LXKoLkiftXH3paRkgpv8YAJ5aB1IYGlMmiOutC6kknw6mbch243X5KiMh31eiYd6m6OZEtB5KOy0LbFyth5rToYjh1K8efSQEHyYlRab54oh1/ypQKaH5u9yzakRhZdu8rjs+Kt0WA9/isMnpY+3bA0MWasjCi0vqjW27BdTFHiqJf0MDXNh+35N7OWtdHwjn/K6fcqdX3F8nYhJvlwUdlfMv2nCmtinrIVDW7ybOvGHhNUlVz2AzFc1p61INGEmvSfLnnCBo6VT7s2zzu0BsqhtXTB+QFDpQMBCIK6IZ3Oo+kPfop+54f6EdVdt3ufWIILbxjgNCPF6SHJ8Znag1NkiE5pe0fC3u+DXrpk1XdsPhIRvIduxpifPFy+P1K0z7O6Bn6rqooc3Zr2szW6kavAO7B5udqbSz3qvFc+1rSFbmSIYHJr4oumroJ1StFThD6/ZCwWzdBhHQlzmcflqJnLgK39vQ3iQ5mOL6brir4H2klKiuCTdhlVESa0bZ9GJq/PgU8iloTAiY9UQspn9fo86I8IEYj+DWtVCXDU7YEiw9YYvf0So8FVtPCkPV+R7ziCRxzQ6lorfNaqmDE0wihL79XhuNaUf54mdlEkg9mje8B8LhfnkA8XX01XLfzBymGMyXL3mj6Q6qqg/Knt3rOMWDiKo3g6ZtS3HVsFW2TGrJchjaGHmp+je36XlM0ZZ6uxMfyKbIonNrTABzdQROekXgiaC4pespCJaHKqhEDv2qqtkbzSQNoVASeZqphaSiAyKZzd3GlYczBNJFi9oGDHjZP4G5ue2VNlh9+0npFGKvuhghjP+vZxw+4/E6jbBd18pw+kYrLRTih4RJqXjddGT8ye6dueS9CIK/5TfwgCsRTkVX3mnBqjyV1sMJX4WlINzlOfGqTkWo7QgdumGRcDP1x7F330nsyCuf0zcMWhclu4V9KTfe4iqdkzR94JFfSAK3jQkutBq4eLxAppvOx2iIzw+J6XUC+7SMl/emXO881XgmztG7h2Ma0wRjK+PTakjSM1iTVgz5v9CBPc01Xbc3M0wE6+jU2xgWjUXmRPcu0NiB8IxNQHQIkiramKzaco0w5mUY9XdYgISEPCx45HTgHHf4+F2AVM2BxS5Jpe7vmScWwRm2/wbCEpvuz23zSTv2k7NWX1+xwmwP/T141ALnPuZhxvX9zHAPdjtNL/6zIJCDAz/BCiiApmFIMpz1cCnZZ9+HdIFrU/UXnuT+ReH3CnGkTcT2TAM662V4jhSCE1HOepViSzGMiUn+/atujm7q+bZIVxpR2+3qvyKr2rJi28Czoqv1JlgwmSVvsjSfhVgXTjA8v/8oM5AByl98LYE4o+7HFWTWjS+hIz5tKuFINmIzr3XB9YxtCQx9ngv1NwL9hxeFQPrcVjnGcV+blO7uX5Oc5/XIqrxGn3xQ2dtDTSiHWiqrUvGlFpSpUng94IUoiydq2Ggh2DozILcSZvjQSqxNyZ7Ex/JcsyJOpy7tH0RmTFCQBYrivMOt52HQZa/iKo6tG2k2SQdaPy6XYEE8Q6785/QEYJxJdmiDsBMN4RBHKRrdmAdUGswzB9Gh6GoykwKDpBTWGDpd+HZzeWL66v9X7JtYST+5PsxvINcvSvaavBI/clkOOTFOLTOFtbR4p/vowoLhdraBzyj2LbT/LL/Nft13mCCY9AOtdNk1+j78qf1OPtaFWpodPAexZiFgAAAl4vhve+pAYY2xazFIsNTcWvM7/6jZwjyJ90WY0wL4qX2yF3tGvzewO20G5+OKmpmuzSO0r1+nG0J06bNb3j6ad+vkpHwjOX5w+otIoi3deYKEm8abR0mKoh4GPxJQ3L7D1Wuzc29cdOhiKA6q3+i91LDZdRG9tXmawXZET0IDbL4wCN823tf4lbEXTWVCOJgdE1ETHsUFRixC6Rq5ASSTM3vC7I9G/TFBJGqdPY4AA2KZHxo4Y0jxCBdQGU5xdmYrbmMs8oRB6NUD9UM8rRrbw27+bklGmyZn1shgZWqlu6oznoZ3187Vdx9yH+8KscMm5ijB3BIojDfUeeS63UZaxWFOR5tukv2Slv41q43/gvcyKU5zFOctIwUtG6vpOOKFEGMJ6K4SNJb5RU5RtzTyWWxFg1VDCS3mkNPwd2FW9t1nZS7HS7qoz4F7iYj4JORA9qlqk0Gx1GhauzWm9jkqBVU3GLXdZIl2QSOjVxBBtuwn0TNKM2y6ZfCXX+7bz8tS7YpZjv7Qy0dykrmkKFrFfvH7NBJmp6piZhXh4WQnF92c1e79aNX7esxg+hM1qI6bqsf7F2VUNfO8xDeXx5aaMf9QZph/Km7vNlVgR9PIMNK+VRMBmLF65+ocJa8hnRse/okXNC0Lx+pE7a4xRDfpFv7lXsun77Jx1rTducjsek1c/1H9GiqyQfibnmvV1J/QIgkm+ijwMSnpxb/GFy3ktH6WC9kdOFMaVv8cmR00uzizDL6baKeo3Al6NWymHHq7mK/bFfKgQHK7VjbmSkKa4QSAYeiYDwEEcpJuJmy+C62+sVy+T8V5d3duGQ+d9KjgBA2Fk1+zI/yjSs03ifKxns/X2VDs65GYmq6yX6J18iCPnCBnG9zlpAVBJcYginW/pK/L4ZKOAHU0eiznxSsvCLc14cf4JZcV9VsLonRORoQC2sXNqnWn9sKG49CSEUnqJmZlZ065u/J+WVLK8PnbTQalOtr7mKyfRDsb6/DBAC1n4jLFtDWSVD77oxEH6IagW2aFTJQuCPh4bJZrT8mCkA2LR0aWfRATRFXd3dA41NXQgXBFb4zOauoLUfL8BF1dQ7C3DV3bMYM8DMfUV9eEteogCbiXWERh4m111Z0Nv50xQVsBtKZ3JujMH8A9WZ4m8PZ1hEOIKxvD8npZFToytjOynC2yF41wTGpTXleYiqcO3bh4HjLeYAvTWwO7geDuk9uqMHvhMEcoINrh8Kinh9gzNmSFKc3HBu9kl5WNJQXWhDtsDRZUFVRMkyxRNUHYkINVnqgUXPbis67AmXeUTW00OzwoA0YNOq8KPp7MQJzGcKBbejb28OUUl/J9DiEnYjzfC8fkCPwam6NToWTOWEOYhOzPXNLDso//8krQtRb90QgVhJL0DP3mIaR1wOY7unFFw1x3MymcY3kWav2KqJlDHgxi/ukpPj0b5VYaEpPcMOD0oH8STWpg+oyDxhBOVMe0prwGO4/mlr+/JMB5eG2KB+xH1fszUTudWeBTv9wgbIrYdlWdVYWT4SGoBOT1OHi253EldnaQYKiA9eY4x8UVsQm+UFTFKQ4a6B8RKuBsAj21ncCPI2+AUmc77PZP6FEx5vuH6HxPM4Oy9+03d7weSQW9PnYxuJZHUjcNsQa08l5/4CsEVggjmJeDJc6C3jyp4tQ9y3GGju09k6GbdY68oQO2Xc3+t3fnDfCM71Ga4CyCJavhobXkB6nmKa68aTAuPBvY/LYKavrOX7uR4BDJbKsZkgeabE6SQVcTEJZphPl51CiTu0XfoQEoUN/TRdRVJmDRMuvM26cBaJu55FZzODdQPLd5AwpxXLGeBPxXaZis1AsciEegTxSnyQbU1q1otdc1/qGSc/CGqOSRqprVo5LJ0C+OgUAxHEJlljOSw9x8NUD+0dJog2pfMEwUvymNlGJfPtqo4ISQTwXZkChXyK7JlkZqYiHDl1YTxFVTgdq1RsL/EILXxydLHzmKbTKn4GHzPeE5BB60UsKvprcHHQ5xk50lB1Gvg8rXWzFnyHOXg6JKF5qY9Bkczi3IAKZJ93hOIRs+EFqeZjFJbsJovwTcrpZxl/A88z/UGYkpiIv1RY5lt5K3DyZ/EbX6rA+ODwc/PHar8m4j83pJTJWZndm3Alniu5BpA4CKGISWDHYKzqNc8B2KAf12Yh2KNEf31PZwbHHFcZUavjW6X2WG4QyJhiYc9dUczwsuDjMAb/fjoRNI/FD/3GxzJwCoJewA051FVVV5qNdjMlHBe+ZfGDdjdIyb5DktV6rzkW1/U8xKbba5LEqEh1+SQtjXpiWHG9yolIPfM7HsHo9zLSdouEm7GjWUYQO2BJekkZb/jrz1XdTozSoUwkeQ/TE2e2zZdKFnq/GfD3lw4MTnq84EXPHk4vFpsi4oe0Ho9bSXYPREr2euGwDulLvtmBhKBzVxmbzlku2DxAFGFuBBul5jl8lXHaKDM+zzqQWbE8OF+IU0SmSu+4EPp20nGgg3YITyzAMuM5AF0+nWOq5dqHRIVhSi83hR2EAH+lCHXc2FNI2BJqJoGsStlosptJYG3xNWu2FqAriNmvMKyghDz8g+GERt3G8CyK4XInjtXgfSrn8/aoj9XoXk7RS8rippFLZmaQG9VWaqtkPfL7zuQK78z2mEggDbUtat7jTI2zh/lpqUhCvuw96mp+hTQC31cPh/Zc2kvTh7wNKA4ELKZ4p1HJspsdXYlkDHwHv1mxvLssKp1tCnwxDMJ7CgEiQe+fcxuHwK0/afFnIv1+ru/H9mMonC8jLv9I/6eFdjCY15buv/US38qGoNA77AClWRyueSQBNfgvBYlWf2FmwvNO8dTnJ6vlf65XzQHE2iVXnQZV1IQ5is/B/rHofDBtwtJ0DI0wgix1kodnIKavImvOcrnZLz0QOn2SbWhdvzzew+pgss6rShudNWyryWttSJV5lSaAHIh3y+CQtCjkeaOvk99L4WQPbrp1Z2JYbz7D8BPpMSAM/U1TBYH26Nu7w+hrNFrx5gPDb/8OaiQcQl3+msN358vEjr32PPVkGNJ6/nXow4dB1rvlsulVdpCbnEJEMuKot4sZywNXK+tBUFT2WE/V4psewiFON+jNve/XCzU0rr/agK0CJoBAcU/rFjNFJIWobcR1FWKlzj7KJgcFutmuIWRHsrFWyAF3f/9+YdqChzKXptbp37G3FX7SeHP7WsALVMAKL3kq0gAiowJRem0SpEFtItI7wP4EIpONke5Bq/jl15uX+Zf2er3sIHLDT6umCUPWMC0yXEBSVOg4anoETY9UfPognx823WzoQYHFdp5M2VD0gv5U5slggpxNTSqNsS/PosQdWd8GKqZ//bE68z1NSdN51uR4DGgMfR3DzrHZtSe7VmCgTCnX/hXWvCBR+bfSTKCoLZo8v/95bCXuhgwnFLYKjYHs98dqBxWEogpiV0v6b0N/MF7uGPIawhL+bVc+U6I5wx7mGZa4EIkSf459SLUFVL97mzvYHLkDlFtzcKG7jg6yqLgoVCleyxBCvXHVOsz7v+rSZ8N7zN1i5UP2+zGgHiFNXwZMSyrMZbTp7q76qWiQFeMTwHrluslqqLpvsTX34dFc3WkeBiYbqZ5fqp86GV/c1U6gRtHT8fx+xJV2N1ddQ1w24F3GfS9DvsvoQgLNzH2AEVu3S0VkcdVxdPhKuJ7Av0hdzZUfe4DXw4Tu6ZEWmXopnhlqIooaQAc9H5AK9wEVwW8feABCKyg2/4X19OtyDn9hRkAEG3wIPYQN7mVcwxG9NCvVuqDABzLpPOeRxi410tiA0RVC58pkRTnewLs5YYfPq3giVxhmHa6MxNMNbUqUYPgdlXjcaDQygw4IvbBg0o4uyJ7gG3AG5N6U4xWQ7eAAHm+wy6gdhrQgKJ6XkSpdQhJ/hyC8Dxj9SiWalM3CA3mYNi5FcPtavYqCdtyFRK0WyTHy52kDe/L2I6Fhig/ssr8/Jpexg2FefpwxdqBTOtHbJvBaL4t1zkzYsIvRnGH1jv0HUu1xlS5L3vLkCNGHduU/QEsz/JTKjJBk7Ldzbtiv4K3qR6tZlVjUCj0lZnCayOf94q9CalZ2G+qqpDCZnIlzOHSR96A28HYyyhfx1qoooZxTXX1rV4kjTZiq+PVr365iY9wqXg7I2sgyU6x8wy4ZPQsWJ+bAEkdjPxvt/j03UupmT50Tt2qJxOxFe5vyJ8CJrKNn91GOAE7tH7QA67WgnekkRO0RlTNR9hgFY1mor3DJ/aAfDTwj/FFfkMLEza5u9lzblT11Kz4CbeOwc3LwSZHCbYb2qFFgoZ9+0/Q4XImSCrUle/P4KssSC9Bf9drXc6Ebd8u5lVNmyng9J/U0aPVdM979X2/FHE1dy3KuAWRG8Gybv36KH3YuCjHPkdDEbKuxavDxUENBeX84XdkRyXzwpms9ExbqVIFKIWTZr/D8aY0HIcSMpiTc+mU7SMUBrI/hltxB7PbXxhsonwGutBkJFqtsvXaGwU91iXFJHsHN8d9dZ0wvSIy/EgeoKy+bl5vm695+ig4pyZlKNenzcFp8AtQd+gXG24IlNb/65k/h9O+Px52jr4lljJh/pq+IDQS8YsMwXcVHGrBkQKRWI0WsbNTUeiQ6JfHzeUANNXZlMTjlbOl+eTFXN2PAnhXGW6xnngX+tOAVtq77fuKOrDBxgz+jVDTDi385XNBy4lyOdTWwX2krAI/V5XQAFlK6m/pX5VfvZg7cBd05em5ub1kXRMgAiK42oNPNfIbWzwR2oAb/lmX6XjSGdK9SQcIPeLEdOvtrz71CkHpcTatmNWE1pOb9wt06oANvwgPVKIy2YRWy+y92S5AdW7OYXcWvJJfxRB06G4lphxuXzFzDodT65PscatEd8Tgg3gImbNzGULmYt/Ay8IqJ+ghu/bxudyOJIThyrcozpfet8EiMTIe4C3PclRMclTkVOeymZTnfV1aPK2RvxmEqDsV9kEeCVa/y06shvkAjAPkD/Png+ig0xhFxNI/5lu+cZh2xN6bEQtYSsiNNimdyEnIBLFxQMC73hydARnRvYQK2DyzfMTeV5JdoW+QomIGavdZCVV9eVKinBubxumeVHi/kVailrGgdAY0F9HvHG22Cpi/yNVMQde8vKXNlUOiz2kPUq4KycZKWqfoHiBPVMd64uXhBRX9sg07+VUYqO+lcjGww2vIV84CGTXd8H9SAW7q/u9WGLRgEiEh+8NwsghuJbUdLB/F+3RKrCIAgi1ugWxWcPAij/eNVj7E42kelLQ6DuAqGlEfmClRpry66e09sKTvUHF7zm69OSfXhqlzvHV7NXFAuuFFp+7rB6vw306z5Y3ABqt4HEqec1kfAIzcqXB/KgH6i43p8obVK4OwjBKLQGAnqH9UW3JcM5RYW5pwE9NveKAGJTENqFaCNF/or/Bn1eQimBAepZSZ7CI9TntLNrI6/i4Hr8HH7Ec+KmN3fcpycPkogQfiYIESuUYyrQaAuyLukCPGyLHlqy+qa5bE+xgRBtt13ezaQyzteYodLNVBA5u9VAwDIitWETNJ33vF0eY9HMEnvNH5zhs3/sw8VkcIXAat/Rf5895jRkgZr+5pn4b7S+sJiHaKCmh75jINKI/uBdT0KltA4N4tPR1NagxwGpMO0Q9jjkg7XCftwzNa8ejyvhmn5ElmCVpwiQE7OXyWWHgDlZx/fHl11Ui+CxlTinCMGZZVleJMB7DtFxuGj8ZHD7hPWW+kpGGv+guPOmHzVuNz7jHHs0wsNDji8fv/ctGJjkCmfIVkqDGNrtAUN3sKYuDGhHV9STmMTw/L73FDPNcXi2sD3hcMHAZUW56k0dkOXuCwmuxksILTKQVRKdvZ7tlG1bJU+2axAeRnJkuZ1lXPY6A0NSLeXnWORlTj7QWLBMk0EA9NAMAf51dVFUn7w3ipD69/KJS17LE1CTt+qkQaj1bKvqo2AtHlPWJ2I0x28GKj1GqMHnvXq5uI4GkUfHuHPWeHUJtNK0TZ9YKR2gtrTU+JjrNdvB8rDW1KIouSxFwL8TJzw/NNC9IpkKIEAHZIX3RfpFsN6V6pDC7xovJg1PZP8Rc73dYdUmN0PCAjeqLv+nx3QtsiASNL3woEV0oYgt6NSaT4a5MPOkCqAK0pdz+rJu8faNHH9fSdicgGehLNki6nnq4UREL0a6TE/4e7lGuY+iMqjWYX/LZnV9DbiKlXnyk26bcbpkiE9aaIRAO1Rylh0qtMlZj4sqSo5QZEf9Lg6E3fPzBiBj1iheVHeUNH+lmHiVlmImqgL0UyGV4/DeqEeKVAMa2OpRYw98KHwODBaHrdDQkVgn/2ZH5pTLLUK4XfAMxfrgAO1lp71mJ0Q69Yp73ez06rcDfcBTGVU/KDbHZl4HTlJf/E8I6UtOvNaxcVyqidU656LeTWeZ+XIVdwy+qWp8M0hRbq66GxQX+T4qaW39/ssNGOax6BisQp1rS4/QDnfc3CxB2WhKIP7n89tmy/MIa+DZ9JGNOYoyrIV1ZGrTyVbjpridgdugucPhr58Z1Dk9aiUBll6Yz3KGVbRGX7LRIJZkOftfK12RbZoaYZuCDrNWKyda7xe0xOk8n97wl2OfXsPqfOJAXz/t/QoPhxFPAMuzo/9T87FOYom/b+3cYntRUsrDJNjhaDL4AScQZx9NeXDid+RD7+5yRolbcget+ZJdMwvGRJzf5r8MEZaHnCJg8Y7pNeZWLQynm97BWZchu2ujV19dlz6KvK6tuwyLtsQKOhZ9okp8/1pDZFECnnjPZJyR5fexF0S+ge7U9pS74MOsVBDpMqfj/jco1vDRA3QAJ41T9Czv45fVUWifcrIKKFK1hCGj5zoUCTboDiNB1+8xPh5MAYn0IdwRk0Dsu7ytYiPFJnfneoLbATYsrOsG2Nz2JXK+ZhW54I6wmRXUqtbZF5intGXEgzeGFvsbLjY3rKkr7m3yp1xoH15qC0AdUcOywSJL6tqi0O8YuqyGNh2or2LcPikwxGS+9uYy5ApQbzeW5k0OWd0a/DFV16HJy/hEfo2q4rIMiGDaMakmxOv0HwMiUi+MocMLY9BY9spZeTYWbgWh5Jypxg5ED3cYgaja4BYEycd2+apSrsd1X0Igv6eu31xsm0/f/m5q4Hp/x6MoKUqN8BYwbG9e4wzKvGRfbxup+hDlsV3wQv8hBgQPReq0/RSEagE95i3u6sF2O2Cq91mJb3+1zmyPdgx6OQ48d4Zkj7ySq3pB6AzBRd/Mew2jXW2V3G8ISK4gxS/cF1gKbsfQL8Y5ZrjgZTJtyZpjssReNUooWcNlZ4pw+fI4Ps4oPJVjhG6WP1pT09PJu11AO+EJPJOPlTXwjIVlLXhTK/iOa1Jd9/T7HNRlwGVDoiNx+8s6Xp6MWAPAVj8oNukt6sK4n8qvLBzgZzTAyjsQ+w7F++yWbl0+RbQXBFKdEEtOyNe6ePo6z4LnI3rY6Qq5CJStPU3oXgFuixe0j5CpTZA53CQvQr8U+Ju1MnCIF65Dp3/2tCRpo1U1C/UI2mkKC804P2B00qLTIe7M2RFUPcH/vqCwcT+4Fd6Pe4iUNEsARZOIp4/fmvYqKq/JdaC2NcAcWy4DGEMWt8TRcVqO2rg3DgBm41Y8KqOmZekwOXk+AKi0Gbbbhjmq7tWlGmcLhvTiwwj7EvWBaFg2WSaxUi6/jQzSD15a6HPeziso1JHX/tYTwIq/qm4DEPw5f1YiR0togLpcM2AqO7k0cOfI9mEu0pmsRPp2pMS3zEP8Gsytkk4geqGE0fhPziFHz8XTptv8u8TXegZaZSi5U1n8BWiu+JzmNBkph50R+vaOI8QTdE61brmZHIxJWPtql74SCahb6fRAepRFKZOgL54ZVXg0TWDNeWjfJgFYadcZX7Dmpw2gwMgCNxk8PqJIU1TDyd7xvWV4lOpr1kUa5JppC8r6w8mCnCrw52kWI/007LXGp1l1KCivtpZ0UorxaL3pzoXViNkUrULg5alac2mwe/Yz1zO/1gYTNHw8fAIP6H1ukJVea1qAMZdTA2aUCPNi3eyqMe2k9IYoMFdoGNJNm6CkONSOGUAmLxSyNT0vpBXCnEs8H0MmcNxBa3MUA6zyO7QrNzS/Zrhij+u5q94F9RRY7fJKuxiH0B7+0jV2KpvcjFBTXPZ4Qv7WBiVYQC3WAEDlZ6IP4SzWwceZVbfrcH455qt+d1Uaisj+9k1n8Tlor+8tEsWwcyPX68WVh6nhxo7KsKjeJd44uN1EUB1sg5IPYbWsOT7o7TTSzMnYiRKyRsBLE6+a7wEOTMqlTdTjtkjJVCmOuOAU6h6itfbyKNhivLqwWIJ+eqcCapOtaTdR47fb+qIV/FoAgW2bS9Tahc/iEhCh8ZW5EV0/kTE9wygLWbqkRByqFIcr0VE312zxhjIZDcT13x4cO6G0L0WNyyfjrC/6SpaCMOWm+4El1As70RCF6nQroMQ6hS+YML+d3dv3l/YLIu3aJP5Vr+OOXAF43vKD08inNbxnVH0ujhPSkxONFTCYRAsQT7ej9s1yKDWWqbaWkEJalYahcDWsmMNWzoWhC1c07ZDTtxn9OT7yZJuQKJ5kp4+K4tqXRPJxA8lzpvwqvom/hQ3fnDe0HfppOrwqkkaMxAbCXw7LbCkmBI6EMb0cRQBWOb1TcBLrXlttlX8D//d5WIVJusEZmq91QX5itWuSJtPAfwuAQDyGxnGDYEi1uT8AoNHnA956et3hfCuRgei4+D4IyxgHE9TQauxGCPV4yRVvISqGZ0cKdYFaOpTs/SLOR0bUzZMYU8hKV1qvhysWuuv45TORKjMdnTHYQrqIUtU7xjigrU6SV7oSxYAffnEUa5gl6m1dLZXSM0BV7FKt60ERppJy1b1C2bwr1At5R9CUWOql5wHt6nm3grHhYF/mZHUsHoFK/kbePkXvnsdONm1HpyoxeY6JQ6Wd3gVH6aaRpWhwLtICKVEqVALf3hzeJkHWILhKLgEnS47Alo/coLbD06TnJwOrOHAM+nYZLQZFcLJVzMOr6Pg4GhU5fWC2Xd9V7+zDmJbFPOiJ/UGbIPh22UanEfoiRXxG3IfhEI5nfjdD9vP5gD9zM9/ECnZZFpoV2a5LTJKfcA4lS/9Co+e/h8Aepxdyj81I0DRvF5IRWEbTu2PC42Kn4xYTeE44J1U0M/Jt3sc5I6pjX7/DNU0hXySuWEymFfGDIpJFBaUIdUNXBmFkhydG52hO7eZNFon4Vc1wU9RAbB8JlwDE/et0jGdSj5KrPSZWuWcxSu20SfegycUjqi6rzOX+DtI0JDgybDQEZFmExMg/sFmdvPgFW/KrylTewcqCymkLVjp2lKJXMmsI9PU3egEY+d0eBHfRkA0UgglYmpVYQCaka5JjEHZnjgahd7v4uvfTHEtNrP7RgetrD5gvb4lD4nKr70JRFz4H1QIJmxUjzut9mxC81XZq3BI3CvkUkiYcqGAsXRFezDrRzOwRBV3kYNLjhSVcEB7NJNyto45plodiasYiRBFRHpGKOpgtBXSCiPsIUWI/XP1Ru1HX1pCkOIV61uV9F4q5PU5BBhQWhSpWNYQangKvRrGomrzf4oeZqEHJcBY/2PUmTPJhVQXSWp/jOQ884/TK1AgrmUB7X8Xn/YMhvlQoNtp+uVgztiSWon6O+Z+93wSFYH33a1/Yt6iDP9vqDnTNG391npHetc4p8nfLJg/Fq8Q4FBLJ0pNgXYw0ricBjV43xWpDVza5reFw+nblU8WEgvJKXrIPtADguR9Jg/kCA6dO7iSgr5nV6b4xP2GDl/nElVncTi3TLsJBbqd4xy3K4l2znSlFqIHf4XQOkezMovegst5Mg9pEL3Y4Ypb0QST1SFjef1NwYHfdD/KIbFrAwgmuC0l9o0KwwBEL7TLPgs2SZ0vXx4tLgLGsHsm4lrmZHDZSGFdt+Xsn2FGjOh4BL2e79ofCsQrsAC54CBNb4OobQIgmy5voINaH1THMMdPiK3JA0aCCY+zuJEIzXSORAEVJlVC1Hm85HDda60Ddj2vIdQqhRFl2w5X5t2Vs4h2COa8KxDNpGucrYxoMj2OIlupvokAxWZNFyrY3sZWaiLRyHUqxcOoEt/EXYX0H0UjYsHbFNqKGGDIRLiFuaB+nGQjXLvezqjNWuMXku485Jnp6NA6UhEqX6vvhYD9oule0VWRcpkr2DNlIjUdTC0DoodDFZSExd0x0NpohRciD4XVRfWKhJ/NDM2jmrqOF3FFs+cfoawpUojEEXrs3jrT4uYVlvdRsqQz9PTNht/ZCeHSl/hFeNN4xhse/8ZijsNXY2oJCdnI7986vivhBGrfcQXddaBknTxLgHncqMkwHquxbU3P2XmkJYPPATJcQMUTwSyAl9mh9mRwYJ23dwMFeo3YjIMH61gyFFdwAShyyaYh44qpVjwWbf/PBelV6IrvnPwJSaJrVpQaFIYgMCMQjNlHuthy4OMW9Y5KbNA31kGExwOxhRR53Ew3pDY2r0HYI5FGKlULbKOD6mBk51Msx5tWuDMZrXauWdzAL3+qwF63WWk752CHDlPxEwbWLT0AE2SHZfUkvIJm9zZbLZSadLelLQhHKQ/AVe1CZsWThiIdlSn1e3wO3tMCjkcto22xbpJADGNb8edTPwrcAgPoJgOUrFX8iRL5/UzxxWutRpBDwijQwWT0j2qn3PsQeJDLb2OzquGiYbjmdooeMMhZSJgvBuAb32WM+281YMFZqqmCLfb1A9JDPgsXK+48dRqG65fGPnEfIT5J/PwIUO8BABHlCch0fTZ3ae6veEwAWB5BcLCoKBBvI5USx8n58Av4wTcOLzj0Hmsu4xGGjTDsSZe7wJs8s+sMOopbl2Y4qbNgQmLEFHVSkBy4bWeWWFyGVyQPq839pykgdKNop49Hb+RRnVzQwT4nD0NiKIPrjT2u5c1iD0RsHxt8SyGOc5177C/EiFes2dzLlzncfm7Sz/SvQW9W4EJ9ffyE9lnjmT/i9RFiCiWB2ut8V7kSi8mANRK6q4gGchGiEH4XV/WvJEuU5uIQh7HkTxXNObltR3kmxMtvBmzOagjMZMKj5SzaSOgohc51DypeulAXyGsBSrPdv2BiOLD4cnyAXCszDmIYXD7ENbZ0veTpQbH+I/5fh62OirSdyH8/1TFLr6mPusMNOrjXsm9Nb/XWpnvu57QdOyiZtuALTFYRsMozVfPwzJEWR/EhSycTNSqGYz10NuNMdYm7w5xcOT3ZXfPL65TSpilWGqzW8O1yadnxIc7wjsChai/B6k+/M4F3z3m4qVLsK7nu8yGUXPNmnP7axrWJZW3aWHIdlfD/yaZR2WCWTK4cGykrmwCNAmHvRTGziarb0P5ah23mkPPrcrJBBSp76ZFE2XoG149TQ3eUV5g8DX2RCTlNBI7ByvL6yGzoxhZA7KUhZjxIOFevIjMG2RZ1i2b6TJQu7IxzeQXUR10x97vvys8V8r+Mh0TMHwFvIGTeFgbLc7649I+SeiHZsxgNAborBV5Owsb2ugMlQCbPBixTJiEBdDaJQoUpi0UXfgbdNoD/uZOlGfGWX+SIlKZ3HZV0Z3PQqQfRrIgLHIQR44DLLj/8oRou1i1hiaf56tW79Rvw+QDpx/fRzMqh1q1gho6P23SoUMiVLFhcGGe5/G4M6rQ/EzDDmoCK+Ve+C4uvcGcmzTP2ODCgedZkmqWu0v6OpY3xDB7s6/Lc+SH2tHWL6CTsAbshzg8to6A1aC59GClaegSI2FXqzWN+rCYmnyd72O2vo3oLZT9AAhvYQ16CVDP3rlZFkBGEqoLDFKu+GOr5Tb4DOnojO9BfRwmOSP7i+V2qZ7xfwEAIJDvxkpRsD3bvlLzPFK8n1WAxHF6e2vyrAcv1MHYh80VrGA7Mfg8Q42Z/yKu/MtiKO4iAu48dIKjwwmWvEz7la6VgXYti85zZn1VfwHsa4KqJKmVOiM9q1OvwG0NFyOgA4GGTVNc69ozh8VGTM51afLLmqSKXPNlWEbxpwBHhiVk5pl3EtfJGaMKkMyK6uTHSP5GHk/F55ggwPsUQ1aMRYaFbjqVC9Ziaqsoa61SCnjiz6DsbKifC+rsRtCxtk4NtjSR6WPiRN2I3GOAs/DnoC4oGHwB8GqrIb5qKhpsihHZOIp7YEngJ0/PM3YdqyPPwvE8CSrERN4fKki2xyasRV5nPncg65DvMHGe+6Rnkr+tVLBo94EPGHoiDC/CTDPHRnWf4cqATOB+FlqPWjyucE+GS6JikOMtUCn/Lejczlr6tGtW6R9DAlSs9oKl86dvxnT7MgbhaypLc2Qzhry7fBGpOPI+N+H6m4R7EDpoLaIRx+mXCVtboE5Id3g7DAK+21Z9VYIhqFD2HzApw9bkxombP0infMZmTJZc4a39TmKVFGw6vXCjsU+5MBPR7Sjh7In27JnhsrdIx5tnFnvK8Nk/oxlSGQ/dlVFsWpvEYMQgeThtC98moApLmJ5o6Mg8FDZgEDulfEjIP6AE6sCgXFju2xaT0WRpLOZz/nibGVmRV65JTO3kOmT8GJ45Sgo4QPJflxhPSPDzriWo5lNTvp3ZXt5QGZqs5R31jCsy5RYMC6CBfZb9s9WCSwjYcUVgdSCAHo6GGP7FYn8amlRlcrwZ313prGF84MHYXvJImh9+OvTRSQKWTlp9y+TP7luQwOsIaVCq6UCjd5SHq2PVb2zFw19fkfVypP5v3L5IeXAwfDREh5gQLcvXxP3AQ5RhT+GGor69WaM7ii0dFxQCoJi8z1TL/HDytkmkvVH/6zHs7L1lbUIduedtleR6At4S/o7kPc9OIo7RjXR6YM79lf+CR6R9xXChO5vdiT/BWF9KauDeljcYL8P6eAdvk2szxdUv3+OCbkIZZGaz4aG5/f2T0DoIlMRm6KnuSbntx/al0Z77X6/Y4bIhd6ZblgLmYAzSMz7Q9dNcWxhl2zmNU3eV/KmzvKanZrXNUR0I8y5vi4HYEZTVg4mpifnDzesV6qKD9+hs5HbL6TCXiXb1lG0+Dxh5tAecZ4bt8tn1NB+E5qMkr1VoWs971lFr9aSJWrIFHjtM21smLaz9HLxcTzbUAKFaqPDboZmJknphr6a9zXwTAQ26fn/GQS2QV2K0WrDdK+CHyIVgcvsd6ZO9m2By6Awr6vJQSAoZhhHFVGAX6Ydgay4urw0qBQNC5Lg4vNfa8cpVgKiQlO2lXfw/7I016dCRtKpyinj1B9zSGGjeKuY83rw56cExW32Po6IW2pgwU0VRxtg/OYtG7tWubZnAD71GihF6Oacce4sMEfGARAB7aBC8dYOHEUlV1WhwgkWbQRFGjFEhSFBD4Bv3knRfiasGkolz3c6wpCbu+LQ6uTfNf7/YmqrlaTsWEzu1pkSSPR3Yw+tg9zx77wJa0fbd3QeSFPNL+LVWW1teaHF4K5uAkVaktRYgkhDSujzOQ+e4+BTzMwbVvaXeFsGqrJOFRLhk/AtmDqbdG7DFC5Ezo52C6ID7zS9dQrs3uomSTv/q4QQXOa5D3CmfO0aDan5QwauBzJ8iEEjUhC/XFWeik91fwrXfxAxD8n4jPsUdLYl+2TRDjTHP7xRFHfxcY4TvRd2NK/Tni5iF+R0dinxHEFkrWbqRthFczN/GFvGo9j+nGxdi2IzHgTMprXtA6JERWaTUUqj/NaZ9B/6LII75PuEttbg1vk4nILalkxscHyJg+zYt9JbvTqt6x3H9udpAK59O0kOUNXNXxJ3OnnAb97H8oTof7PDQCqz3vKpY68b2OKkZvaf3HraSe1xe2OpC4Z1NbDCybqk65Ec83v85GQfmys+ZYYLteel/5RGAD/LPDjv2xzTWbrkJ2bl4JaJS/XbiA5HA6U2OPDyXnLAzB8ZBEE6im3KN14tiK548IXHTU3v0hGvse0f13KwKvZif1nRGd/igEcNuoW39pLC+kYaL4SJjRuJ4eS1EPcV9AlHh7mqejHdaiXwghNVAndFGn46pkPjo2HypUKYGpSyM+J8R1D+uMCksZXU4HzftZPtjnahOqEEEI0elZ8l6F6nJZ7KsR/C+XfWH9koETlx3Kux8phKx+4iAXVfm6mXSWI2mL95IY5unXJ0ysqQT9uQ2w7/7DYjEvz/XThh9cSbHmXGyrBJBwmiJn+llVvTMhZ9w5AKcYkXbGp3J9HeK8H0I7Q1Jr6tINWexfNP6/UDr1a1JSJ6Hx2LYf7YB9eJ3Ji8zTHJGOaJHBiFTK8H+lj8f2ZptJx/7hG/xe2VFH54DTOH2sqXIEZr5WezOKn7endjGvj8LF4DXypKj/zLLQEsnrUhIgvqU/EP+GblTeXizGna2FNMRGjqz2PG99QCszEeceFjZ5HOx+MedmonrCaYqvmBnH/0nEmsHz4qEJZbFf/LLrfe5dmyWyqHmwbuETnqrAn+espQpWyuONRtm8TYqTjnxR4h19hNXXOal7qtihseeH2tOgUvJuVWMuvKTBhPb8G+1afd5ttseOeHPdNBWBrqwL9zIFl6AYuDZvSLno/iAQ66C0wq7xLS4P7793x5zrX8ZxoJmqxhhYraOrSnj6lVlsYYOlEpB7O/R9H0ol0u249robCm1Gkch8FDjdBl8pX1F2shhrkFfwQ7Ipj7+vfoQbSzZsycd/CwIWfJPuCkRk8IxOhtqtZhpuvn91zq55oJaeR61jg4hUT75juFb/MQk016pGVCpSAZEvFHaVTlm1Yp2vxw62gXpoOjaFKun/Tk1MckaI3eUaCpG3wvKYl+jIsanEQ27Un14O3/LdHoyvs4wnxCf/l1QIkjJMGXfTzei4A/rt+eaRTgyju6CWI4j939H5xxN7D3aqHXgHjYoGXWfUDlQNy4QaMarigVJLRfn1L7EBYihx+xd4Vi3OdGB7ZrmcP7NJFBnewPelFxHrobDmcN/glVpumwezOBfVujYstMJyZ7a290PbfMj9lSQ1CkI9n7ltgxBxMsl0KCo/ByJs2qcPTLa8OjnIwDkZjsjw5KvQZ85XXdwLIKWo+u28MY5eu8g1/UBH4njs+2RTZVHVXbVovK4GGgvn+54nhjBLztRNkoMqokMXDXVv2lEeb6CUMN/M7h0rOanoHlxfSydbn5FwqNmL1pmhq0e0U46fxA8oPnDSuQiG+jeQgwQMhEgJeECr2sUD+TSEI7KH5Ygq2tXx6kD3VcJx6EmYjub+bVnXnxoI4cYhX14dcbQ2fOoVe8jRlSygqu4lq4hD5qLNuqZZFJZ2Ys86eMJK/qClqe+C8ZJYSC98ZgT6pfex6AD5jZ77kZvNr0Dp/+pBFodo+zMiobASKU3Qv8DT3xUMNunya8+WpsfxGWflNRJhbFsb+1Tr3BNXA/4ueG8fFXqjIdOwra1vMNukeNI0j0Byc7jSEzoFMXRLWrfX7v6L1pfiGuUixUhC62IZ7HyOEeSW7q1oOtd8hwkdfCIb+2wGEBNNm+dImNLudipIWOZ84bBL4Ln+Y2sY4Gy73sNRTdxQn4GVo/QIpQdZmXlZkGl+KnKFoOGY90mG3gQg0CQi1oT+vTU0P1nPsei4sCU5p0Linj+38mdRbsWdKlNJk1tg2NM6imHnjGwG89tipublDfeeFG9YX8t0wnDwRhnscu3J15O1DjzSraaD1EX/KQJF2nHckv+stfEU+am6cqYB1z3UwZsMu+lCw2eLnuG59rG1Vl/B7I1Te0eYrBMIJfZso0B82c+AsDqDhqNpi9yW5G0bxE0bZ6ObMGkqaNh3W7/W+Nz+rblehwIaGIh2BM9cAbeQhNLlCL18kFp1M2Z312Pnz/A9fT4X2ivUJb37R9WkYsQx2ZDyGWHpfyFluj9d09TYMvsF7SMTKtUaQJ4k83M9US2YC2adnZSqVU/pTSuMP8tXXsbXAumuWpKAZREFCEf0aJ/j6Ko4+WUY+TgkEH79AjjeCskr5wndHD/BP7qtybzSHwO+ce3p1Me1D8ZM30wQVMK2Tzyl83GYU8xf8k7JTjNMtMCw9vDSNFXHgeApOj284f38e27Jiv0sXUVUwjtlaK+2f5h+ddA0ofDaXWdfJSmAt0eGpY4AfDRH8ETDhbZ+e+av+FO3QoJyeLqvp7szs970KQX1VPY6mtgnVMUAIFFq5JmoUnfUaZiZxo0wufsg6XwE/sI5DHSuJP9z3P6G3hHszpDS+q/5TWIzVrOhMR0x4qi6k2+XIWfkZ9HJDITFTGfIGMn7CEOSagKNA5HoWRm62/ZU4TqF2Ox0rNodF/FNmdCSCArhLlQVvbl4HucUvSOsIMAf6tjySrncbw9u6z0/T66AnM2IjVoLxrZgU4d2mqZ5Py/lA603rMPagHnSDmtDPx5pDBg1KuVi1eN2vt4xtUWPlpsy96YcEOntBunOX514hikBa1lkou/R7I+ZrfZAykH6OosIK9eaBN817/AhdbcKsaTTbpnpJG06RFu8DFyElF1ZIkg2sPBtcuJQJH2pnwOOPzJW/D/thoC4BSDSPupZxF6fzmOUMamnc6txHZcqDJKD4jCuy6UoGc3olGAN3gcERI581zBtKx//gxrFHRx/cEqH0wginAEppFAGNimDVm9GpQYKLYkDfCf8qaztUa3WQGlFZQDgGfoyFsD4vm3rQjeURvi43VhqVG9L6Kfr7LMYddpWuzXiStLP2DBx5o+CPNIhWOIJWqs6H5+KUlJd8vcclujh0lsFKRtJDVz8NxN78FLjtfoPvxVAv0rdcVWJdmNlZKZk0S410+ou7RBy+1RnDHk1WBxP7FEeryHZNOzD7buanDFSZKXmyckoZ3dUvpwIKvi3wOkwtSLjssEU91uBccz9+3X8TRYCMYTJ16VtyLrCHd8AqrFJWXg/0VSyqedbFhYG44N6As2puQwQ6bsSh+WOK9hTatKnn4tO+eJ4Ug7diP7pK3JU959sG+vMgyF8ODEzT20SrBSaHlNVpLJ4j3ejmYEUYM+d9I4O6IJtJCAEhrLWCw4g3ZphK5nNmM3zgIc4udx8/MRrX3p2TZCF01ThuvPd/4/vJpvDxcFw5W18gS9cpKBqT8t/IVqUJOA32DOdiTKknCudi9RHYaklc6rP13pnQVA9vD1UtSFZoC2lg7pkjQP6pYsAPTo6XtPT6+KNsBGVga5LF9/yhwQIWguIh1oe3Aoku1pz5FgEG1Exf97pLTM7Cak1xebZ3oMDDpbBWgdiZKWAapdc8i86mq2j0WCVy4CsL9lQsncH/2aA8EufL80gZ9NpGAi+bnaoRrFnV44eWPaHbZmxFmfkkdp0q9lTGy+16ixHjz5WU9RN+P5vpzvB9iZPUfIxRsZqp0922Yx75PHCrQ2uTyTdR46DqDtjefUruE+cEQB/cRADOw6k73lypIb42IKP1F7AMttXFeHo1Ks33U0jgYSlupCO7szDLC/jZNPtU3IBqmrCFN5EpH/geKvLJzCACiPGu16CEi3gbmcuf0YFqb6Pt3KbqUF7meX3RN9DJGJrsHMu8YdV3HU9vWy1PpG5qt1kqm7QFkE4jv26Wtu6JfvNl80HmNQbE4FRUgqV3O2/EbALUrUatXFFtT0OSarJLTZypsmTIDLG2eTx24qQzw34WFxlhS78ygsMY0WwJqLDorD6GQxpe/6kj+8/YbZPWD2+a1ZNbq7eiUsiF9vZmrYfMW9KGrt74cC1/dHLHZfGR0TyxIghQM4YSo0P1kodcqXOQl532hIFbu7KZWU3C+34DZCGeE8BzBBpDXM0U/0v2cln+aBWgnjBnqjgURh5gP1BNOsYU5eOSIp1OzmTPn+a2/xcuCKyfA1pKU0UToolA7ht3F2mRnmd0MxUsLYr39J3WetFnSANywf2+EvUvt/DwwkZINR3M5FkdCWUv0Lee171j3YkRBXYhgTD8Peos1syjlCkWTJfKt7v6SSCJwQLUlBmY/qLvxjxKnaip42pBzOTFp2iAv922JIEReIRbGOLhTPg2sFNj6t4LBFm8qmkDmrT5FVF9I+1Bzun6NDADgtYDIFHmOScU3XSzfvClynd9W7Ubpl74wlk9qVi+xJoaeIVHsx7DSuXJCuTB9mTbVHWv/OJ/zPaLzfnHPBRep6Jzdm+/dU1DbERuaZxRza/FfAHl7bKCBTtsEpfwfk0BnxImSqJupsDqSM8fROMfY7obz+FhVk7OhXgfP4XXz+XFtl36jK2dWwct5uZ0csWXDQaPj6T1K6+Nb5dksYyhU0CbuiMQP0XJR/Kq+Fn8kZF51MQE7humbxPgAfG8a5/yq8dX3tK0vlVnaGtns+tlI/SlVWaQAGSKyveHIx/sRZST/WBdV0MD09ILMYDvBvefEMb6axKkSR6C3PnGibBxpWJKETG89VX5Vnz3GyDWfV1L5O7ZKezSqHINgN5G9k1HA3U9njV3SUXIdWKB7ropkDqoEn75qqPU3yQbDteyP0++AhUxnuC2ya+J0LHIDB8PzeH7USVFDSXt55g7Ysi0ktEWTRNYuYpoUldqJSZNRvrPlBO/JkaOUV8kFYQIT0xjOxYT/olDzCxPtlHLNgMi+HdlcnkPbbWuHJd7inS8jQre4UYt6aL6BJB/Q1lumY9JNBe1L3KsdJhoP9K0k6mb8q4kcfYpRuo2Ogz4NXLPf2CMUUqUtymzY2LBzL6yoqGezIX23C3cOQDPhLSe7IqFwIcsir1UvBmueQieTcrv7mNYJyMZR0HwKRxJotKkuTeR9DxXlHxsLsj4jzjjTl0Wx4XwZgGRrGykNOsKMV2JTF97dEo310xuO26welX6sEA5ndl33i+pCgzos7mzwdivxzA4wATpmzGx2ldfv6w2T+Aar28OVzYXmtRTdUPtJITuXBq8aVlAXrK3s2/06fbewKHhqdTBaIL1v4z1McTYIi+ncn9z/YSKa8ZgH94TKdL4raRR8Qs2teFtjJX+DaIiAycPNUi0y+gubzZO5oc83AOFZLqUOPvRuFvf+zavK+roNnxbwcZlb1z2vCYT16nzWQgMvAbCgr/AHtyG5CqOsl8Iw1VFOoxL3z5ZnjdPkEKulcqsxU35s0Rj4FNfQ+ntcyOF6zldbrxNapy6KLKCajcyqMa08D1AVg+oQBZw5uQGe1eeuQqp915AmDArVXXZMZJS2tTCNozEzEO5EFU0t6Xe08SVKzDajFEi5wmXSPNCjJcfuFWch1p9h6XwQfticsIg7ab4r5ySyZdXgzxhiR7Q/XKy2YGjzkXpVpd2Xtkk7/1kIq4gWSFFTZm7vT+t16QspIiy5dqws+7cIADFl0Xv6pHeIFtVS/XPRrnx/Xhn5gpT4lGg9RzfcsYcePxGETIl+YfxGmDeYC1exXAg9RUTJUHNqTrLtrTZsqK9bVQmaJcO5i4obZD0ZBbhc9ZQBTVvk74gO/8NOc05nU81sWKzZyZ5k+ne4LB2EEpHfIRe4onVzSu1nWId0CQc/862tfeo5iyXk7/evXKLcqRg8gE4B/Sk4znhWFqmm0Yd5HDijRgFU8HTr/CC+xKYQS29afEPNc5cYLUnfGZ0hM3VbRXOKgp5Am6YGCi6jrypSzo/XriE1HPTjDsQ8BpnnoJhSSB0XzA4Tx5fZsUoMya0DxY4kSJMNWwl5Nm1GxxYhUqXqEaXRl0iUcgPprMcreaQ+sM9pKyraUt1vPuGGD3J5lP9oZ8LfgfsD46XjuxEI6sRNPePjK8bDt6wuprbPv3mG6SPLUz6DaP3+Wb9+bDaKFGR45NWms/j2Ra449JjGrOTYVY4Okgm0W1QC2jJBAN6ViXXJIkdotGIeLpFpnVD6reqx214kXY0b2ep/uGhen8r5lPX+5BcueV+jEbj9+jIl7EUDdlfs0UnqfjaxSLaohPfCMK4Jwwks1HkZNhtYDeNFdAvMYba7LiVEs1PP17ydm+dskVUXd2P4hRQVNZEjzfF3khqvqP/xOkHfR5338LdxF3UAYrFvK46EZ679SJN8TaXekp5L+Kf4auFBNAPjqHDV07nJHrI08N8rDVBspoGOa0WUm7K/L3nYWWpPjevevwje10wKzLd6JK2WFjkK+DKYjhTVJB/Mm5DaEBBmT57fA4M/eNP0esJip5xqdXOnXhWWJy4Z5i0upBmJ5oCpiNivhetKzFebZopbSzY2ghQ75nHNRCaNqNze+jGxnthNByQHGbZdkbEC0BICHry0BPdXmdLnMKeSzQCuPSpLQNnwPnBJFLgCJNXJYzZm4qqMJLWhqTsN5I+gddvJ4PBLNj5+fFXGpSUKOlPCq1E8H4qD+mR4lSX+Wva6BH0LKi+bv+UhVuRs6VXYwXJbwYFrpggyxwD+JQhALgn57gBdlLit41OnNIEXp4LH2F4qvds9At6NUItcjtwLVneuCLiT9mY/H/nwFnVgRy6ictr4/mDuWP7JFIP3y+0eajKZ/WFNcC0L7qvHyX9H92i91tkdeC4BsNLJAbz/RlSCA1nC8iVSHvRP42Dq1Sq+BeAMirL+Swto940wP5GU3tlGWh4uYfP+lVAUYHSpGpi/DnzxbplQ60O7k9zNY1G6JceXXJxzH1ImbXBbBMaSXaf52funw3g9Zv39e6RHzfTy8HlOPMcWdodjgl21320Yf6XC4ihzSBsMvDqu23a36ouWQN3gQ8QAy6Dnwz/QevrdJTh9+nxVTkWbur4MKOLsx+daMciUnQq9oKKNG9csFZS52FLHDf3t3eOzU3+C025akZxaH4ddu9ek46sdrs/7TZcHTV/4uqSvh1u8ejBHNLXql7KA88XIYXYqvploSN0TcIa0/5f6lnXtjpNm4R49H0KEPrCbf8LtcCtJGsI8AcgbPgWuzG7WS7kadsaWAqgf2EVj0tY95I0v8E4ZNsB24qpNMZmmXwPuOfSHrDY4tiMdmJf1QENDRTspdEiEIHHgOoZn7A4pl45pJwdeT0AdCxWq5FDmvp3pZgBxzBQybBYv8HjAp18Gj0oV2dLw26ltNQqe7uQjG2U8mFWvuT7n2oqh4pASvEtJB+yYn2WW1oHaWIUnlrvx7wDCihaVagzCbQEm1cUg4qBRHKsspj91Cn8FcKZFEqdsI5esEIvfRR8lyH9P3Z9jAqI66KJqApExvTRpuujUzn7e6bteKbyFeDLbgbdWFpC3+ayUSybuiHlduvpsdAKsJEEK8sEB6d0NjLQvJ9JVHdxJIzQBaNun2e5WC8d86wqQp+KAGCHturMH3AZlu4epoHYzrGA47eA1CnAI1MmGnXnL2Z4+E2boYHAuJ2uX7Rhp2UEORkeOVqpKaQeMAWGT3Y8k7tXDx76YkfUWSKJbQDaPUMRGPWROXMglWoIYjdYBA/+NuoHS934ImUzAufOCLIwd+E48IQbDlbCf7wXrbtdX9Vo4wP5zIIvvxJZMV1gIdQ0NtG9m0Vcgv2g9gt+O47bm7Wu3rNGl07v1WbYi/l5dxkho0Vjb/HobTctgXrKdSnRZ98Iu1TbRC+SDsBwpSZ4AOO5iBOE1/mdjJ57rNeo12iUYDOeHSzEbbSvIWWyTaaedvSTCsbzR24gSNx3eARHQNBOaxYwHao3zAizKIxMN1XPvy5JcFPJ92ZW/Yp2EeAbiJV79sxdB1yuUYzmrrOwcgRdRk4ietVEZ996aHsQtEUXxX1FoZ1RcI03KWgMgSFZ60uKgAEApE3g+F9X8oWd0U/6D9O998xGAc6+HZbIqgBWN22UzoEymrycRZeBJUfHU6SIinZF7DVv6emVOyHI4haD/FP3Y4gfhRt3qMjEo6mEw7IaxXXHI8wGrNi5megbf5YGMJOLB3uKIxxxPxnSLNxqp9pynUVYap4Jf5mMjWk6905n62W3h/YWClJnUXZjntBnl31CHizTUU7GbI+3tGZ5ih/P2z4Cg4aM8fG9BEKVbBN+f0JeOGjgoAl66OU76LCcqX23Mv1JcnOv3MNcz401fvoLi11vxan8AWL/rH5Jozjd5stZ4iVksmRRtjP8XL5xOv5M8SSI9iB3bHC+VaF3M9xE1pCBvblJ8FtiNiCjr84lcUEOpwME7h6gZGNp3p5qYhLhuzUFbJhff2JHlJnz0ujPJywtIP/A4lrg55TeY0fi3JnnyjkpWVdqJe5Be/hfcyAiEVesWqoPyWe1YbZQ4kC44FGJJrX6GqOICq7b0GIJMLbipjHJQFLgmf3PMHcR+AMF5NlWV3p1pRjVAMGUdJHH08WCJwLLMQ9GfzrvI23aPL0XYZ2NeL9LKDhBTHD4trtJT02v3iy2DbSrokYNJ3agLx5f03zNUc3zLMNIx7L51obPvPR0q/Zn6vGFfcwHsQdVSo1t9zzaoAMXcF79KJCCbzXXQIK6EBAFOxjThXQm4uEIWxxuQfaUyOnh9nKSns7+jdY/Nh6zJkWI+rEVdIgp3W1uKyngXPVoU9M1oEmVQy7kRnLrCfzhDRsoZeVmIGVumuT2p5WoYAp/J+8LyqTd2N2Jhcdc7ZSnwKdeAGdTmZ23NopdKnpUyS6w5ZOgkb3F5qqdSZKUkPbTtvBneaEmi6tCb0qVcTCtl2quJkpZ52MQYqQSYmAZqw/vNTfgQSSG2Me0vzLgfT3xxxuLNSHWJIG7TuAjE/Y1FwfMGlKOtoV/6vMA61Qg9Y4qVMKGvRkbVEB0EOrGznhkNWE5Pq8uRYmQeXT9B1CRqnOUFL2NURj8NvBWnl3f93ICWudfbwMecN0ST/IMGDEcCiyw3GKP9QIwS5Aj+nUIll0aA5kaiaCBW+iwHCRCDLxQ+RPPEyVIC19v+J2Zb90S1+9OVkqI1X+feL0YsjMnQO2MvU3r0l2Sj0tNAaxtjJ3RV0sohD4x26eByKmrkBDECcTdm7qDoqnDBAgljvaUnidLDYBSiXisIBz1qd0SPwOdS5bOKlHeJVz91S5lsqMUd3bEuzLJZmsCNLiiJnuF7ufdfWSVyjsdNrcQs9/74GNsTEls1nH63ltC5eLUcDMtPfW3rneeC+nd6X7ov5tYTWQAh6A1CtLB3ZImlCccBXqYDPkf15emMkhd02zmDw7fcuYwhMDkDX1S4mRhKN92FaPEyRIi9rVi5zLiJsyF5+0iDogvu5XC6HL3ojCHVrUFYDULD5P+fHAK+wzs47B8knqPwIkRyRAyLIs15Ae5cP1zpE1SpBLEVaF6FnNMsdGRn0wVCni0nJMxK5Iz0Vj6YA+8v2PxMsA93+7GeN8pFUM79MkSRGgnXl16LLUynGke1v0eYlX/4TOnieryPogKFo4xdYX/x73UuoHqBYUgrBrDF7PKPNFtrIoRMMKU3CJcFdDjiyyF35jjXftUbp+qR0//HzAQO79WtUptw95ptOjDlUXzyR0tZBYJMb/O1i56QqqbG1zZewagGhdhgwIvIbdQme0LiD9H99Yjya7KlM3m8WotUuQ2Kz2Qs8Ckced7GkiGSedX7uxtuUFQrvmwdMV5q+ch27lhwwZF6uHeDaUwhTRcsTjPh7Uq9uDQZrJtqv5Jr1KHKn4Vjo6pNrSGUlkjY6XA93H9PzxKTd1VBhu8dDFn96n+8v+l+xwUkY86pZrRQgCkbc5+l0XueAMkeo3+RY1WIRAWnAsZ/23pRfoxAl+RBRcUvC5Hg1dnt3YUmpy03qhUt2AMjN2YpuMBWtk+gzxXVtbSprWjfI3zg/KBzQy6OF5pnEnJsgNSD/iwTf+00sZtbSFzDVOmfWASaSyo/A41mPLTN4IgeBmj+uubpn1C0lJqfS+YKPvuy1qu0KzL3bRu6a9Atv2c5cwVh59bi6uy5p49HK9otYH553NYOUdWhnREwk8L15TkysnHqWWeS2Uz7tNQn1VWh4zHTlibdzwxJ2xuzRhbaVWB2r24DXX9fWbzARiGioGxLKF1ctsv45jQZrn+7qpWwb5eRCULYi2Er9szdG5RpMng3gVE3fSj40koMxHLT+WoDK758ILweIcaANMXwWlKUEOQGa5OCkeEiGs8hGOoVqcYIDUKWxhEjbds1Xu9cxy6xyvlbaZE+JAyxC8scuv3vKUW4F16uZV54cyrvMDB9u/HVjAAlyXp3D5CRjVbIofzDd+5HbmNdkInTYU8QdZnZw4VxbGNSgT13BMcrJnIDbN22UFQ2Y4RsvRJlNEEzxU48FsT1ZfrriY/ynR2NB2nb5xp6qk77i9cb5vdI14tRfuLIAvkx/4aBbVN/yypag9T+TVOKwZiIoQ5BzNl4js9Kx++d5FP145F54GCXZInNiRI5QGSX68dbiECN8TflZItsOxAyUZeoMfCZSw5mBZ+D5uudLmzn8R2/xaiWP3epdXYqya/U+Y/4C//ncYn2zJqAsV/kiWqKk1bZwORzG+MQWPmr5FZ6aaREV8LPM4oE7duf/Q27Ne7ssJpasRLW75fiter2CwTeoa3CAflAFEAFe3iW8lmMYMSp1eAmi05iPrJAteJFTIEcm12zGTPAQgAvaEGv82MdVGxUleK4hXJCnElpDFSUyEbQ2Xwg53p/E6pSL7JwSLn8I4ksJG2sDUDQnEMgCDmUycihqiq0g5lRs98v9kMLFtV6OoDeQSrSGm8kmUrDuwHn4LfmwKbRRwfTIEixePt7XP4yYLHp4Fbl4Xx1C5buKYmGbELdfsZFE/A9T8b7Mm1B5WBtAc8S/3W5J0snJJFpPrikVMV8egldyBERlPyBcO1Kg3xb+LlAbW5paS1UJAf/zhxAoRLHDcHHlCkeF9cEVca4DDNsNI93F5OPsMixKXgEbbL/eecN9GHPcl4KW5Fco5LKZ6O/YYIpZZv8czD/uvCzamGjli94ffUbA8ENvH9Bbplxahr3iuJe/dpYnBcrG87jpjIp6gXSpCmhB07178Dc8bRAg9Xs65LHMt03VP/oBtcfbgxOh7EZr7oWTlrxJMqM97L/kW05myy4hhqScOrIOLSa7klSZoGek3DEPndKdHyBw3RdKga2f6rWqLVlmGfA9ovGk1yyXEnYTB9N9tRHXZZiar/NsL1YG/QP1Jgr4jKnsI+H+5FKVZnLfs2A0/PeGpN5/KvOp51kkejUwKkbqpOBU9IUYvoQOE0Y39DxyN2f3RbZ5E/6W8ZDC88dG+c4eKDNw4LTxVVV+H9wSu/V/OKcpWA/Jb4+KdWb8CMlw0ooYz8f2ycJPwB8spdcicIkITzbQR/HEuTHkoXkO/9UUTpkkEYgJrPlweKNlxyYBOc0+yIETrEPfDcrdjjrtDBGaTqTHVptzc3dhPiJnM86CK6G+DgcXfMJvQfA/TNhMXSVWpESyXcZVDZTgalOItaK4e3MfXivhDZWA4GJxddlqH6hvgKy99396OQHpXdwyTvpZDWxisiI8q9BhZE1yjGp0NlNM+HNRKf4jjyWyPbRsgcMBNImRocj7rOoZ5u6qmcG+jlsFlSaDf8XSP6N5Q0PUhDlbqoDpzV6FPZ5HJJOHnq6I9uu50JcTzGvpTgaBP6Ft+mAOht0PB7dgUFhHEpYjT92TaG/rdfLnRbxxO0cjDCdUvZs4j4BiE4kQnaY5JEhHdEFQntJdljZNVf0SvUnQnIik6hzirIQzRQIQQLLH8VEAzzecTE1PJZxze5dGn2wZgjPekrGNFmj8HEgOi/eMnJuP8nfORNwFvhULRnTT4oWM5rBF4mHIOImYXvvlNODBNRuWmVtzyiNOwMW4YxoM6Pl2hnqh16RH9roUS8Iqqxe4VzFaFh9OOM4ilj35QpFjSgMqnrnpi0VPn9TeNgRSCuu49dHadvozVBqB4ChhNQSGRRkQu562nGf9LuanLnNL5xcKPCDvGgIEktxFziXPKFMSJWZHa1i7nQrD27HWoRKkBHGP6AMUEMPa2UcV+2GxILQ861LiApVWmGWquPhFfMbAXhxM+pqsbVPJgaHOEXWxahI3db/xxn01VAHLh8ClZQprX3itYu3JKClT+JHTFt38dAb14YNph1PPPUQs/66bqsAOv7ecpBdDBYQfMdpzb4CmLMlWcHSMMvx/hdqq+Bk8m4W8siiLLBxR+tEhFZUq6rCJvjNbdBBh2B7P8TZ3K9gA/Em5RU4ZZ5XewReKcbKE9VrLbsDzBciR7zqJke+P0X3PQ9rKyrfxguL1ZL1LSHvO7ezmtZ39KJTgeI9giLn7vl6JppUFJUTKk5udcc8am3L/vX7eGFpURJtzlZTVR1uZvLTHgjUIMwxqbR//vT4hEIwkggcownHsG0/hd+x4uRNFvOAoKXjktKFsvmiQNFTmX3C1PFV10q/Q974r05veQ2wk8ZryQnao6+rI6o5OfQlOmL8yJbM8Ohdj0ICaanf1eyFdaTFVM5ucHCaAHOwv+OEGpTIieHXm7ixY5E9DquhaOZ5MHmyVGqhg1h7G9lps9k3eEt6erflAKwR4J+cBJpbhAEWnEQeTKfjjXg21V8seuTdKVzlqSYP5/LiYEv7WXLAw4FGzMK3Cze9gCfCRpAZtv1RcRcVHkl1oxSDodYvCJKNcCemxOTOT9joRDEUGbOob7PcYmfLchlNWba79rpSqiieWcz1l5bV+s7Fb6UGtiRAXqJkoExWxoC6kc+YtQHRRd8iT6ht/f+tJyJB7Kj2gxlZjx3FOzsr0uAjrqiiVNxEg+RRJGthHxvFZTQiKc/G0fOJOM9SxtOugg7+KQBGzHRfmO8UuV/M2OZmD5pCDoBNKiHFI2M66/n7Q3Fzhc8p3wY5iapxoMtBOugGcgfM1onXIsyVNImDWX/P5M4N2RmCfBF5h0QUpsG6qOFrEIDxieNFVVDyF+1xJPjfGUFWJhyaxRg8EmHyeIeQ5W7hqtsM3QPMd2lZk8dt2qb02hIyPaLy3k0SvrWZ+DjqMufMk5WFjithcWh8lhqPPV/GGELam9kps+N0+T4uwuuMQpbWBswhUetEYZ4OtNlPZERRHQjC7Zd2IL6TNmYOcn0N8AR5lWlEKXoHXuXJVomueVnKzdJ28lN9q2zNENXkuf/1gLi9lo0hnv0DYMN/3+WnMlpKVp/Oag/gxPBl+fAVG1VPp9ud6P84odFJ30feE5UsQxHHLImntCHGWAGyzpA8YwdI3pwouJ0hF+ZIirUA8y7/vK8+0ezO9vUo6mxersEQ8qwoajPFKoppDz8vj+tnUvhki4hmw+YxtrTk3BTeWc6V3S6jPTd8c0dgD1mgMZ9MmS5hMn0Efp5RYOYif5dVbBPwnt7tc+ArZLT3KLD58RXlrrHuo8DXyJdgge0CY6Oob0E25E6RuAfkWnEFmyfP3/1JSEd3GB15Q6lMWhCmpviQgT3ePyy95YJHs5BLNOISMJOf5z5LdZegwfHppl4Vv1AfsqwwI7nJXUXgirb3X0fBrqJST7BbsfQasmrR26+Mk1/jWubh8YbaJP7y3+X8qN5n+AyDr50BjUD8XuW+WuihiYkfZOAi6tUA6Dg6LnXU1y9QGr/J1DDhkHgV2edNYITyQlJfCkWieTDIERHlS3pp4JwngYb9YYdW3YwqtNObfx733dgjI4g2iA5NpffYDdNq3DhKKyDF9Ldb18HoWN3jeQLXdT/O8CVh2KrbTIbFBTWHE4CtczjIKpxxCUn+2/JYS/o4B/l9BjYBVm4+hoQQD5pvHPr2/GEadITGuMD932HqsJ6Nl4Yr1h8gqjlUMzIplOiqolaQf1zaorKzicBpwejuU6YE9f6kuusTgtAonYR33IAgn2iLqrno0aansVUCI6pMik4yvwBuHth/ACQ70kBRgoeopiWqa2H4e2KLXupTwIG7pffqocEuYV0ZuoP5E8bWh/qj9fbwWhOgsGLHaBF7QhqDOcHCVANhR115hjHWg5laUUGbI7aN/kzIo4xCnI8iSmuLToCdl3lsH7kbs7CHaxZQbo2JC1wKJ7gZpqcclRkb8D5NqmhNl8zcImxTxa4OQ7TKsXiYelRNc4aV659AhUsg4UUT4FqLLqywdHXM0QEfaTTGQ0DKv7wsRtYyYMtNdbUF3gBfVyYN20hpgJhD9ICMuA8zcVo1wonh7PcYlJYqeWejhConqeQELrS3J8HGMrhYP7Kx2WcH5vcrni8rLhgQ4aSV3TaNSZI4RsJPkeidYWEkmp0Vsl1t2Ct1XfcOqXrky5X2bv33h0sdyFIduHaNlGb/ODtXDKdZR72/dAtgPKujjsq1mYX0rQItNqZJxHxNWAo07r85s/Yohu+qP5V32/mK+6z7ptJuhg5hyb7tpAjtGVOt2LqAptBo5On+oAXXMlJt0aWMB2X4jN/XB5tKfAvZJa96CJCxys+oCO3wHawyX+OtDywh+d/3qvMdXdTs/T0MyCk94LRlx/LFsMeqbR9Xu3GgEJhS0SpY0lWy/ejK8N4R/tY+nlQ/gyiAVKKvHsmICxtog4oMN/foN/bo2bL2SfzyVqRMEztDFc5caLdB8djn+kaKA91kWSqxLBS53UXMpNJj0lLToidhLqbPJnx4tYc7s1h9c8aSi6zPNVcLn4/zteSMj6eDfmmvuOdiKcux8V5PnnL53kNYB8s8uJP94wk9/TbVlyEXeayHqlX8U/3sxivBPZ2k6x/KSuhZLrVbysjrjvNWNJJvb5m8b/1GB9A2PCqwzhpEAdUGtxWg7wkfsnY2mKuP3we2/ozobreBLcmAbjRKY70LjhodasKm+T1mnIiyqSIeWXlFbYEXti46lDlFPRnPZd7nsnb/ypi+WTfv4oXKFvjKNTrWC4oefZTCmlvEBH125XoBWa0D/gwbyW/DKpkfk3pCk8AjAF39LKciBdMoCFivOoqzxLaWQ8eCbCsZMMRdDhRqfIcJAZjyGVSy9v66SYZiBkSGh027z5EEGA09ZkV5B+4JSrAuaJ147buI1oX8sutucFocLhVJkCDsDnStZowelsFqN2aj/IGlKpVFAQOodCiM3BwT/Xmma2+Rafv6pP+u0YC5xe8TRWIIekrYY/1lN+Bd4L0eDv4vbkmUAcqDukHT0yHn01qNluqJ8/2aKHJYGluC/P32AzSQe0FkJ9Z3AyPh/NDz5AU9q7DxbS5IXq2WL9lPuaJNBoKwn5dk8/1EH+rUl2TcRszQyWAO3pOD3nLy9Ju0dgzvcbwe+cmZbsRLiBxBQcNpD7OTBqisYZJ2+TTO5LA++1TZvZp+zdKTDlBTPtzpVOtrAo3c/609WMhDFWhZkb1MfFF4QEEREF1lhKA22urcbl1qleydYeMb1k2P0CJqqFnDB9hHOBaHQXJFIWhs+qCDQlyO9Ry5WnnDo1BAe+QXn9SYxVv2z07wJVq3XxmSdu6Le37hquXVt9iWlKFfp+DPa+PMIuGfKMbc6RL77eOam8FhxTNmnSf7hvNDfF+KZa9rMVc79XWq3o4aNQqJQPlsg9B50VpcKNUfmiyq5H3YFnEcJtVZcUpdfulkxgGWyM0AXOFepxnOPL8xF0pFE8hpp3fcglsc842poPdeAJxkiU44oA+znPB6g3KnG8nIRvLn3GFsXkmec+QHdM5HWzLJ/CxJadJBZSBE9/Q5kPftw8C7kduc9TvVbXZwkHx7n+vzUZs5HAbjNaFegZ1dO6Qp5FgboOTekgCrtglXJ4xdq0f/68OsqIe8uBepwdWp6c+opk+f3pDaX5XySGUdXz2pBXGGynnT6CSmwqDpZjkmWdyTMEHj8jKE5mRrWOrbfXJZtH8BOPCD7TRPI0aUVgxJNIffe3lrrvlgyfN2/Bdje4fzMSlF2TvCTt0RMSjgiza4Dzb2gLrc+hC3JEs0zxKSkxj4tG/c9r1WSMFTjpMrwq5UGNSidYQFeErlt1yUySnzs4shBSHhcqOXQCrEmnT+c8vaCVllG4bTD58Rwz/lCDrQSe2Tpbywrx7uJ2UutRvopjvi/6TPAoh9IkQGy77I9ItrcgmA/i7VvGbRrszi0ochUA0GX0z89jqlOd30LDTEr0IhKLsH1h/BrHv0qIEeO9/tFqLZx/vqpRj3pqYft6cHZFW/BdabSz1diYmTBYYjGZ02n54jOP7V5s79ffs+HwQMjG8S5HuSdqCPgBrToqi8zH3IPxU/O7ZwH9c3NryEv7RuAv7GkV5fiLvclDBw+HEdb1B5WGuxvy+2e7e2gTJcpnNpvvmGw3VQTB7vFM6EdG4xHYHz3eRsF3/a6TgayQUFrBIzcZg2+zP83MTI9DglohUMJGJbCS+uf6KRkbp55tsw/9yemFGJz9NyqJ/RXihrEaq6vcTTPREqcMYzjjjcScAFyqAvjwjfrnAk69Ab8clmZReQmoFQOJkbKDf357uGOp+7BD7uF/Jgvs7PAGGYypyjkj18sjhI+0aftai1HULK2F7+4P24eON7QZWpJGuCHB0Rh/qWaAw6s/Zc2DHtaiVSL6a7z4R8iytzx/z+vwma9+RyX8pcxnmsjjyp8dHO0m11xcMNvEcahzvKOsfD7GeZOpU5mbBdOCnzmipys1DPhahsM9cyfj5UooR2txrjpo+7qbbJzokVcBRdbaV/2Hz+eufv157JeAdNjcaSYuJQyU8jfwnv6Nf77c8cUmuWYZ9axK3LgzdyL9V+Ny6IWugzi5VU8CDmpO1qyacXlbF2zGP6UPqk81dpBhDk2wUfJu++XrKx3dTmDoQh87Kfoo+6SL3KF5qzN+KC5e9b67IaLePZ4pg6u0cdbgeQzg3gHZwm2CDLKPOqYYLbuRKBPJ3VzQaEzPgC32weJPxjX9VQMX8hvK90lQhnyeOlraqg6pxddMP/b5sLpGezN3gFuCiTLHQv9+hN91ygkiP5mX7zR1TIMUViX7Pr/rbloGfpTwxqTZ1qo5FDm3waIxGJZa1YSlTb/tOcQUAyvrclz2ep6G/62MkBdAw6yM/0Tr4DUcfDyfm3wzdRe6bdsT4dsKK6kZAESu2dZPro5Ci3l6IUaCs3zyWz3lTh83hjWIGmY6XPjbuw+kwGV+KYWd7Zr1NMsgjE15Tyb9SygiI7Dr/8LftA/kZeKaAz7fiCbmswlI/ZYpIU3VrWy44Y5+aH4Lh1M1oTrRgdmn5dBHqx/apBhkAfL4PLrEFqKkDp8WNI3AiS705dF3JuuHRlvHW719qlGs9Ceoptsv7Z+9M6zKvSzeucz1gwvCNlfg2BxyHHWf2wPVrcCL/FzJ4etxsCQa+j5vQN8yxaAvQz2Qgjkbc2i5hMSj7MDbCvYV3HH7SKHdES92eXhAZzU+i/CwcfS0AwenOPGHFat3dyzy89xbT6RmLqs5vvrOv9YaRpbprFmUlwD5ZNpYnDCFl2V14H4nKBustXPmWeJBGyBmqJ8juqcY6nFpgTy973Td0pUvOWv4tqx4btCqDzDelXJaAor7dEWbaVM+7rgjqFHdmgKatJLUnGe6gks60hqamVi8aqLpITkuV36mo5MC1PckIlq7gI7PdtabNldFYZwUuXfXdy0mPlIgct1GB4aiMPi4GCImP4SM41B21Xjk3aM1ZLBsUMbDksSASpzcr/1Rb2/JRaQwHM3ShgNVdLioAG2WAA610zPXa5isFWSUp/fupC613yoV1RtW2OKZWLgaIW3lg0cml3P7l2FJ/95TP3cKhzLIwV77N4j6FeZ8JljIBhMQwiZMuMWSrbVU7TRRmmpiTOsuY6sLpg5PjYAepznt9SWSZmAXHAEYBJWIMI/CHoEvz8suEUMHE2s037dBOgiKy2jVdw4t/No7mpAmZ+56UiIlOOVoen0WUMvnWbcu2Kw97UpaGCoy/Bg/lmbcHYcxaMKZh+k5AJHWm+Oa7VgL/oOI9/oQcauis97jqoRTUR1zyIfPw2yZCOCKPl//R5l2f3kUj9I59Pu0Jofa4V99tssLC1EwLd4fmU5OAkO+fIoEGXo19QqSOX1b+zKcjvMZG5TdERxKMoVVlVq7zu/eCxGPRMYAMYStmSgGrKSxBDR8hbeZey6WWJjTH1QXUjKIv6v6zAaSEnlrLajGpL6CjONvCdbdLQQX9ZM6t/e88nIBTMO4AcdrvFPzgi7BU2IuW2GJzxlMUCfm3zLrKqyKIR7wct0tX+8/Rgq+DB6NqJjE42dzlKerwiBJeftbYnlXa6/fN2y1CbLYLVGJOMpN86icYMSTlgXKbLRVAv0hyz2ezf+xI3UD5eUz9gkL0GtR0XYjhN9hnQP21e6veMkajYBAnBmG/LxR2iUREaMjpw1/Rfb+AEa8RwN9JZ7FpTDN7tBZXaExviALNE73Zo9Mt2RR/NLllTwXyl7K4K4Y6UwZtisBE8Ikth95YXQrZLZwItxZL/fD9Gp7N/4/GoME+lbr8bnozF33iMTLxODw6+aJeOq9f7qt+4BNgN+SeYQYkUeUsLd4/FvJg6fTAJO0p+q8Vp1Cc+mkKg4cACZVUEn9YT9qHEJjVcAEmVQax/uG+D4KnjtsoQ290MEI6vb6oMcDF3BClm/PAGTLaLuAQsOVZbI/qspclzeAvakUxe17grIQYxf6DqTRFlFaab34b0rfy8MBoMtSL3lMV4gfEL5VaetA3UR5lO+06EybPRTPM3tNZC4FbaaGKm3nHQ+FQdBnfmfAIUddGPXxUCa9F4ASWM1esqbAvpMdlNomoICnNfYIOn0/a6b95FvRoYElisr7VgZIAFiUCPDrsYnNuBhOftDAa1Rlhw6pQkRiQ3P0b8tVYLCxpLkFxID8fxzcd/082pF575tZ84AZY2VIgvtk2gCEGeW8c2GyMfq2IavOQfRR+MMA/D0Iw/qmLzwAOufh/x4YfNvdQcCzalTqOE1THW5vW5HRydxoAY9zUPyHcUa/m4tKNMFhGQIfFkpIBpjASElFTh2M9KifPqtgAKzlZWj2lTDXAX97taJwuq7rJAOlezTACVXVFzOVzgLRYb9QFXlbYWQrppvF3M6KEwjOi3RTEiuLbpSWi/QbnIVzSTT8swZ/dVz3hMNK915KVRFk8c4/xdl/zwYXRTAhd4Mx+WwQW1BYg1LABs7w2HioLnif62oufMRxZinatmFWllGcK7TQ4U/7Qc+X4TY7m1fXT9DnQH/VdP+mptgzc5IR9/lU0zIntM3VhZoI7WTGb3sua870UrpufVbN0WdbAoy0O67easjjzMAvgBMHJ+QM60/IIR0XdFEPvpty/gmesRrD/zIl9WQXMVMfwN/yMRrfV3AB+slQ9Xcr7M6SeN+1jzeOswVv3InzttNmQ7jP/0nEBXaY96DeEFXdORK7EDj1IpT6hyEatsqdsc7eA0nj+X9wI0/SDCBLG/RwNyjmXEZ4lYEG3PRN0vUXaI43m9ZfjREm1VK+PChtLvnAevLp7rq7e+jSdAqjEvX83c33GEnvnGbKtmCSHzge+TWh1gOVxJaVqoXhcGKVWrRAdJsKIHhPfPyNCgdwyS+xXtqlNFKl5OQvm12zFKj/AIErHG+rAyquTyVFy0gXc8G6PHv8cTk7txwoxhQNnUD1XsKa7mu48KDvdK8q3p9NDWrUzK0J4/dvrp1uDkYwA6zcYCY66z9SAoL1n0T8Q46W+9fbUL8drHbtslcnNVjhRQaDhliMUuUE3lWRCJRxmUszV2lAzL4LEMYgCoBi2YjJk95Th2i7llESzQOz0yz1qhBu48aSWFENuHBQ7dLxkOZ/WoCTFQYJ8at6pOzF7CPAGq09xkdEWE9aXS9bO4qEgrL85eeioIwbG3dFETNogXxKEvjSph8jDvGKK9i/LwxADZKqhBhg7bVhMr4VnG0F0awvYFXxiGRYWqOrlHN8Io/A9rN3yQowocWZi/J+Zp7+IBpA6qslnIWDi4ZrhpEGuOezSpFLVEhXgSbof+eoa5gtBCJlC7JpKPD5F5rTKhhaLACLYWLVz3FKn3r8GCrZjJUDbCgYSgbHHmfZeWc/a8waBjWng8i6RS+dpMOMwsH02ecubFS8IMsP8tQDWCdBAQQpOJWooXn40zXXYDcms5Wxd84WC0W0E2Sci5MYC32HwSXlcSEWxeJSKFRJSyXDfzs7qyMbO6ktI3V0in89VPJm2PS4MnIcKIejvY05KfUNeFFzMVl7YMgM9jjN+vVnTQPZbnldFVzw8+QWyWIUkXUV5T1tFpsyqf4IiFDY5iD7/98Cr5TPYeLRAm6sEalZ2DsQWloaTPtpGUm5o32u06rzH67wSxXBuWqAdsUKQR0YWTsek46dUlMKPC4lzaLXfo/llP2ZVGUDgD466hhKiFcXpMGZKPXiSknKgYX963ST8q73tjb3m7GrQOqOAgIzoSQwnYTv0KSojYjN/+kRKfB+dzqL5ljzsjTzLV+iCVq/+JCYoRmGgn2MyligfpNBivJeTVCXJwDT0bKXd0+UmItoV0J4tLmODeI4/N+/ui93bYkjoTGq1q4V36TCrOCRZb/3WwwYyqbwuA8optMRmyM4B5meDP9epC3vsW5auyXwDoIrzWXvVFspyAXBP9h6iTgvRQBv1SJoYz3kKegTpXHliAwdGuz6ZuBoJCs9bmsVCIF/9FIgyZtYpjOOPqouozgSesNHWduAmgzhQDB4e7R6kO9JDrON4YQelRNJ6pK4Hji6WbdGwAPYttG4PA+Y9dU74USwvrXDtuwf+6uYn5O8ZpGggcrbGkQuMfXeHKhw9djM+fkI9S1paI95OwkyHwptcUDcB8zU39fUG5iMGM0pw+lla9h4rYy75O8ONSiIH15yCw8v1lA+sDH8QN0Q9+8GkSwr/HQYCA7rHKghcB8Z6uNmgRh0bI6ki8aXx0mPFv85RsuauRIHiA4Uh3viGkw3qoVEOsfIVoj2tZGU+bddzulcyqRAAouliny3/SLMO43jLR9YGyM4ltP2Zz4UEwXl0bXYM6Z+GnwXITJNyTfX9z7oGLjbumsjYV41l1FIRPfB6iLRsG6wLwrXPKq/mLQiuoILmzNsekDwNG1V0V3wULFEbYGRnrIqGS+d0gMSZZQGqW6W+y/H24M3HFZs1D8bnhvjxU9wfojZxMn47fgrEhwe1fVEpDV2JMRVQdYHv1nxi8IRYfvCh8GdbXErLLWJCnbGngMfcv4+UVJdtJbhMqnpEkuTY6MDCSkg+4xMkDIqVrJsMhvV36SpROgSpZ91e2qbXBY4y0SLFsU+76JvlzfjIVysIR5IhE0xahyE0YSwK5886Rouk2EAOAJpSUNtUo+XMY4WP0qD7fcnNBhf2eYgTDA3CJP9yEnvk4Gw1ILonHL4aK+OqjirEGl/0HkQ49xszuQxQ9F45Mruok6VDnCzKWyeKF91QyMTsjabpeUnuVI/i/vJ0UipRq/N9ZDS1dYvcTrpcLofjvYSFmietDh9eiWHeYZXsf1faCZRw2S8gI3eXHFhDcCbRRWxEB+axlG2vTQA50noFMAl65D3aahDqXXpYiuncmSpBYOZHc2vLa3UWZDmVr8CKjbM14z2in6w4C8IqEXQbU5i7lGDD9xX25nsScu5uJgpFvnmP260eAxEFRLW8psci7G8zoizBwA6rxo3I3zwSAbZ3b0IHwSThhixPnPrhEgNdXnv5Pxs98c/SmEXLnuIau0ThAlFWE3GG5vT2Yefro8Zf7QrGtNCdBSBBkwsIcYQ1HmWuG3kPuzjDaQk5SF9WouIRn38Hqwx+5YQKZoCJ+gXimRO+9TGuNoRj1MfSeNe8emcarW8GpzNTSO/zG4xyFq2+nu86+bAZ/I5GJjw2QIm2qyD38rikmFJRS/THCV92LUGqlQWQa2OeQmCLB3nz7L5fAvNA/B26jPrIq6EMmPYu/45DSWJnTshuBO5v2B9stCkfNg3YzeABICWBR67dvvyuZ/cnMlqyuFanJOGBgwiKWeg6v46VJJ2sTmbtpm21PKpXdDb4frMrCsH/iXwhDgQlu8nH5zydLs4sfAwA+koa21YS5nJavW0gDxqZxDRrIOzLlLGssoGqke+fqTxKrh8wDdyDLoUXawTq4lGt8UHJVFHl9jKF8WUg/uvBpFS1ezHxJD7ZiqEfdilDy8TNkT/8+lYinTc7gbW2Mni/NjrpEgkXRWzB94wMhL59UX2Hq32fIe06Ysgg+2pr/8ZfZvS4BMIrYKQFffkP5ibx3AHvWoNYy6azZKkMC5y6qKkPhemFC78vndUJz3rHKY4G4xrind9/zsKrSOHi1GrToAP83AoWPL/LNmlHKGOAdRWY0hQ/IGSzA7b8QjYFxGGYI/OugNOJ43LWHJP8g82nKrQ41hyiWKdDD22OebeV6REyPA29CFEC7rgJ3JwTXGKstMfpFrhqwU9w4Zvwvzerew7PC/7PshLChXeNdUOUhLpQWHC3Tu0oLlknxKSRhCMqxog6ZMgUxW6DDo7h8HZV29CJb+7cf5eUV7elBw/9agghEjst6XGFLAuZVjdCdsjPUSpWljJAhWb512EW6Cb+cWJsk6toHUz+qsa8OdqirQ=
