# Supplementary material for: Acute effects of short-term high-intensity interval exercise and moderate-intensity aerobic exercise on food-related inhibitory control in obese adults: a randomized controlled crossover trial using ERP measures
Source: Front Psychol. 2025 Jul 23;16:1634569. doi: 10.3389/fpsyg.2025.1634569 (PMC12325350; doi:10.3389/fpsyg.2025.1634569)
Supplement: Supplementary file 1 [file Supplementary_file_1.zip › Raw data/go-nogo.wndpos]

[Object0]
Name=respmark1
WindowState=1
[Object1]
Name=stimmark1
WindowState=1
[Object2]
Name=expblank1
WindowState=0
Left=100
Top=100
Width=1021
Height=400
[Object3]
Name=explist2
WindowState=0
Left=58
Top=217
Width=930
Height=534
[Object4]
Name=explist3
WindowState=0
Left=110
Top=145
Width=930
Height=534
[Object5]
Name=expstim2
WindowState=0
Left=150
Top=150
Width=1021
Height=400
[Object6]
Name=expblank2
WindowState=0
Left=125
Top=125
Width=1021
Height=400
[Object7]
Name=expproc1
WindowState=0
Left=108
Top=130
Width=685
Height=207
[Object8]
Name=expstim1
WindowState=2
