# Supplementary material for: Acute effects of short-term high-intensity interval exercise and moderate-intensity aerobic exercise on food-related inhibitory control in obese adults: a randomized controlled crossover trial using ERP measures
Source: Front Psychol. 2025 Jul 23;16:1634569. doi: 10.3389/fpsyg.2025.1634569 (PMC12325350; doi:10.3389/fpsyg.2025.1634569)
Supplement: Supplementary file 1 [file Supplementary_file_1.zip › Raw data/gonogo条件(1).xlsx]

## Sheet: Sheet1
Nogo
Go
Nogo
Go
Go
Nogo
Go
Go
Go
Go
Go
Nogo
Go
Go
Nogo
Go
Go
Go
Nogo
Go
Nogo
Nogo
Go
Nogo
Go
Go
Go
Go
Go
Go
Go
Go
Go
Go
Nogo
Go
Go
Nogo
Go
Nogo
Go
Go
Go
Nogo
Nogo
Go
Nogo
Go
Go
Go
Nogo
Go
Go
Nogo
Go
Nogo
Go
Go
Go
Go
Go
Go
Go
Go
Go
Go
Go
Nogo
Nogo
Nogo
Go
Go
Nogo
Nogo
Nogo
Go
Go
Go
Go
Go
Nogo
Go
Go
Go
Go
Nogo
Go
Go
Go
Nogo
Go
Nogo
Go
Nogo
Go
Go
Go
Nogo
Go
Go
Go
Go
Nogo
Nogo
Nogo
Go
Go
Go
Go
Go
Nogo
Nogo
Go
Go
Go
Go
Nogo
Go
Go
Go
Go
Go
Nogo
Nogo
Go
Go
Nogo
Go
Go
Go
Go
Nogo
Go
Go
Go
Go
Go
Nogo
Go
Nogo
Go
Go
Go
Nogo
Go
Nogo
Go
Go
Nogo
Go
Go
Nogo
Go
Nogo
Go
Go
Go
Go
Go
Nogo
Go
Go
Go
Nogo
Go
Nogo
Nogo
Go
Go
Go
Nogo
Go
Go
Go
Go
Go
Go
Nogo
Go
Nogo
Go
Nogo
Go
Go
Nogo
Go
Go
Go
Go
Nogo
Go
Go
Nogo
Go
Go
Go
Go
Nogo
Go
Nogo
Nogo
Go
Go
Nogo
Nogo
Go
Go
Go
Go
Go
Go
Go
Go
Nogo
Go
Nogo
Go
Go
Go
Nogo
Go
Nogo
Go
Go
Go
Go
Go
Go
Nogo
Nogo
Nogo
Go
Go
Go
Go
Go
Nogo
Nogo
Go
Go
Go
Go
Go
Nogo
Go
Nogo
Go
Nogo
Go
Go
Go
Nogo
Go
Nogo
Nogo
Go
Go
Go
Go
Go
Nogo
Nogo
Go
Go
Go
Go
Nogo
Go
Go
Go
Nogo
Go
Go
Go
Go
Go
Go
Nogo
Nogo
Go
Go
Nogo
Go
Go
Go
Go
Nogo
Nogo
Go
Go
Go
Nogo
Go
Go
Go
Nogo
Go
Go
Nogo
Go
Go
Nogo
Go
Go
Go
Nogo
Go
Go
Nogo
Go
Nogo
Go
Go
Go
Nogo
Go
Go
Go
Go
Nogo
Go
Go
Nogo
Go
Nogo
Go
Go
Go
Nogo
Go
Go
Go
Go
Go
Nogo
Go
Nogo
Nogo
Go
Go
Go
Nogo
Go
Go
Nogo
Nogo
Go
Go
Go
Go
Go
Nogo
Go
Go
Nogo
Go
Go
Go
Go
Nogo
Nogo
Go
Go
Go
Nogo
Go
Go
Go
Nogo
Go
Go
Go
Nogo
Go
Nogo
Go
Go
Nogo
Go
Go
Nogo
Go
Nogo
Go
Go
Nogo
Go
Go
Go
Go
Go
Go
Go
Nogo
Go
Go
Go
Nogo
Nogo
Go
Nogo
Go
Go
Go
Go
Nogo
Nogo
Go
Go
Go
Go
Nogo
Nogo
Go
Nogo
Go
Go
Go
Go
Go
Go
Go
Nogo
Nogo
Go
Go
Nogo
Go
Go
Go
Go
Go
Go
Go
Go
Go
Go
Nogo
Nogo
Nogo
Go
Go
Nogo
Go
Go
Go
Go
Go
Nogo
Nogo
Go
Go
Go
Nogo
Go
Go
Nogo
Go
Go
Nogo
Nogo
Nogo
Go
Go
Go
Go
Go
Go
Nogo
Go
Go
Nogo
Go
Go
Go
Go
Go
Nogo
Nogo
Go
Nogo
Go
Nogo
Go
Go
Nogo
Go
Go
Go
Go
Go
Nogo
Go
Go
Nogo
Go
Nogo
Go
Go
Go
Go
Go
Go
Nogo
Nogo
Go
Nogo
Go
Go
Go
Go
Nogo
Go
Nogo
Go
Go
Go
Nogo
Go
Go
Go
Go
Go
Go
Nogo
Nogo
Go
Go
Nogo
Go
Nogo
Go
Go
Nogo
Go
Go
Nogo
Go
Go
Go
Go
Nogo
Go
Go
Nogo
Go
Go
Go
Nogo
Go
Go
Go
Nogo
Go
Go
Nogo
Nogo
Go
Go
Go
Go
Nogo
Go
Nogo
Go
Go
Go
Nogo
Go
Go
Go
Nogo
Go
Go
Go
Nogo
Nogo
Go
Go
Go
Go
Go
Go
Nogo
Go
Nogo
Go
Go
Go
Nogo
Nogo
Go
Nogo
Go
Go
Go
Go
Go
Nogo
Go
Nogo
Go
Go
Go
Go
Nogo
Go
Go
Nogo
Go
Nogo
Go
Go
Go
Go
Go
Nogo
Go
Nogo
Go
Nogo
Go
Go
Go
Go
Go
Go
Go
Nogo
Nogo
Go
Nogo
Go
Nogo
Nogo
Go
Go
Go
Go
Go
Go
Go
Nogo
Go
Go
Nogo
Go
Go
Nogo
Go
Go
Go
Nogo
Go
Go
Go
Nogo
Nogo
Go
Go
Go
Go
Go
Go
Nogo
Go
Go
Nogo
Go
Nogo
Go
Go
Go
Go
Nogo
Go
Nogo
Go
Nogo
Go
Nogo
Go
Go
Go
Go
Nogo
Nogo
Go
Go
Go
Nogo
Nogo
Go
Go
Go
Nogo
Go
Go
Go
Go
Go
Go
Go
Go
Go
Nogo
Go
Go
Nogo
Nogo
Go
Nogo
Nogo
Go
Go
Go
Go
Go
Nogo
Go
