# Supplementary material for: Acute effects of short-term high-intensity interval exercise and moderate-intensity aerobic exercise on food-related inhibitory control in obese adults: a randomized controlled crossover trial using ERP measures
Source: Front Psychol. 2025 Jul 23;16:1634569. doi: 10.3389/fpsyg.2025.1634569 (PMC12325350; doi:10.3389/fpsyg.2025.1634569)
Supplement: Supplementary file 1 [file Supplementary_file_1.zip › Raw data/gonogo条件.xlsx]

## Sheet: Sheet1
HIIT																												中等强度
1	2	3	4	5	6	7	8	9	10	11	12	13	14	15	16	17	18	19	20	21	22	23	24	25	26	27	28	1	2	3	4	5	6	7	8	9	10	11	12	13	14	15	16	17	18	19	20	21	22
Nogo	Nogo	Nogo	Go	Go	Go	Nogo	Nogo	Go	Nogo	Go	Go	Nogo	Go	Go	Go	Nogo	Go	Go	Go	Go	Go	Go	Go	Go	Go	Go	Nogo	Go	Nogo	Go	Nogo	Go	Go	Go	Nogo	Go	Go	Go	Go	Go	Go	Nogo	Go	Go	Go	Nogo	Go	Nogo	Nogo
Go	Go	Go	Go	Go	Go	Go	Go	Nogo	Go	Nogo	Go	Nogo	Nogo	Go	Go	Nogo	Go	Go	Go	Go	Go	Go	Go	Go	Nogo	Go	Go	Nogo	Go	Go	Nogo	Nogo	Nogo	Nogo	Nogo	Nogo	Go	Nogo	Nogo	Nogo	Go	Nogo	Go	Go	Go	Go	Go	Go	Go
Nogo	Go	Go	Nogo	Nogo	Go	Go	Nogo	Go	Go	Go	Go	Go	Go	Go	Nogo	Go	Nogo	Nogo	Nogo	Go	Go	Go	Nogo	Go	Go	Go	Go	Go	Go	Nogo	Nogo	Go	Nogo	Go	Go	Go	Nogo	Go	Go	Nogo	Go	Nogo	Go	Go	Nogo	Nogo	Nogo	Nogo	Go
Go	Go	Go	Nogo	Nogo	Go	Nogo	Go	Go	Go	Nogo	Go	Go	Nogo	Nogo	Go	Go	Go	Nogo	Go	Go	Go	Nogo	Nogo	Nogo	Go	Go	Go	Go	Go	Go	Go	Go	Go	Go	Go	Nogo	Go	Go	Go	Nogo	Go	Go	Go	Go	Go	Go	Go	Go	Nogo
Go	Go	Nogo	Go	Go	Go	Nogo	Go	Nogo	Nogo	Go	Go	Go	Go	Go	Go	Go	Nogo	Go	Nogo	Go	Go	Go	Go	Go	Nogo	Go	Go	Go	Nogo	Nogo	Go	Go	Go	Go	Go	Go	Nogo	Go	Go	Go	Nogo	Go	Nogo	Go	Go	Go	Nogo	Go	Go
Nogo	Nogo	Go	Go	Nogo	Nogo	Go	Go	Go	Go	Go	Nogo	Nogo	Nogo	Go	Nogo	Go	Go	Go	Go	Nogo	Nogo	Nogo	Nogo	Nogo	Nogo	Nogo	Go	Nogo	Go	Go	Go	Nogo	Go	Go	Go	Nogo	Go	Go	Go	Go	Go	Go	Go	Nogo	Go	Nogo	Go	Go	Go
Go	Go	Go	Go	Go	Nogo	Go	Go	Go	Nogo	Go	Go	Go	Go	Nogo	Nogo	Go	Go	Go	Go	Nogo	Nogo	Nogo	Go	Go	Go	Nogo	Go	Nogo	Go	Go	Go	Go	Go	Go	Go	Go	Go	Nogo	Nogo	Go	Go	Go	Nogo	Go	Nogo	Go	Go	Go	Go
Go	Go	Go	Go	Go	Go	Go	Go	Go	Go	Go	Nogo	Go	Go	Go	Go	Go	Nogo	Nogo	Nogo	Nogo	Go	Go	Go	Go	Go	Go	Nogo	Go	Go	Go	Go	Nogo	Nogo	Go	Go	Go	Go	Nogo	Go	Go	Go	Go	Go	Nogo	Go	Go	Go	Go	Go
Go	Nogo	Go	Go	Go	Go	Go	Go	Nogo	Go	Nogo	Go	Go	Go	Go	Go	Nogo	Go	Go	Go	Go	Nogo	Go	Go	Nogo	Go	Nogo	Nogo	Go	Go	Go	Go	Go	Go	Nogo	Go	Go	Nogo	Go	Nogo	Go	Nogo	Go	Nogo	Go	Go	Go	Go	Go	Go
Go	Go	Nogo	Nogo	Go	Nogo	Go	Nogo	Go	Go	Go	Nogo	Go	Go	Nogo	Go	Go	Go	Go	Go	Go	Go	Go	Go	Go	Go	Go	Go	Go	Nogo	Nogo	Go	Go	Go	Nogo	Nogo	Go	Go	Go	Go	Go	Nogo	Go	Go	Nogo	Nogo	Go	Nogo	Nogo	Nogo
Go	Go	Go	Nogo	Go	Go	Go	Go	Go	Go	Go	Go	Go	Go	Go	Nogo	Nogo	Go	Go	Go	Go	Go	Nogo	Go	Go	Go	Go	Go	Go	Go	Go	Go	Nogo	Nogo	Nogo	Go	Nogo	Go	Go	Go	Nogo	Go	Nogo	Nogo	Go	Nogo	Go	Go	Go	Go
Nogo	Go	Go	Nogo	Go	Go	Nogo	Go	Go	Nogo	Nogo	Nogo	Nogo	Go	Go	Go	Go	Nogo	Go	Go	Go	Go	Go	Go	Nogo	Nogo	Go	Go	Go	Go	Go	Nogo	Go	Go	Nogo	Go	Go	Nogo	Go	Nogo	Go	Nogo	Go	Go	Go	Go	Go	Go	Go	Nogo
Go	Nogo	Nogo	Go	Go	Go	Nogo	Nogo	Go	Go	Go	Go	Go	Go	Go	Nogo	Go	Go	Go	Go	Nogo	Go	Go	Nogo	Go	Go	Nogo	Nogo	Go	Go	Go	Go	Go	Go	Go	Nogo	Go	Go	Nogo	Go	Go	Go	Nogo	Go	Go	Nogo	Go	Nogo	Nogo	Nogo
Go	Go	Nogo	Go	Go	Go	Nogo	Go	Nogo	Go	Nogo	Go	Go	Go	Go	Go	Go	Go	Nogo	Go	Go	Nogo	Go	Nogo	Go	Nogo	Go	Nogo	Go	Nogo	Nogo	Go	Nogo	Nogo	Go	Go	Go	Go	Go	Nogo	Go	Go	Go	Nogo	Go	Go	Go	Go	Nogo	Go
Nogo	Go	Go	Go	Nogo	Nogo	Go	Go	Nogo	Go	Go	Nogo	Nogo	Go	Go	Go	Go	Nogo	Nogo	Nogo	Go	Go	Go	Go	Go	Go	Nogo	Go	Nogo	Nogo	Go	Go	Nogo	Go	Go	Go	Go	Go	Nogo	Go	Go	Nogo	Go	Nogo	Go	Go	Nogo	Go	Go	Go
Go	Nogo	Go	Go	Go	Go	Go	Go	Go	Go	Go	Go	Go	Go	Nogo	Go	Nogo	Go	Go	Go	Nogo	Go	Go	Nogo	Nogo	Go	Nogo	Nogo	Nogo	Go	Go	Go	Go	Go	Go	Go	Nogo	Nogo	Go	Go	Nogo	Go	Go	Go	Nogo	Go	Nogo	Go	Nogo	Go
Go	Go	Nogo	Nogo	Nogo	Nogo	Go	Nogo	Nogo	Go	Go	Go	Nogo	Nogo	Go	Go	Nogo	Go	Go	Go	Go	Go	Go	Go	Nogo	Go	Go	Go	Nogo	Go	Go	Go	Go	Go	Nogo	Nogo	Go	Go	Nogo	Go	Go	Go	Go	Go	Go	Go	Go	Nogo	Go	Nogo
Go	Go	Go	Go	Go	Nogo	Go	Go	Go	Nogo	Go	Go	Go	Nogo	Nogo	Nogo	Go	Nogo	Go	Go	Go	Go	Nogo	Go	Go	Nogo	Go	Go	Go	Go	Nogo	Nogo	Go	Nogo	Go	Nogo	Go	Go	Go	Go	Nogo	Nogo	Go	Go	Nogo	Go	Go	Nogo	Go	Go
Nogo	Nogo	Go	Go	Go	Go	Go	Nogo	Go	Nogo	Go	Go	Go	Go	Nogo	Go	Go	Go	Nogo	Nogo	Nogo	Nogo	Nogo	Go	Go	Go	Go	Go	Go	Go	Go	Go	Go	Go	Go	Go	Go	Go	Go	Go	Go	Go	Nogo	Go	Nogo	Nogo	Nogo	Go	Go	Go
Go	Go	Go	Go	Nogo	Go	Go	Go	Go	Go	Nogo	Nogo	Go	Nogo	Go	Go	Go	Go	Go	Nogo	Go	Nogo	Go	Go	Go	Go	Go	Go	Go	Nogo	Nogo	Nogo	Go	Go	Go	Go	Nogo	Nogo	Go	Nogo	Go	Go	Go	Go	Go	Go	Go	Go	Go	Go
Nogo	Nogo	Nogo	Go	Go	Nogo	Nogo	Go	Go	Go	Go	Nogo	Go	Go	Nogo	Go	Nogo	Go	Go	Go	Nogo	Go	Go	Go	Go	Go	Nogo	Go	Go	Go	Go	Go	Go	Nogo	Go	Go	Go	Go	Nogo	Nogo	Go	Go	Go	Nogo	Go	Nogo	Go	Nogo	Go	Nogo
Nogo	Go	Go	Nogo	Go	Go	Go	Go	Go	Nogo	Nogo	Go	Go	Go	Go	Go	Go	Nogo	Go	Nogo	Go	Nogo	Nogo	Go	Nogo	Go	Go	Go	Nogo	Go	Go	Go	Go	Go	Go	Go	Go	Nogo	Go	Go	Go	Go	Nogo	Go	Nogo	Go	Go	Go	Go	Go
Go	Go	Go	Go	Go	Go	Nogo	Nogo	Nogo	Go	Go	Go	Nogo	Go	Go	Nogo	Go	Nogo	Go	Go	Go	Go	Go	Go	Go	Go	Go	Go	Go	Nogo	Go	Nogo	Go	Nogo	Nogo	Go	Nogo	Go	Go	Go	Nogo	Nogo	Go	Go	Nogo	Go	Go	Go	Go	Go
Nogo	Go	Go	Go	Go	Nogo	Go	Go	Go	Go	Go	Go	Go	Go	Go	Go	Nogo	Go	Go	Go	Go	Go	Go	Go	Go	Go	Go	Go	Nogo	Go	Nogo	Nogo	Go	Go	Go	Nogo	Nogo	Go	Go	Go	Nogo	Nogo	Go	Go	Go	Go	Nogo	Nogo	Go	Go
Go	Go	Go	Go	Go	Go	Nogo	Nogo	Go	Nogo	Go	Go	Go	Nogo	Go	Nogo	Go	Go	Go	Nogo	Nogo	Go	Go	Nogo	Nogo	Go	Go	Go	Go	Go	Go	Go	Nogo	Nogo	Go	Go	Nogo	Go	Go	Go	Go	Go	Nogo	Nogo	Go	Go	Go	Go	Nogo	Nogo
Go	Go	Nogo	Go	Nogo	Go	Go	Go	Nogo	Nogo	Nogo	Nogo	Go	Nogo	Nogo	Go	Go	Go	Go	Nogo	Go	Go	Go	Go	Go	Go	Go	Nogo	Go	Nogo	Go	Go	Go	Go	Nogo	Go	Go	Go	Nogo	Go	Go	Nogo	Go	Nogo	Nogo	Nogo	Nogo	Go	Nogo	Nogo
Go	Go	Nogo	Go	Nogo	Go	Go	Go	Go	Go	Go	Go	Nogo	Go	Nogo	Nogo	Nogo	Go	Nogo	Go	Go	Nogo	Nogo	Go	Go	Nogo	Nogo	Nogo	Go	Go	Nogo	Go	Nogo	Go	Go	Nogo	Go	Go	Go	Nogo	Go	Go	Go	Go	Go	Nogo	Go	Go	Go	Go
Go	Go	Go	Nogo	Go	Nogo	Go	Go	Go	Go	Go	Go	Go	Go	Go	Go	Go	Go	Nogo	Go	Go	Nogo	Nogo	Nogo	Nogo	Nogo	Go	Nogo	Go	Nogo	Go	Nogo	Nogo	Go	Nogo	Go	Go	Go	Go	Go	Nogo	Go	Go	Go	Go	Go	Go	Nogo	Go	Go
Go	Nogo	Go	Go	Nogo	Go	Go	Go	Nogo	Go	Go	Nogo	Go	Go	Go	Go	Go	Nogo	Go	Go	Nogo	Go	Go	Go	Go	Nogo	Nogo	Go	Go	Go	Go	Go	Go	Go	Go	Nogo	Go	Nogo	Nogo	Nogo	Go	Go	Go	Go	Go	Go	Go	Go	Go	Go
Go	Nogo	Go	Nogo	Go	Go	Go	Nogo	Go	Go	Nogo	Go	Nogo	Nogo	Go	Go	Go	Go	Nogo	Go	Go	Go	Go	Nogo	Go	Go	Go	Go	Nogo	Go	Nogo	Go	Go	Go	Go	Go	Go	Nogo	Go	Go	Go	Go	Nogo	Go	Go	Go	Nogo	Go	Nogo	Go
Go	Nogo	Go	Nogo	Go	Go	Go	Go	Go	Nogo	Go	Go	Nogo	Go	Go	Go	Nogo	Go	Go	Go	Go	Go	Go	Nogo	Nogo	Go	Nogo	Go	Nogo	Nogo	Go	Go	Go	Go	Nogo	Nogo	Go	Go	Nogo	Go	Nogo	Go	Nogo	Go	Nogo	Go	Go	Go	Go	Nogo
Go	Go	Nogo	Go	Nogo	Nogo	Go	Go	Go	Go	Go	Go	Go	Go	Go	Go	Go	Go	Nogo	Go	Go	Nogo	Go	Go	Go	Nogo	Nogo	Go	Nogo	Go	Go	Go	Nogo	Go	Nogo	Go	Go	Go	Nogo	Nogo	Go	Go	Nogo	Go	Go	Go	Nogo	Go	Go	Go
Go	Go	Nogo	Nogo	Go	Go	Go	Go	Nogo	Go	Nogo	Go	Go	Go	Go	Go	Go	Go	Go	Go	Go	Go	Go	Go	Go	Nogo	Go	Go	Go	Go	Go	Nogo	Nogo	Nogo	Go	Nogo	Nogo	Nogo	Go	Go	Go	Nogo	Go	Go	Go	Go	Go	Nogo	Go	Go
Go	Go	Go	Go	Go	Nogo	Nogo	Go	Nogo	Go	Go	Go	Go	Nogo	Go	Go	Go	Nogo	Go	Go	Go	Go	Nogo	Go	Nogo	Go	Nogo	Nogo	Go	Go	Nogo	Nogo	Go	Go	Go	Go	Nogo	Nogo	Nogo	Go	Go	Go	Go	Nogo	Go	Go	Nogo	Go	Go	Nogo
Nogo	Go	Go	Go	Go	Go	Go	Go	Go	Go	Go	Go	Go	Go	Go	Go	Go	Go	Go	Nogo	Nogo	Go	Nogo	Go	Go	Go	Go	Go	Go	Go	Go	Go	Go	Go	Go	Go	Go	Go	Go	Go	Go	Nogo	Go	Go	Nogo	Go	Nogo	Nogo	Go	Go
Go	Go	Go	Go	Nogo	Go	Nogo	Nogo	Go	Nogo	Go	Nogo	Nogo	Go	Nogo	Go	Nogo	Nogo	Go	Go	Go	Go	Go	Go	Go	Go	Go	Go	Go	Go	Go	Go	Go	Go	Go	Go	Go	Go	Go	Go	Go	Go	Go	Go	Go	Nogo	Go	Go	Go	Nogo
Go	Go	Nogo	Go	Go	Go	Nogo	Nogo	Go	Go	Nogo	Nogo	Go	Go	Go	Nogo	Nogo	Go	Go	Go	Go	Go	Go	Go	Go	Go	Go	Go	Go	Nogo	Nogo	Nogo	Go	Nogo	Go	Nogo	Go	Go	Go	Go	Nogo	Go	Go	Go	Go	Nogo	Go	Go	Nogo	Go
Nogo	Nogo	Go	Go	Nogo	Go	Go	Go	Go	Nogo	Go	Nogo	Go	Nogo	Nogo	Go	Go	Go	Nogo	Nogo	Nogo	Nogo	Nogo	Go	Go	Go	Go	Go	Go	Go	Nogo	Go	Go	Go	Nogo	Go	Nogo	Nogo	Go	Go	Go	Go	Go	Nogo	Nogo	Go	Go	Go	Go	Go
Go	Nogo	Go	Nogo	Go	Nogo	Go	Go	Go	Go	Go	Go	Go	Nogo	Go	Nogo	Go	Go	Nogo	Nogo	Nogo	Nogo	Go	Nogo	Go	Nogo	Go	Nogo	Nogo	Nogo	Go	Go	Nogo	Go	Go	Go	Go	Go	Go	Nogo	Nogo	Go	Go	Go	Go	Nogo	Go	Nogo	Nogo	Go
Nogo	Go	Go	Go	Go	Go	Go	Nogo	Nogo	Go	Nogo	Go	Nogo	Go	Nogo	Nogo	Go	Nogo	Go	Go	Go	Go	Go	Nogo	Nogo	Go	Go	Nogo	Go	Go	Go	Go	Go	Nogo	Go	Go	Go	Go	Go	Nogo	Go	Nogo	Nogo	Nogo	Go	Go	Go	Go	Nogo	Go
Go	Go	Go	Go	Go	Go	Go	Nogo	Go	Go	Nogo	Nogo	Go	Go	Go	Go	Go	Nogo	Go	Nogo	Go	Go	Nogo	Go	Nogo	Nogo	Go	Go	Nogo	Nogo	Nogo	Go	Go	Go	Nogo	Go	Go	Nogo	Nogo	Nogo	Go	Nogo	Go	Nogo	Go	Go	Go	Go	Go	Go
Go	Nogo	Go	Nogo	Go	Nogo	Go	Go	Nogo	Go	Go	Go	Go	Go	Nogo	Go	Go	Go	Nogo	Nogo	Go	Go	Go	Go	Go	Go	Go	Nogo	Go	Go	Go	Nogo	Go	Go	Go	Go	Go	Go	Go	Go	Nogo	Go	Go	Go	Go	Nogo	Go	Nogo	Go	Go
Go	Nogo	Go	Nogo	Go	Go	Nogo	Nogo	Go	Nogo	Go	Go	Nogo	Go	Go	Nogo	Go	Go	Go	Go	Nogo	Nogo	Nogo	Go	Go	Go	Nogo	Go	Go	Go	Go	Go	Nogo	Nogo	Go	Nogo	Go	Go	Go	Go	Go	Go	Nogo	Go	Nogo	Nogo	Go	Go	Go	Nogo
Nogo	Go	Nogo	Go	Nogo	Go	Go	Go	Go	Go	Nogo	Go	Go	Go	Go	Go	Nogo	Nogo	Go	Nogo	Go	Go	Go	Nogo	Go	Go	Go	Go	Nogo	Go	Go	Go	Go	Go	Go	Nogo	Nogo	Nogo	Go	Nogo	Go	Go	Go	Go	Nogo	Go	Nogo	Go	Go	Nogo
Nogo	Go	Go	Nogo	Nogo	Nogo	Nogo	Go	Go	Go	Go	Go	Go	Nogo	Nogo	Nogo	Nogo	Go	Go	Go	Nogo	Go	Go	Nogo	Go	Go	Nogo	Go	Go	Nogo	Go	Nogo	Go	Go	Go	Go	Go	Go	Go	Go	Go	Go	Nogo	Nogo	Go	Go	Nogo	Go	Go	Nogo
Go	Go	Go	Go	Nogo	Go	Go	Go	Nogo	Nogo	Go	Nogo	Nogo	Go	Nogo	Nogo	Go	Go	Go	Go	Nogo	Nogo	Nogo	Go	Go	Nogo	Go	Nogo	Go	Go	Go	Nogo	Go	Go	Go	Nogo	Go	Nogo	Nogo	Go	Go	Nogo	Nogo	Nogo	Go	Nogo	Go	Go	Go	Go
Nogo	Go	Go	Go	Go	Go	Nogo	Go	Go	Go	Nogo	Go	Go	Go	Go	Go	Nogo	Nogo	Go	Go	Go	Nogo	Go	Nogo	Nogo	Go	Go	Go	Go	Go	Go	Go	Nogo	Go	Nogo	Go	Go	Go	Go	Go	Nogo	Go	Go	Go	Go	Go	Go	Nogo	Nogo	Go
Go	Nogo	Nogo	Go	Go	Go	Go	Go	Go	Nogo	Go	Nogo	Go	Go	Go	Go	Go	Go	Nogo	Go	Go	Go	Go	Go	Go	Go	Go	Go	Go	Nogo	Nogo	Go	Go	Nogo	Go	Go	Nogo	Go	Nogo	Go	Go	Nogo	Go	Go	Nogo	Go	Go	Go	Go	Go
Go	Go	Nogo	Go	Go	Go	Go	Go	Go	Go	Go	Go	Go	Nogo	Go	Go	Go	Go	Nogo	Go	Go	Go	Go	Go	Go	Nogo	Go	Go	Go	Go	Nogo	Go	Go	Go	Go	Go	Nogo	Go	Go	Nogo	Go	Go	Go	Go	Go	Go	Go	Go	Nogo	Go
Go	Go	Go	Go	Go	Nogo	Go	Nogo	Nogo	Go	Go	Go	Nogo	Nogo	Go	Go	Go	Go	Go	Go	Go	Go	Go	Go	Nogo	Go	Nogo	Nogo	Nogo	Go	Go	Go	Nogo	Nogo	Nogo	Go	Go	Go	Go	Go	Nogo	Go	Go	Go	Go	Go	Nogo	Nogo	Nogo	Go
Nogo	Nogo	Nogo	Go	Go	Go	Nogo	Go	Go	Go	Go	Nogo	Go	Nogo	Nogo	Go	Go	Go	Nogo	Nogo	Go	Go	Go	Go	Go	Go	Go	Go	Go	Go	Nogo	Nogo	Go	Go	Go	Go	Go	Nogo	Go	Nogo	Go	Go	Go	Go	Nogo	Go	Go	Nogo	Go	Go
Go	Nogo	Nogo	Nogo	Go	Go	Go	Go	Go	Nogo	Nogo	Go	Go	Go	Nogo	Nogo	Go	Nogo	Nogo	Nogo	Go	Nogo	Nogo	Nogo	Nogo	Nogo	Go	Go	Nogo	Go	Go	Go	Go	Nogo	Go	Go	Go	Nogo	Go	Nogo	Go	Go	Nogo	Go	Go	Go	Go	Nogo	Nogo	Nogo
Go	Go	Go	Go	Go	Nogo	Go	Go	Nogo	Go	Nogo	Go	Go	Go	Go	Go	Go	Go	Go	Go	Nogo	Go	Go	Go	Go	Go	Go	Nogo	Nogo	Nogo	Go	Go	Go	Go	Go	Go	Go	Go	Nogo	Go	Go	Go	Go	Go	Go	Go	Go	Go	Go	Go
Nogo	Nogo	Go	Go	Nogo	Go	Go	Nogo	Go	Nogo	Go	Go	Go	Go	Go	Nogo	Go	Go	Go	Nogo	Nogo	Go	Go	Nogo	Nogo	Go	Go	Go	Go	Go	Nogo	Nogo	Go	Go	Go	Go	Nogo	Go	Nogo	Go	Go	Nogo	Nogo	Nogo	Go	Nogo	Go	Go	Nogo	Nogo
Go	Go	Go	Go	Go	Nogo	Nogo	Nogo	Go	Go	Go	Nogo	Go	Go	Go	Go	Go	Nogo	Nogo	Go	Go	Go	Nogo	Nogo	Go	Nogo	Go	Go	Go	Go	Go	Go	Go	Nogo	Nogo	Nogo	Go	Go	Go	Go	Go	Nogo	Go	Nogo	Go	Go	Nogo	Nogo	Go	Go
Nogo	Go	Go	Nogo	Nogo	Nogo	Go	Nogo	Nogo	Go	Go	Nogo	Go	Go	Go	Go	Nogo	Go	Go	Go	Go	Nogo	Go	Go	Go	Go	Go	Nogo	Nogo	Nogo	Go	Go	Nogo	Go	Go	Go	Go	Go	Go	Go	Nogo	Go	Nogo	Go	Go	Nogo	Nogo	Go	Go	Go
Go	Go	Go	Go	Go	Go	Nogo	Go	Nogo	Go	Go	Go	Nogo	Go	Nogo	Nogo	Nogo	Go	Go	Go	Go	Nogo	Go	Go	Go	Go	Nogo	Go	Go	Go	Go	Nogo	Nogo	Go	Nogo	Nogo	Go	Nogo	Go	Go	Nogo	Go	Go	Go	Nogo	Go	Go	Go	Go	Go
Go	Go	Go	Go	Go	Go	Go	Go	Go	Go	Go	Go	Go	Go	Go	Go	Go	Go	Go	Go	Nogo	Go	Nogo	Go	Go	Go	Go	Nogo	Go	Nogo	Go	Go	Go	Nogo	Go	Go	Nogo	Go	Go	Nogo	Go	Nogo	Go	Nogo	Nogo	Go	Go	Go	Go	Go
Go	Go	Go	Nogo	Go	Go	Go	Go	Go	Go	Nogo	Go	Nogo	Nogo	Go	Go	Go	Go	Go	Go	Go	Go	Go	Go	Go	Nogo	Nogo	Go	Go	Go	Nogo	Go	Nogo	Go	Nogo	Go	Go	Go	Go	Go	Go	Go	Go	Go	Go	Go	Nogo	Go	Go	Nogo
Go	Go	Nogo	Go	Nogo	Go	Go	Go	Go	Nogo	Go	Go	Nogo	Nogo	Go	Go	Nogo	Nogo	Go	Go	Go	Go	Go	Go	Nogo	Go	Nogo	Go	Go	Go	Go	Go	Go	Go	Go	Nogo	Nogo	Go	Nogo	Go	Nogo	Go	Go	Go	Go	Nogo	Go	Go	Nogo	Go
Go	Nogo	Nogo	Go	Go	Go	Go	Go	Nogo	Nogo	Go	Nogo	Go	Go	Go	Nogo	Go	Go	Nogo	Nogo	Go	Nogo	Go	Go	Nogo	Go	Nogo	Go	Go	Nogo	Nogo	Go	Nogo	Go	Nogo	Nogo	Nogo	Nogo	Nogo	Go	Nogo	Nogo	Go	Nogo	Nogo	Go	Go	Go	Nogo	Go
Go	Go	Go	Nogo	Go	Go	Go	Nogo	Go	Go	Go	Go	Go	Nogo	Go	Go	Go	Nogo	Go	Go	Go	Go	Go	Go	Go	Nogo	Nogo	Go	Go	Nogo	Go	Go	Go	Go	Go	Go	Go	Go	Go	Go	Go	Go	Nogo	Go	Go	Go	Nogo	Go	Go	Go
Go	Go	Go	Go	Go	Go	Go	Go	Go	Go	Go	Nogo	Go	Go	Go	Go	Nogo	Go	Nogo	Go	Nogo	Go	Go	Go	Nogo	Go	Go	Go	Nogo	Go	Go	Nogo	Go	Go	Go	Nogo	Go	Go	Go	Go	Go	Go	Go	Nogo	Go	Go	Nogo	Go	Go	Nogo
Go	Nogo	Go	Go	Go	Go	Go	Go	Nogo	Go	Go	Go	Go	Nogo	Nogo	Go	Go	Go	Go	Nogo	Go	Go	Go	Nogo	Go	Go	Go	Nogo	Go	Nogo	Go	Go	Go	Go	Nogo	Go	Go	Go	Go	Go	Nogo	Nogo	Go	Go	Go	Go	Go	Go	Go	Go
Go	Go	Go	Go	Go	Go	Nogo	Go	Nogo	Go	Go	Go	Nogo	Go	Go	Go	Go	Go	Go	Go	Go	Go	Go	Go	Go	Go	Go	Nogo	Nogo	Go	Nogo	Go	Go	Go	Go	Nogo	Go	Nogo	Nogo	Go	Nogo	Go	Go	Go	Go	Nogo	Go	Nogo	Go	Go
Go	Nogo	Go	Nogo	Nogo	Nogo	Go	Nogo	Go	Go	Go	Go	Go	Go	Go	Go	Go	Go	Go	Go	Nogo	Nogo	Go	Go	Go	Nogo	Go	Go	Go	Go	Go	Go	Nogo	Nogo	Go	Go	Go	Go	Go	Go	Go	Go	Go	Go	Nogo	Nogo	Go	Go	Nogo	Nogo
Go	Go	Go	Nogo	Nogo	Nogo	Nogo	Go	Go	Nogo	Go	Nogo	Nogo	Go	Go	Go	Nogo	Nogo	Go	Go	Go	Nogo	Nogo	Go	Go	Go	Go	Go	Go	Go	Go	Go	Go	Nogo	Go	Go	Nogo	Nogo	Nogo	Nogo	Go	Go	Go	Go	Nogo	Go	Nogo	Go	Go	Go
Nogo	Go	Go	Go	Go	Go	Go	Nogo	Go	Go	Nogo	Go	Go	Go	Nogo	Go	Nogo	Go	Nogo	Nogo	Go	Go	Nogo	Go	Nogo	Go	Nogo	Go	Go	Go	Go	Nogo	Go	Nogo	Go	Go	Nogo	Go	Go	Nogo	Go	Nogo	Nogo	Go	Go	Nogo	Go	Nogo	Nogo	Go
Nogo	Go	Nogo	Go	Go	Go	Go	Go	Go	Go	Nogo	Go	Nogo	Nogo	Go	Nogo	Go	Nogo	Go	Go	Nogo	Go	Nogo	Nogo	Go	Go	Go	Nogo	Go	Go	Go	Go	Go	Go	Nogo	Go	Go	Go	Go	Go	Go	Go	Go	Nogo	Go	Go	Go	Nogo	Go	Nogo
Nogo	Go	Nogo	Go	Nogo	Nogo	Nogo	Go	Go	Nogo	Nogo	Go	Go	Go	Nogo	Nogo	Go	Go	Go	Go	Go	Go	Go	Nogo	Go	Nogo	Go	Go	Nogo	Go	Nogo	Nogo	Nogo	Go	Go	Go	Go	Go	Go	Nogo	Go	Go	Nogo	Go	Go	Go	Go	Go	Go	Go
Go	Go	Go	Nogo	Go	Go	Go	Go	Go	Go	Go	Go	Nogo	Go	Go	Nogo	Go	Go	Go	Go	Go	Nogo	Go	Nogo	Go	Go	Go	Go	Go	Nogo	Nogo	Nogo	Nogo	Go	Go	Go	Nogo	Go	Nogo	Go	Nogo	Nogo	Go	Go	Go	Go	Nogo	Nogo	Go	Go
Go	Go	Go	Go	Nogo	Go	Nogo	Go	Nogo	Go	Go	Go	Nogo	Go	Nogo	Go	Go	Go	Go	Go	Nogo	Go	Nogo	Go	Nogo	Nogo	Go	Go	Go	Go	Go	Go	Nogo	Go	Go	Go	Nogo	Nogo	Nogo	Go	Go	Nogo	Nogo	Go	Go	Nogo	Nogo	Go	Nogo	Go
Nogo	Nogo	Go	Nogo	Go	Nogo	Go	Go	Nogo	Go	Nogo	Nogo	Nogo	Go	Go	Go	Go	Nogo	Go	Nogo	Nogo	Nogo	Go	Go	Go	Go	Nogo	Go	Nogo	Go	Go	Go	Go	Nogo	Go	Go	Go	Nogo	Go	Go	Go	Go	Go	Go	Go	Go	Nogo	Go	Go	Nogo
Nogo	Go	Go	Go	Go	Go	Go	Go	Nogo	Nogo	Nogo	Go	Go	Go	Go	Go	Go	Nogo	Go	Go	Go	Nogo	Go	Go	Go	Nogo	Go	Go	Nogo	Go	Go	Go	Nogo	Go	Go	Go	Go	Go	Go	Nogo	Go	Go	Go	Go	Go	Go	Go	Go	Nogo	Go
Nogo	Go	Nogo	Go	Go	Go	Nogo	Nogo	Go	Go	Go	Go	Go	Nogo	Nogo	Go	Nogo	Go	Nogo	Go	Go	Go	Go	Go	Go	Go	Go	Go	Go	Nogo	Go	Go	Go	Nogo	Go	Nogo	Go	Go	Go	Go	Go	Go	Nogo	Nogo	Go	Go	Go	Nogo	Nogo	Go
Go	Go	Go	Go	Nogo	Nogo	Go	Go	Go	Go	Go	Nogo	Go	Go	Go	Go	Nogo	Go	Nogo	Nogo	Go	Go	Go	Nogo	Go	Go	Go	Nogo	Go	Nogo	Go	Go	Go	Go	Nogo	Go	Go	Go	Go	Go	Go	Nogo	Go	Go	Go	Nogo	Go	Go	Go	Nogo
Go	Go	Go	Go	Go	Go	Go	Nogo	Go	Nogo	Nogo	Go	Go	Nogo	Go	Nogo	Nogo	Go	Go	Go	Go	Go	Nogo	Go	Go	Go	Go	Nogo	Go	Go	Go	Nogo	Go	Nogo	Go	Go	Go	Go	Nogo	Go	Nogo	Go	Go	Go	Nogo	Go	Go	Go	Go	Go
Go	Go	Nogo	Go	Go	Go	Go	Go	Go	Nogo	Go	Nogo	Go	Go	Go	Go	Go	Go	Go	Nogo	Go	Go	Go	Go	Nogo	Go	Nogo	Go	Go	Go	Nogo	Nogo	Go	Go	Nogo	Nogo	Go	Go	Go	Go	Go	Go	Nogo	Go	Go	Go	Go	Go	Go	Nogo
Go	Nogo	Nogo	Nogo	Nogo	Nogo	Go	Go	Go	Go	Go	Go	Go	Go	Nogo	Nogo	Go	Nogo	Go	Go	Go	Go	Nogo	Go	Go	Go	Go	Nogo	Go	Go	Go	Go	Go	Go	Go	Nogo	Go	Go	Go	Nogo	Go	Go	Go	Nogo	Nogo	Nogo	Go	Go	Go	Go
Go	Nogo	Go	Go	Go	Go	Nogo	Nogo	Go	Go	Go	Go	Go	Nogo	Go	Go	Go	Go	Nogo	Go	Nogo	Go	Go	Nogo	Nogo	Nogo	Nogo	Go	Nogo	Go	Nogo	Go	Go	Go	Nogo	Go	Nogo	Nogo	Go	Nogo	Nogo	Go	Go	Nogo	Nogo	Go	Go	Nogo	Go	Go
Nogo	Go	Go	Nogo	Go	Go	Go	Nogo	Go	Go	Go	Go	Go	Go	Nogo	Go	Go	Go	Go	Go	Nogo	Nogo	Go	Go	Go	Go	Go	Go	Go	Go	Go	Go	Nogo	Nogo	Go	Go	Go	Go	Go	Go	Go	Nogo	Go	Nogo	Go	Go	Go	Go	Nogo	Nogo
Go	Go	Nogo	Nogo	Go	Nogo	Nogo	Go	Go	Go	Nogo	Nogo	Go	Go	Go	Go	Go	Nogo	Nogo	Nogo	Nogo	Go	Go	Go	Go	Go	Go	Go	Nogo	Go	Nogo	Go	Go	Go	Go	Go	Go	Go	Go	Nogo	Go	Go	Nogo	Go	Go	Go	Go	Nogo	Nogo	Go
Go	Go	Go	Go	Nogo	Go	Go	Go	Go	Go	Go	Go	Go	Nogo	Go	Nogo	Nogo	Go	Go	Nogo	Go	Go	Nogo	Go	Nogo	Nogo	Go	Nogo	Go	Go	Go	Nogo	Go	Nogo	Nogo	Go	Go	Nogo	Go	Go	Nogo	Go	Go	Nogo	Go	Go	Go	Go	Go	Go
Go	Go	Go	Go	Nogo	Go	Nogo	Go	Go	Nogo	Go	Go	Go	Go	Nogo	Nogo	Go	Nogo	Go	Go	Go	Go	Nogo	Go	Go	Go	Nogo	Go	Nogo	Go	Nogo	Nogo	Nogo	Go	Nogo	Nogo	Go	Go	Go	Go	Go	Go	Go	Go	Go	Nogo	Nogo	Go	Nogo	Go
Go	Go	Nogo	Go	Go	Go	Go	Go	Go	Go	Go	Go	Go	Go	Go	Go	Go	Go	Go	Go	Nogo	Go	Nogo	Go	Go	Go	Go	Go	Go	Nogo	Go	Go	Go	Go	Go	Go	Go	Go	Go	Nogo	Nogo	Nogo	Nogo	Go	Nogo	Go	Go	Go	Go	Nogo
Nogo	Go	Go	Go	Go	Nogo	Go	Go	Go	Go	Nogo	Go	Nogo	Go	Go	Go	Nogo	Nogo	Go	Go	Go	Nogo	Go	Go	Nogo	Go	Go	Nogo	Nogo	Go	Nogo	Nogo	Go	Nogo	Go	Nogo	Nogo	Go	Nogo	Go	Go	Go	Go	Go	Go	Nogo	Nogo	Go	Go	Go
Go	Nogo	Nogo	Nogo	Nogo	Go	Go	Nogo	Nogo	Nogo	Nogo	Nogo	Nogo	Go	Go	Go	Nogo	Go	Nogo	Go	Go	Go	Go	Nogo	Go	Go	Nogo	Go	Go	Nogo	Go	Go	Go	Go	Go	Go	Go	Go	Nogo	Go	Go	Go	Go	Go	Go	Go	Nogo	Nogo	Go	Go
Go	Nogo	Go	Go	Go	Nogo	Go	Nogo	Go	Go	Go	Go	Go	Nogo	Nogo	Go	Go	Go	Go	Nogo	Go	Go	Go	Nogo	Go	Nogo	Go	Go	Go	Nogo	Go	Go	Nogo	Go	Go	Go	Nogo	Nogo	Go	Nogo	Go	Go	Go	Go	Go	Go	Go	Nogo	Go	Go
Go	Go	Go	Go	Go	Go	Go	Go	Nogo	Nogo	Go	Nogo	Nogo	Go	Go	Go	Go	Go	Nogo	Go	Go	Nogo	Go	Go	Go	Nogo	Nogo	Nogo	Go	Go	Go	Go	Go	Go	Nogo	Go	Nogo	Nogo	Go	Go	Nogo	Go	Nogo	Nogo	Nogo	Nogo	Go	Go	Go	Nogo
Nogo	Nogo	Go	Go	Go	Go	Nogo	Go	Nogo	Go	Go	Go	Go	Nogo	Go	Nogo	Go	Go	Go	Go	Go	Go	Go	Nogo	Nogo	Go	Go	Go	Go	Go	Go	Go	Go	Go	Go	Nogo	Go	Go	Nogo	Go	Go	Nogo	Go	Go	Nogo	Go	Go	Go	Go	Go
Go	Go	Go	Nogo	Nogo	Nogo	Go	Go	Nogo	Nogo	Go	Go	Nogo	Nogo	Go	Nogo	Go	Go	Go	Go	Go	Go	Go	Nogo	Go	Go	Nogo	Go	Go	Go	Nogo	Go	Go	Nogo	Nogo	Nogo	Nogo	Go	Nogo	Nogo	Go	Nogo	Go	Nogo	Nogo	Nogo	Nogo	Go	Go	Nogo
Nogo	Go	Nogo	Go	Go	Go	Nogo	Go	Go	Go	Go	Nogo	Go	Go	Nogo	Go	Go	Go	Go	Go	Go	Go	Nogo	Go	Go	Go	Go	Go	Go	Go	Go	Go	Go	Nogo	Go	Go	Go	Go	Nogo	Go	Go	Go	Nogo	Go	Go	Go	Go	Nogo	Go	Nogo
Go	Go	Go	Go	Nogo	Nogo	Nogo	Go	Go	Go	Go	Nogo	Go	Go	Go	Go	Nogo	Nogo	Nogo	Nogo	Go	Go	Go	Go	Go	Go	Go	Go	Go	Go	Go	Go	Nogo	Go	Nogo	Go	Go	Go	Go	Nogo	Nogo	Go	Go	Nogo	Go	Nogo	Go	Nogo	Nogo	Nogo
Nogo	Nogo	Go	Go	Go	Go	Nogo	Go	Nogo	Go	Nogo	Go	Go	Nogo	Go	Go	Go	Go	Go	Go	Go	Go	Go	Go	Nogo	Go	Nogo	Go	Go	Nogo	Nogo	Nogo	Go	Go	Go	Go	Nogo	Nogo	Go	Nogo	Nogo	Nogo	Nogo	Go	Nogo	Go	Go	Go	Go	Go
Go	Go	Go	Go	Go	Nogo	Go	Nogo	Go	Go	Nogo	Go	Go	Nogo	Go	Go	Go	Nogo	Nogo	Go	Nogo	Nogo	Go	Go	Nogo	Go	Go	Go	Nogo	Go	Go	Go	Nogo	Go	Go	Go	Go	Nogo	Go	Go	Go	Go	Nogo	Go	Go	Nogo	Go	Nogo	Nogo	Go
Go	Nogo	Go	Go	Go	Go	Go	Go	Go	Go	Go	Go	Go	Go	Nogo	Nogo	Go	Go	Nogo	Go	Go	Go	Go	Go	Go	Nogo	Nogo	Nogo	Go	Nogo	Go	Go	Go	Go	Nogo	Nogo	Go	Go	Go	Go	Go	Go	Go	Go	Go	Go	Nogo	Go	Go	Go
Go	Go	Go	Go	Nogo	Go	Go	Go	Nogo	Nogo	Go	Nogo	Go	Go	Go	Go	Nogo	Go	Go	Nogo	Go	Nogo	Go	Nogo	Go	Nogo	Go	Nogo	Nogo	Go	Go	Go	Nogo	Nogo	Go	Go	Go	Nogo	Go	Go	Go	Nogo	Go	Go	Go	Go	Go	Go	Go	Go
Nogo	Nogo	Go	Go	Go	Go	Go	Go	Go	Go	Go	Go	Go	Go	Go	Nogo	Go	Go	Go	Nogo	Nogo	Nogo	Go	Go	Nogo	Nogo	Go	Go	Nogo	Nogo	Nogo	Nogo	Go	Go	Go	Nogo	Go	Go	Go	Go	Go	Go	Go	Go	Go	Go	Nogo	Go	Go	Go
Go	Go	Nogo	Nogo	Go	Go	Go	Nogo	Go	Nogo	Nogo	Go	Nogo	Go	Nogo	Go	Go	Nogo	Go	Go	Go	Go	Nogo	Nogo	Go	Go	Go	Nogo	Go	Go	Go	Go	Go	Go	Go	Go	Go	Go	Nogo	Go	Nogo	Go	Go	Go	Go	Go	Go	Go	Go	Go
Go	Go	Nogo	Nogo	Go	Go	Go	Nogo	Go	Go	Go	Go	Nogo	Go	Go	Go	Nogo	Go	Go	Go	Nogo	Go	Nogo	Go	Go	Go	Go	Go	Go	Go	Go	Nogo	Go	Go	Go	Go	Nogo	Go	Go	Go	Go	Go	Go	Nogo	Nogo	Go	Go	Go	Nogo	Go
Go	Go	Nogo	Go	Go	Nogo	Go	Go	Go	Nogo	Nogo	Go	Nogo	Nogo	Go	Go	Go	Go	Go	Go	Go	Go	Nogo	Go	Go	Go	Go	Nogo	Nogo	Nogo	Go	Go	Go	Go	Nogo	Go	Go	Go	Nogo	Go	Go	Go	Go	Go	Go	Go	Nogo	Nogo	Go	Nogo
Go	Go	Go	Go	Go	Go	Nogo	Go	Go	Nogo	Go	Go	Go	Go	Go	Go	Go	Go	Nogo	Nogo	Nogo	Go	Go	Go	Go	Go	Go	Go	Nogo	Go	Go	Go	Go	Nogo	Go	Go	Go	Go	Go	Go	Go	Nogo	Nogo	Go	Go	Go	Go	Go	Go	Nogo
Nogo	Nogo	Nogo	Go	Go	Go	Go	Go	Go	Go	Nogo	Nogo	Nogo	Nogo	Go	Nogo	Go	Go	Nogo	Go	Nogo	Go	Nogo	Nogo	Nogo	Go	Nogo	Go	Go	Go	Nogo	Go	Go	Nogo	Go	Go	Nogo	Nogo	Nogo	Go	Nogo	Go	Go	Nogo	Nogo	Go	Nogo	Go	Nogo	Go
Nogo	Go	Nogo	Go	Go	Go	Nogo	Go	Go	Nogo	Go	Go	Go	Nogo	Go	Nogo	Go	Go	Go	Go	Go	Nogo	Go	Go	Nogo	Nogo	Go	Go	Go	Go	Go	Go	Go	Go	Go	Nogo	Nogo	Go	Go	Nogo	Nogo	Nogo	Go	Go	Go	Go	Go	Nogo	Go	Go
Nogo	Go	Go	Go	Nogo	Go	Go	Nogo	Nogo	Go	Go	Go	Go	Go	Nogo	Go	Go	Nogo	Go	Go	Go	Nogo	Go	Go	Go	Nogo	Go	Go	Go	Go	Nogo	Nogo	Nogo	Go	Go	Go	Go	Go	Nogo	Go	Go	Go	Nogo	Nogo	Go	Nogo	Nogo	Nogo	Go	Go
Go	Go	Go	Nogo	Go	Nogo	Go	Nogo	Nogo	Go	Go	Nogo	Go	Go	Go	Go	Nogo	Go	Nogo	Go	Go	Go	Go	Go	Go	Go	Go	Go	Go	Go	Nogo	Go	Go	Go	Go	Nogo	Nogo	Nogo	Go	Nogo	Go	Go	Go	Nogo	Nogo	Go	Go	Go	Go	Go
Go	Go	Go	Go	Go	Nogo	Go	Go	Nogo	Go	Go	Go	Go	Go	Go	Go	Go	Go	Go	Go	Go	Go	Go	Go	Go	Nogo	Go	Go	Nogo	Go	Go	Nogo	Nogo	Nogo	Nogo	Go	Go	Go	Go	Go	Nogo	Nogo	Go	Go	Nogo	Nogo	Go	Go	Go	Go
Go	Nogo	Go	Go	Nogo	Go	Go	Go	Go	Go	Nogo	Go	Nogo	Go	Go	Go	Nogo	Nogo	Go	Go	Go	Nogo	Nogo	Go	Go	Go	Nogo	Nogo	Go	Nogo	Go	Go	Go	Go	Go	Go	Go	Go	Go	Go	Go	Go	Nogo	Go	Go	Go	Go	Go	Nogo	Nogo
Go	Nogo	Go	Nogo	Nogo	Go	Go	Go	Go	Go	Go	Nogo	Go	Go	Nogo	Nogo	Go	Nogo	Go	Nogo	Go	Go	Go	Nogo	Nogo	Go	Go	Nogo	Go	Nogo	Go	Nogo	Go	Go	Go	Go	Go	Nogo	Go	Nogo	Go	Go	Go	Go	Go	Go	Go	Go	Go	Go
Go	Go	Go	Nogo	Go	Go	Nogo	Nogo	Go	Go	Go	Go	Go	Go	Nogo	Go	Nogo	Go	Go	Nogo	Nogo	Go	Go	Nogo	Go	Go	Nogo	Go	Go	Go	Go	Go	Nogo	Go	Nogo	Nogo	Go	Go	Go	Go	Go	Go	Go	Go	Go	Nogo	Go	Go	Nogo	Go
Nogo	Go	Go	Go	Go	Nogo	Nogo	Go	Go	Go	Nogo	Nogo	Go	Go	Go	Go	Go	Nogo	Go	Go	Nogo	Go	Go	Go	Go	Go	Go	Go	Nogo	Go	Go	Go	Go	Nogo	Go	Nogo	Go	Go	Go	Go	Go	Nogo	Nogo	Nogo	Go	Go	Go	Nogo	Go	Go
Nogo	Go	Go	Nogo	Go	Nogo	Go	Nogo	Nogo	Go	Go	Go	Nogo	Go	Go	Go	Nogo	Go	Go	Go	Go	Go	Go	Go	Go	Go	Nogo	Go	Nogo	Nogo	Nogo	Nogo	Nogo	Nogo	Nogo	Go	Nogo	Go	Go	Go	Go	Go	Go	Nogo	Nogo	Go	Nogo	Go	Go	Go
Go	Go	Go	Go	Nogo	Go	Go	Nogo	Nogo	Nogo	Go	Nogo	Go	Go	Go	Go	Go	Go	Go	Go	Nogo	Go	Go	Go	Nogo	Nogo	Go	Go	Go	Go	Go	Go	Go	Go	Go	Nogo	Go	Go	Go	Nogo	Go	Nogo	Nogo	Nogo	Go	Nogo	Go	Nogo	Nogo	Go
Go	Go	Go	Nogo	Go	Go	Go	Nogo	Go	Nogo	Go	Go	Go	Go	Nogo	Go	Go	Go	Nogo	Go	Go	Go	Nogo	Go	Nogo	Nogo	Go	Nogo	Go	Go	Go	Go	Go	Go	Go	Go	Nogo	Nogo	Nogo	Go	Go	Go	Go	Go	Go	Nogo	Go	Go	Go	Nogo
Go	Go	Nogo	Go	Go	Go	Nogo	Go	Go	Go	Go	Go	Go	Go	Nogo	Go	Nogo	Nogo	Go	Nogo	Go	Nogo	Go	Go	Go	Go	Go	Nogo	Go	Go	Nogo	Go	Go	Go	Go	Go	Go	Go	Go	Go	Go	Go	Go	Go	Go	Nogo	Nogo	Go	Go	Nogo
Go	Go	Nogo	Go	Nogo	Go	Go	Go	Nogo	Go	Nogo	Go	Nogo	Nogo	Go	Go	Go	Go	Go	Go	Go	Go	Go	Nogo	Go	Go	Nogo	Nogo	Nogo	Nogo	Go	Go	Go	Go	Go	Go	Go	Go	Go	Go	Nogo	Go	Nogo	Go	Go	Go	Nogo	Go	Go	Go
Nogo	Go	Nogo	Nogo	Go	Nogo	Go	Go	Go	Nogo	Go	Go	Go	Go	Go	Nogo	Nogo	Go	Nogo	Go	Go	Nogo	Go	Go	Go	Go	Go	Go	Go	Go	Go	Nogo	Go	Go	Nogo	Go	Go	Nogo	Go	Go	Nogo	Go	Go	Go	Go	Go	Go	Go	Go	Go
Go	Nogo	Go	Go	Go	Go	Go	Go	Go	Go	Go	Go	Go	Nogo	Nogo	Go	Go	Nogo	Nogo	Go	Go	Go	Go	Nogo	Go	Nogo	Go	Go	Go	Go	Nogo	Go	Nogo	Go	Go	Nogo	Go	Nogo	Go	Nogo	Nogo	Nogo	Go	Go	Nogo	Go	Go	Go	Nogo	Go
Go	Nogo	Go	Go	Nogo	Go	Nogo	Go	Go	Go	Go	Go	Go	Nogo	Go	Nogo	Go	Go	Go	Nogo	Go	Go	Nogo	Go	Nogo	Go	Go	Go	Go	Nogo	Go	Nogo	Nogo	Go	Nogo	Go	Nogo	Go	Nogo	Nogo	Go	Go	Go	Go	Nogo	Go	Go	Nogo	Nogo	Go
Go	Nogo	Go	Go	Go	Go	Go	Go	Go	Go	Nogo	Nogo	Nogo	Go	Go	Nogo	Go	Go	Go	Nogo	Nogo	Nogo	Nogo	Nogo	Go	Go	Nogo	Go	Go	Go	Go	Go	Go	Nogo	Go	Go	Go	Go	Nogo	Go	Go	Go	Go	Go	Go	Go	Go	Go	Go	Nogo
Go	Go	Go	Go	Go	Nogo	Nogo	Go	Nogo	Nogo	Go	Go	Go	Go	Nogo	Go	Go	Go	Go	Go	Go	Nogo	Nogo	Go	Go	Go	Go	Go	Go	Nogo	Nogo	Go	Nogo	Go	Go	Go	Go	Nogo	Nogo	Nogo	Nogo	Go	Go	Nogo	Nogo	Go	Go	Go	Go	Go
Go	Go	Go	Go	Go	Nogo	Go	Nogo	Go	Nogo	Go	Go	Go	Nogo	Go	Go	Go	Go	Nogo	Go	Go	Go	Go	Go	Go	Nogo	Go	Go	Go	Go	Go	Nogo	Go	Go	Nogo	Go	Nogo	Go	Go	Nogo	Nogo	Go	Nogo	Nogo	Go	Nogo	Go	Go	Go	Nogo
Nogo	Go	Go	Go	Go	Go	Nogo	Nogo	Nogo	Go	Go	Go	Go	Go	Go	Go	Go	Nogo	Go	Go	Go	Nogo	Go	Nogo	Go	Nogo	Go	Go	Go	Go	Nogo	Go	Nogo	Go	Go	Go	Go	Go	Nogo	Go	Go	Go	Nogo	Go	Go	Go	Go	Go	Nogo	Go
Nogo	Nogo	Nogo	Go	Go	Go	Go	Go	Go	Nogo	Go	Go	Go	Go	Nogo	Nogo	Go	Go	Go	Nogo	Go	Go	Nogo	Nogo	Go	Go	Go	Go	Nogo	Go	Go	Go	Go	Go	Go	Go	Nogo	Go	Nogo	Go	Go	Go	Go	Go	Go	Nogo	Go	Nogo	Go	Go
Go	Nogo	Nogo	Nogo	Go	Go	Go	Go	Go	Go	Go	Nogo	Nogo	Go	Go	Go	Nogo	Go	Nogo	Go	Nogo	Go	Go	Go	Go	Go	Nogo	Go	Go	Go	Go	Go	Go	Go	Nogo	Nogo	Go	Nogo	Go	Go	Go	Go	Go	Go	Go	Nogo	Nogo	Go	Go	Nogo
Go	Go	Nogo	Go	Go	Go	Go	Go	Go	Go	Go	Nogo	Nogo	Go	Go	Go	Nogo	Go	Go	Go	Go	Go	Go	Go	Nogo	Go	Go	Go	Nogo	Go	Go	Go	Nogo	Nogo	Go	Go	Go	Go	Go	Go	Nogo	Go	Go	Go	Go	Go	Go	Go	Go	Go
Nogo	Nogo	Go	Nogo	Nogo	Go	Go	Go	Nogo	Go	Nogo	Go	Go	Go	Go	Go	Nogo	Go	Go	Nogo	Go	Go	Go	Go	Nogo	Go	Nogo	Go	Go	Nogo	Go	Go	Go	Go	Go	Go	Go	Go	Go	Go	Go	Nogo	Go	Go	Nogo	Go	Nogo	Nogo	Go	Go
Go	Go	Go	Go	Nogo	Nogo	Go	Go	Go	Go	Nogo	Nogo	Nogo	Go	Nogo	Nogo	Go	Nogo	Go	Nogo	Nogo	Go	Nogo	Go	Go	Go	Nogo	Nogo	Go	Nogo	Nogo	Go	Go	Nogo	Nogo	Go	Go	Go	Go	Nogo	Go	Nogo	Go	Nogo	Go	Go	Go	Go	Nogo	Go
Go	Go	Go	Nogo	Nogo	Go	Go	Nogo	Go	Go	Go	Go	Go	Nogo	Go	Nogo	Go	Go	Go	Go	Go	Nogo	Go	Nogo	Go	Nogo	Go	Nogo	Go	Go	Go	Nogo	Go	Go	Go	Nogo	Go	Nogo	Go	Go	Go	Nogo	Nogo	Go	Go	Go	Nogo	Nogo	Go	Nogo
Go	Go	Go	Go	Go	Go	Nogo	Go	Go	Go	Nogo	Go	Go	Nogo	Go	Go	Go	Nogo	Nogo	Go	Nogo	Go	Go	Go	Nogo	Go	Go	Nogo	Nogo	Go	Go	Nogo	Go	Nogo	Go	Nogo	Nogo	Go	Go	Go	Go	Go	Go	Go	Nogo	Go	Go	Go	Nogo	Go
Go	Go	Go	Go	Go	Go	Go	Go	Nogo	Go	Go	Go	Go	Nogo	Go	Nogo	Nogo	Go	Nogo	Go	Nogo	Go	Go	Go	Go	Nogo	Nogo	Nogo	Go	Go	Go	Go	Go	Go	Go	Nogo	Nogo	Go	Go	Go	Go	Go	Go	Nogo	Go	Nogo	Nogo	Go	Nogo	Go
Nogo	Nogo	Go	Go	Go	Go	Nogo	Go	Go	Go	Go	Go	Go	Go	Go	Go	Go	Go	Go	Go	Go	Go	Go	Go	Nogo	Go	Go	Go	Go	Go	Go	Go	Go	Nogo	Go	Go	Go	Go	Go	Go	Go	Go	Go	Go	Nogo	Go	Go	Go	Go	Nogo
Go	Go	Nogo	Nogo	Nogo	Nogo	Nogo	Go	Nogo	Nogo	Go	Nogo	Nogo	Go	Nogo	Go	Nogo	Go	Go	Go	Nogo	Go	Nogo	Go	Go	Nogo	Go	Go	Nogo	Nogo	Go	Nogo	Nogo	Nogo	Nogo	Go	Go	Go	Go	Nogo	Nogo	Nogo	Go	Go	Nogo	Go	Go	Go	Go	Nogo
Go	Nogo	Go	Go	Go	Go	Go	Go	Nogo	Go	Nogo	Go	Go	Go	Go	Go	Go	Nogo	Go	Nogo	Go	Nogo	Go	Go	Go	Go	Go	Go	Nogo	Go	Nogo	Go	Go	Go	Go	Go	Go	Nogo	Go	Go	Go	Go	Go	Go	Go	Go	Go	Nogo	Go	Go
Go	Go	Go	Go	Go	Go	Go	Nogo	Go	Nogo	Go	Nogo	Nogo	Go	Nogo	Go	Go	Go	Go	Nogo	Go	Nogo	Go	Go	Go	Go	Nogo	Go	Go	Go	Go	Go	Go	Nogo	Go	Go	Nogo	Go	Nogo	Go	Nogo	Go	Nogo	Go	Go	Nogo	Nogo	Go	Go	Go
Go	Go	Go	Nogo	Go	Go	Go	Go	Go	Go	Nogo	Go	Go	Go	Go	Go	Nogo	Go	Go	Go	Nogo	Go	Go	Nogo	Go	Go	Go	Go	Go	Nogo	Go	Go	Nogo	Go	Nogo	Go	Go	Nogo	Go	Go	Go	Nogo	Nogo	Go	Go	Go	Go	Go	Nogo	Go
Go	Go	Go	Go	Nogo	Nogo	Go	Nogo	Go	Nogo	Go	Go	Go	Nogo	Go	Go	Go	Go	Go	Nogo	Go	Go	Go	Nogo	Go	Go	Go	Nogo	Nogo	Go	Nogo	Go	Go	Go	Nogo	Nogo	Go	Nogo	Nogo	Nogo	Go	Go	Nogo	Nogo	Go	Go	Go	Nogo	Go	Go
Nogo	Go	Go	Go	Go	Go	Go	Go	Go	Go	Go	Go	Nogo	Go	Nogo	Nogo	Go	Nogo	Go	Go	Go	Go	Nogo	Nogo	Nogo	Go	Nogo	Nogo	Go	Go	Go	Nogo	Go	Go	Go	Nogo	Nogo	Go	Go	Go	Go	Go	Go	Go	Nogo	Go	Go	Nogo	Go	Nogo
Go	Go	Nogo	Go	Go	Nogo	Go	Go	Go	Go	Go	Go	Go	Nogo	Go	Nogo	Go	Nogo	Nogo	Go	Go	Nogo	Go	Go	Nogo	Go	Go	Go	Go	Nogo	Nogo	Nogo	Nogo	Go	Go	Go	Go	Go	Nogo	Nogo	Go	Go	Go	Go	Go	Nogo	Go	Go	Go	Go
Nogo	Nogo	Nogo	Nogo	Nogo	Go	Nogo	Nogo	Go	Go	Nogo	Nogo	Go	Go	Go	Go	Go	Go	Nogo	Go	Go	Go	Nogo	Go	Go	Nogo	Go	Go	Go	Go	Go	Go	Go	Go	Go	Go	Go	Go	Go	Go	Nogo	Nogo	Go	Nogo	Go	Go	Nogo	Go	Nogo	Go
Go	Go	Go	Go	Go	Nogo	Go	Go	Nogo	Go	Nogo	Go	Go	Go	Go	Go	Go	Nogo	Nogo	Go	Go	Nogo	Nogo	Nogo	Go	Go	Go	Nogo	Nogo	Go	Go	Nogo	Nogo	Go	Go	Go	Go	Nogo	Go	Go	Go	Go	Nogo	Go	Go	Go	Go	Nogo	Go	Nogo
Go	Go	Go	Go	Go	Nogo	Go	Nogo	Go	Go	Go	Go	Nogo	Nogo	Nogo	Nogo	Go	Go	Go	Go	Go	Go	Go	Go	Nogo	Go	Go	Go	Go	Go	Go	Go	Go	Nogo	Go	Go	Go	Go	Go	Nogo	Go	Go	Go	Nogo	Nogo	Nogo	Go	Nogo	Nogo	Go
Go	Go	Go	Go	Go	Go	Go	Go	Go	Nogo	Go	Nogo	Go	Go	Go	Go	Nogo	Go	Go	Nogo	Go	Go	Go	Nogo	Go	Nogo	Go	Go	Go	Go	Go	Nogo	Nogo	Go	Go	Go	Go	Go	Go	Go	Go	Nogo	Nogo	Go	Nogo	Go	Go	Go	Go	Nogo
Nogo	Go	Go	Go	Go	Go	Nogo	Go	Nogo	Go	Go	Nogo	Go	Go	Nogo	Nogo	Nogo	Go	Nogo	Go	Nogo	Nogo	Go	Go	Nogo	Go	Nogo	Go	Go	Go	Go	Go	Go	Nogo	Nogo	Nogo	Go	Go	Nogo	Nogo	Go	Go	Go	Go	Go	Go	Nogo	Go	Go	Go
Go	Nogo	Go	Go	Go	Go	Nogo	Nogo	Go	Go	Go	Nogo	Nogo	Nogo	Go	Go	Go	Go	Go	Go	Go	Go	Nogo	Go	Go	Nogo	Go	Nogo	Go	Nogo	Go	Go	Nogo	Go	Go	Go	Nogo	Go	Go	Go	Nogo	Nogo	Go	Nogo	Go	Go	Go	Go	Go	Nogo
Nogo	Nogo	Nogo	Go	Go	Go	Go	Go	Go	Go	Go	Go	Go	Go	Go	Go	Go	Nogo	Go	Go	Go	Go	Nogo	Go	Go	Go	Go	Go	Nogo	Nogo	Nogo	Go	Go	Go	Go	Go	Nogo	Go	Nogo	Go	Nogo	Go	Go	Go	Go	Go	Go	Nogo	Go	Go
Go	Go	Nogo	Nogo	Nogo	Go	Go	Go	Go	Go	Go	Go	Nogo	Go	Nogo	Go	Go	Go	Nogo	Nogo	Nogo	Go	Go	Nogo	Nogo	Go	Nogo	Go	Nogo	Go	Go	Go	Go	Go	Go	Nogo	Go	Nogo	Nogo	Go	Go	Go	Go	Go	Nogo	Nogo	Nogo	Go	Go	Go
Go	Go	Go	Go	Nogo	Nogo	Go	Nogo	Nogo	Nogo	Go	Go	Go	Nogo	Go	Go	Go	Go	Go	Nogo	Go	Go	Go	Go	Go	Go	Nogo	Go	Go	Go	Go	Go	Go	Nogo	Nogo	Go	Go	Go	Go	Go	Go	Nogo	Nogo	Go	Go	Go	Go	Go	Go	Go
Nogo	Go	Nogo	Nogo	Go	Go	Nogo	Go	Go	Go	Nogo	Go	Go	Go	Go	Go	Go	Go	Go	Go	Nogo	Go	Go	Go	Go	Nogo	Go	Go	Go	Nogo	Nogo	Go	Go	Go	Nogo	Nogo	Go	Nogo	Go	Nogo	Go	Go	Go	Nogo	Go	Nogo	Go	Go	Nogo	Go
Go	Nogo	Go	Nogo	Nogo	Go	Go	Go	Go	Nogo	Nogo	Go	Go	Go	Go	Nogo	Nogo	Nogo	Go	Go	Go	Nogo	Go	Go	Go	Go	Go	Nogo	Go	Go	Nogo	Nogo	Go	Go	Go	Go	Nogo	Go	Go	Go	Nogo	Go	Go	Go	Go	Go	Nogo	Go	Nogo	Go
Go	Go	Go	Go	Nogo	Go	Nogo	Go	Go	Nogo	Go	Go	Go	Nogo	Go	Nogo	Go	Go	Nogo	Go	Nogo	Go	Go	Go	Nogo	Go	Go	Go	Nogo	Go	Go	Nogo	Go	Go	Go	Go	Go	Go	Go	Go	Go	Go	Go	Go	Go	Go	Go	Nogo	Go	Go
Nogo	Go	Go	Go	Nogo	Go	Go	Go	Go	Go	Nogo	Nogo	Go	Nogo	Go	Go	Nogo	Go	Nogo	Go	Go	Go	Go	Go	Go	Go	Go	Go	Go	Go	Nogo	Go	Nogo	Go	Go	Nogo	Go	Go	Go	Go	Go	Go	Go	Nogo	Go	Go	Go	Go	Nogo	Nogo
Go	Nogo	Go	Go	Go	Go	Go	Go	Nogo	Go	Go	Go	Go	Go	Nogo	Nogo	Nogo	Go	Go	Nogo	Go	Go	Go	Go	Go	Nogo	Nogo	Nogo	Go	Nogo	Go	Go	Go	Nogo	Nogo	Go	Go	Nogo	Nogo	Go	Nogo	Go	Go	Nogo	Nogo	Go	Go	Go	Go	Nogo
Nogo	Go	Go	Nogo	Go	Go	Go	Nogo	Go	Go	Go	Go	Go	Go	Go	Go	Go	Go	Go	Nogo	Go	Go	Nogo	Go	Nogo	Go	Nogo	Go	Go	Go	Go	Nogo	Go	Go	Go	Go	Go	Nogo	Go	Go	Nogo	Go	Nogo	Go	Go	Go	Go	Go	Go	Go
Go	Nogo	Go	Nogo	Go	Go	Go	Go	Nogo	Nogo	Go	Nogo	Nogo	Nogo	Go	Go	Nogo	Nogo	Go	Go	Nogo	Go	Nogo	Nogo	Go	Nogo	Go	Go	Go	Go	Go	Go	Nogo	Go	Nogo	Nogo	Go	Go	Go	Nogo	Go	Go	Go	Nogo	Go	Go	Go	Go	Nogo	Go
Go	Nogo	Go	Go	Go	Nogo	Nogo	Go	Go	Go	Go	Nogo	Go	Go	Nogo	Nogo	Go	Go	Go	Go	Go	Nogo	Go	Nogo	Nogo	Go	Go	Go	Go	Nogo	Nogo	Go	Go	Go	Nogo	Go	Nogo	Go	Go	Go	Go	Nogo	Go	Go	Go	Nogo	Go	Go	Go	Go
Go	Go	Nogo	Go	Nogo	Nogo	Nogo	Nogo	Go	Nogo	Go	Go	Go	Go	Go	Go	Go	Nogo	Go	Nogo	Go	Go	Go	Go	Go	Go	Go	Nogo	Go	Go	Go	Nogo	Go	Go	Go	Go	Nogo	Go	Go	Go	Go	Nogo	Nogo	Go	Nogo	Nogo	Nogo	Nogo	Go	Nogo
Go	Go	Go	Nogo	Go	Go	Go	Go	Go	Go	Go	Go	Go	Go	Nogo	Go	Go	Nogo	Go	Go	Go	Nogo	Go	Nogo	Go	Go	Go	Go	Nogo	Go	Nogo	Go	Go	Nogo	Go	Nogo	Nogo	Nogo	Nogo	Nogo	Go	Go	Nogo	Go	Go	Nogo	Nogo	Go	Go	Go
Go	Go	Nogo	Go	Go	Go	Go	Nogo	Go	Go	Nogo	Go	Nogo	Go	Go	Go	Go	Go	Go	Go	Nogo	Go	Nogo	Go	Go	Go	Go	Go	Go	Go	Go	Go	Go	Nogo	Go	Go	Go	Go	Nogo	Nogo	Nogo	Nogo	Go	Go	Go	Go	Go	Go	Nogo	Go
Nogo	Go	Nogo	Go	Go	Nogo	Go	Go	Nogo	Go	Nogo	Go	Nogo	Go	Go	Go	Go	Go	Nogo	Go	Go	Nogo	Go	Go	Go	Nogo	Nogo	Nogo	Nogo	Nogo	Go	Go	Nogo	Go	Go	Go	Go	Go	Go	Go	Go	Go	Go	Go	Nogo	Go	Nogo	Nogo	Go	Go
Go	Go	Go	Go	Nogo	Go	Go	Go	Go	Go	Go	Go	Go	Go	Go	Nogo	Nogo	Go	Go	Go	Go	Go	Go	Go	Go	Go	Go	Go	Nogo	Go	Go	Go	Go	Go	Go	Go	Nogo	Nogo	Go	Nogo	Go	Nogo	Nogo	Go	Go	Go	Go	Nogo	Go	Nogo
Go	Go	Go	Go	Go	Go	Nogo	Nogo	Go	Go	Go	Go	Go	Nogo	Go	Go	Go	Nogo	Go	Nogo	Go	Go	Go	Nogo	Nogo	Nogo	Go	Go	Go	Go	Go	Go	Nogo	Go	Nogo	Go	Go	Go	Nogo	Go	Nogo	Go	Go	Go	Nogo	Go	Go	Go	Go	Go
Go	Go	Go	Go	Go	Go	Go	Go	Go	Go	Nogo	Nogo	Go	Nogo	Go	Go	Nogo	Go	Go	Go	Nogo	Go	Nogo	Go	Go	Nogo	Go	Nogo	Go	Go	Go	Go	Go	Nogo	Go	Go	Go	Go	Go	Go	Go	Nogo	Go	Go	Go	Go	Go	Nogo	Go	Go
Nogo	Nogo	Go	Nogo	Go	Nogo	Nogo	Go	Go	Nogo	Go	Go	Nogo	Nogo	Nogo	Nogo	Go	Go	Nogo	Nogo	Nogo	Nogo	Go	Nogo	Nogo	Go	Nogo	Go	Nogo	Nogo	Go	Nogo	Go	Go	Nogo	Go	Go	Go	Nogo	Go	Go	Go	Go	Go	Nogo	Nogo	Go	Go	Nogo	Nogo
Go	Go	Go	Nogo	Go	Go	Go	Go	Nogo	Go	Nogo	Go	Nogo	Go	Go	Go	Go	Go	Nogo	Go	Nogo	Go	Go	Go	Go	Go	Go	Go	Go	Go	Go	Nogo	Go	Go	Go	Nogo	Nogo	Go	Go	Go	Nogo	Go	Go	Nogo	Go	Nogo	Nogo	Go	Go	Nogo
Nogo	Go	Go	Go	Go	Go	Nogo	Go	Nogo	Nogo	Nogo	Go	Go	Go	Go	Go	Go	Go	Go	Nogo	Go	Nogo	Nogo	Go	Go	Nogo	Go	Go	Go	Go	Go	Go	Go	Go	Go	Go	Go	Go	Go	Go	Go	Go	Go	Go	Go	Nogo	Nogo	Nogo	Nogo	Go
Nogo	Nogo	Nogo	Go	Go	Go	Go	Go	Nogo	Go	Go	Go	Go	Go	Nogo	Go	Go	Go	Nogo	Go	Go	Go	Go	Nogo	Go	Go	Nogo	Go	Nogo	Nogo	Nogo	Go	Nogo	Nogo	Go	Go	Go	Go	Nogo	Nogo	Go	Go	Go	Go	Go	Go	Go	Go	Go	Go
Go	Go	Nogo	Nogo	Go	Nogo	Go	Nogo	Go	Go	Go	Nogo	Go	Go	Go	Go	Nogo	Go	Go	Go	Go	Nogo	Nogo	Go	Go	Go	Nogo	Nogo	Go	Go	Nogo	Nogo	Go	Nogo	Go	Go	Nogo	Nogo	Go	Nogo	Go	Nogo	Nogo	Nogo	Nogo	Go	Go	Go	Go	Go
Go	Go	Nogo	Go	Nogo	Go	Go	Go	Go	Nogo	Go	Nogo	Nogo	Go	Go	Nogo	Go	Nogo	Go	Go	Go	Go	Go	Go	Nogo	Go	Go	Go	Go	Go	Go	Go	Go	Go	Nogo	Nogo	Go	Go	Go	Go	Nogo	Go	Go	Nogo	Go	Go	Go	Go	Go	Go
Go	Nogo	Go	Go	Nogo	Nogo	Go	Nogo	Go	Go	Go	Go	Go	Go	Nogo	Go	Go	Nogo	Go	Go	Go	Go	Go	Go	Go	Go	Go	Nogo	Go	Nogo	Nogo	Go	Nogo	Go	Go	Nogo	Go	Nogo	Go	Go	Go	Go	Nogo	Go	Go	Go	Nogo	Go	Nogo	Go
Nogo	Go	Go	Go	Nogo	Go	Nogo	Nogo	Go	Nogo	Nogo	Nogo	Nogo	Go	Go	Nogo	Go	Go	Go	Go	Nogo	Go	Go	Go	Go	Go	Go	Go	Go	Go	Nogo	Go	Go	Go	Go	Nogo	Go	Nogo	Nogo	Go	Go	Nogo	Go	Go	Go	Go	Go	Nogo	Go	Go
Go	Go	Nogo	Nogo	Go	Nogo	Nogo	Go	Go	Go	Go	Go	Go	Go	Nogo	Go	Nogo	Go	Go	Nogo	Nogo	Nogo	Go	Go	Go	Nogo	Go	Go	Go	Nogo	Nogo	Nogo	Nogo	Go	Go	Go	Nogo	Go	Go	Go	Go	Go	Nogo	Nogo	Go	Go	Nogo	Nogo	Go	Nogo
Go	Nogo	Nogo	Nogo	Go	Go	Go	Go	Go	Go	Go	Go	Go	Nogo	Go	Go	Go	Go	Go	Go	Go	Go	Nogo	Go	Go	Nogo	Go	Go	Go	Go	Go	Nogo	Go	Nogo	Nogo	Go	Go	Go	Go	Nogo	Nogo	Nogo	Go	Go	Nogo	Nogo	Go	Go	Go	Go
Go	Go	Go	Go	Go	Go	Go	Go	Nogo	Go	Nogo	Go	Go	Go	Nogo	Go	Go	Go	Nogo	Nogo	Go	Go	Go	Go	Go	Go	Go	Nogo	Nogo	Go	Nogo	Go	Go	Nogo	Go	Go	Go	Nogo	Go	Go	Go	Nogo	Go	Go	Nogo	Go	Go	Go	Nogo	Go
Go	Nogo	Go	Go	Go	Nogo	Nogo	Go	Go	Go	Go	Go	Go	Nogo	Go	Go	Nogo	Go	Go	Go	Go	Go	Go	Nogo	Nogo	Go	Nogo	Nogo	Nogo	Nogo	Go	Go	Nogo	Go	Nogo	Go	Nogo	Go	Nogo	Go	Go	Go	Nogo	Go	Go	Go	Go	Go	Nogo	Nogo
Go	Go	Go	Go	Go	Go	Go	Go	Go	Nogo	Go	Go	Go	Go	Go	Go	Go	Go	Go	Nogo	Go	Nogo	Nogo	Nogo	Go	Go	Nogo	Go	Go	Go	Go	Nogo	Go	Go	Go	Nogo	Nogo	Go	Nogo	Go	Nogo	Go	Go	Go	Go	Go	Nogo	Go	Go	Go
Go	Nogo	Go	Nogo	Nogo	Go	Go	Nogo	Go	Go	Go	Nogo	Nogo	Go	Go	Go	Nogo	Nogo	Nogo	Go	Go	Go	Go	Go	Nogo	Go	Go	Go	Go	Go	Go	Go	Go	Nogo	Go	Go	Go	Go	Go	Go	Nogo	Go	Go	Go	Go	Go	Nogo	Go	Nogo	Go
Nogo	Go	Go	Go	Go	Nogo	Go	Go	Nogo	Go	Go	Go	Nogo	Go	Nogo	Nogo	Go	Go	Nogo	Go	Go	Go	Go	Go	Go	Go	Go	Nogo	Go	Nogo	Go	Go	Go	Go	Go	Go	Go	Go	Go	Go	Go	Go	Go	Go	Go	Nogo	Go	Go	Go	Nogo
Go	Go	Go	Go	Go	Go	Go	Go	Nogo	Go	Go	Go	Go	Nogo	Go	Nogo	Go	Nogo	Go	Go	Go	Nogo	Go	Go	Go	Go	Nogo	Go	Nogo	Go	Go	Go	Go	Go	Nogo	Nogo	Go	Go	Go	Nogo	Go	Go	Nogo	Nogo	Go	Go	Go	Nogo	Go	Go
Nogo	Go	Nogo	Go	Nogo	Go	Go	Nogo	Go	Nogo	Nogo	Nogo	Go	Go	Go	Go	Go	Nogo	Go	Go	Nogo	Go	Nogo	Nogo	Nogo	Nogo	Go	Go	Go	Go	Go	Go	Nogo	Go	Go	Go	Go	Nogo	Go	Nogo	Go	Go	Go	Nogo	Nogo	Nogo	Go	Go	Go	Go
Go	Go	Go	Go	Nogo	Go	Go	Go	Go	Nogo	Go	Go	Go	Go	Go	Go	Go	Go	Go	Nogo	Go	Go	Nogo	Go	Go	Go	Go	Go	Nogo	Go	Go	Go	Nogo	Go	Go	Go	Nogo	Go	Go	Nogo	Go	Go	Go	Go	Go	Go	Go	Go	Go	Go
Nogo	Go	Nogo	Nogo	Go	Go	Go	Nogo	Go	Go	Go	Go	Go	Nogo	Go	Go	Go	Nogo	Nogo	Go	Go	Nogo	Go	Go	Go	Nogo	Go	Go	Go	Nogo	Go	Go	Nogo	Go	Go	Nogo	Go	Go	Go	Go	Nogo	Nogo	Nogo	Go	Go	Go	Go	Go	Go	Go
Go	Nogo	Go	Go	Go	Nogo	Go	Go	Nogo	Nogo	Go	Nogo	Go	Go	Go	Go	Go	Nogo	Go	Go	Go	Go	Nogo	Nogo	Go	Go	Nogo	Nogo	Go	Go	Nogo	Go	Go	Nogo	Go	Nogo	Go	Nogo	Nogo	Go	Go	Go	Go	Go	Go	Go	Go	Go	Go	Go
Go	Go	Nogo	Go	Go	Go	Nogo	Go	Go	Nogo	Nogo	Go	Go	Go	Nogo	Go	Go	Go	Go	Go	Go	Go	Go	Nogo	Go	Nogo	Go	Go	Go	Go	Nogo	Go	Go	Go	Nogo	Go	Nogo	Go	Go	Go	Go	Go	Go	Go	Nogo	Go	Nogo	Go	Go	Go
Nogo	Go	Go	Go	Go	Go	Go	Nogo	Go	Go	Go	Go	Go	Go	Go	Go	Go	Go	Nogo	Nogo	Nogo	Go	Nogo	Go	Go	Go	Nogo	Nogo	Go	Go	Go	Nogo	Go	Nogo	Go	Go	Nogo	Go	Nogo	Nogo	Go	Nogo	Go	Go	Nogo	Go	Go	Nogo	Nogo	Go
Go	Go	Go	Nogo	Go	Go	Go	Go	Go	Go	Go	Go	Go	Go	Go	Nogo	Nogo	Nogo	Go	Go	Nogo	Nogo	Go	Go	Go	Go	Go	Go	Go	Go	Go	Go	Nogo	Go	Go	Nogo	Go	Nogo	Go	Go	Go	Go	Go	Nogo	Nogo	Nogo	Nogo	Nogo	Nogo	Go
Go	Go	Nogo	Nogo	Nogo	Nogo	Nogo	Go	Nogo	Go	Go	Nogo	Nogo	Go	Go	Go	Go	Go	Go	Go	Nogo	Go	Go	Go	Nogo	Go	Nogo	Go	Go	Go	Go	Go	Go	Go	Nogo	Go	Go	Go	Nogo	Go	Nogo	Nogo	Go	Go	Go	Go	Go	Go	Go	Nogo
Go	Go	Go	Go	Go	Nogo	Go	Go	Nogo	Go	Go	Go	Nogo	Nogo	Nogo	Go	Nogo	Go	Go	Go	Go	Go	Go	Nogo	Nogo	Go	Go	Go	Nogo	Go	Go	Nogo	Go	Go	Nogo	Go	Go	Go	Go	Nogo	Go	Go	Go	Nogo	Go	Nogo	Go	Go	Go	Nogo
Go	Nogo	Go	Go	Go	Go	Go	Nogo	Go	Go	Nogo	Go	Nogo	Nogo	Nogo	Nogo	Nogo	Go	Nogo	Go	Go	Nogo	Go	Go	Nogo	Go	Go	Go	Nogo	Nogo	Go	Nogo	Go	Go	Go	Go	Go	Nogo	Go	Go	Go	Go	Nogo	Nogo	Go	Nogo	Nogo	Nogo	Nogo	Nogo
Nogo	Nogo	Go	Go	Nogo	Go	Nogo	Go	Go	Go	Nogo	Nogo	Go	Go	Go	Nogo	Go	Go	Go	Nogo	Go	Go	Go	Go	Go	Nogo	Go	Nogo	Go	Nogo	Nogo	Go	Go	Nogo	Go	Go	Go	Go	Go	Go	Nogo	Go	Nogo	Go	Go	Go	Go	Go	Go	Go
Go	Go	Nogo	Go	Go	Nogo	Go	Nogo	Go	Go	Go	Go	Go	Nogo	Go	Go	Nogo	Nogo	Nogo	Nogo	Nogo	Nogo	Go	Nogo	Go	Go	Go	Go	Go	Nogo	Go	Go	Nogo	Go	Go	Nogo	Go	Go	Go	Go	Go	Go	Go	Go	Nogo	Nogo	Go	Nogo	Nogo	Go
Go	Nogo	Go	Go	Go	Go	Go	Go	Go	Go	Go	Go	Go	Go	Go	Go	Go	Nogo	Nogo	Nogo	Go	Go	Nogo	Go	Go	Go	Nogo	Nogo	Go	Nogo	Go	Go	Nogo	Go	Nogo	Go	Go	Go	Go	Go	Go	Nogo	Go	Go	Nogo	Nogo	Go	Go	Nogo	Go
Nogo	Go	Go	Go	Go	Go	Go	Go	Go	Go	Nogo	Go	Go	Go	Go	Go	Nogo	Go	Go	Go	Nogo	Go	Go	Go	Go	Go	Nogo	Go	Nogo	Nogo	Nogo	Go	Go	Nogo	Go	Go	Go	Nogo	Go	Nogo	Go	Go	Nogo	Nogo	Go	Go	Go	Go	Go	Nogo
Go	Nogo	Go	Nogo	Go	Go	Go	Nogo	Go	Nogo	Go	Go	Go	Go	Nogo	Nogo	Go	Go	Go	Go	Go	Go	Go	Go	Go	Nogo	Go	Go	Nogo	Go	Go	Nogo	Go	Nogo	Nogo	Go	Go	Go	Nogo	Go	Go	Go	Go	Go	Go	Go	Go	Go	Go	Nogo
Go	Go	Go	Nogo	Go	Nogo	Go	Go	Nogo	Go	Nogo	Go	Nogo	Go	Go	Nogo	Nogo	Go	Go	Go	Go	Go	Nogo	Nogo	Nogo	Go	Go	Go	Go	Go	Go	Nogo	Nogo	Go	Go	Go	Go	Nogo	Go	Go	Nogo	Nogo	Go	Go	Go	Go	Nogo	Go	Go	Go
Go	Go	Go	Go	Nogo	Nogo	Nogo	Go	Go	Nogo	Go	Nogo	Go	Go	Go	Nogo	Go	Go	Go	Nogo	Nogo	Go	Go	Go	Nogo	Nogo	Go	Go	Go	Go	Go	Go	Go	Go	Go	Nogo	Nogo	Go	Go	Go	Go	Nogo	Go	Nogo	Go	Go	Nogo	Go	Go	Go
Go	Go	Nogo	Go	Nogo	Go	Go	Go	Nogo	Go	Go	Go	Go	Go	Go	Go	Go	Nogo	Go	Go	Go	Nogo	Go	Go	Nogo	Nogo	Go	Go	Nogo	Go	Nogo	Go	Go	Go	Go	Go	Go	Go	Go	Go	Go	Go	Go	Nogo	Go	Go	Go	Go	Nogo	Go
Nogo	Nogo	Go	Nogo	Nogo	Go	Nogo	Go	Nogo	Go	Go	Nogo	Nogo	Nogo	Nogo	Go	Go	Go	Nogo	Go	Go	Go	Go	Nogo	Go	Go	Go	Go	Go	Go	Nogo	Nogo	Go	Go	Go	Go	Nogo	Go	Go	Go	Nogo	Go	Go	Go	Go	Go	Go	Nogo	Go	Go
Go	Go	Nogo	Go	Go	Go	Go	Go	Go	Nogo	Nogo	Nogo	Nogo	Nogo	Go	Go	Go	Go	Go	Go	Go	Nogo	Go	Go	Go	Go	Go	Nogo	Go	Go	Go	Go	Go	Go	Nogo	Nogo	Go	Go	Nogo	Nogo	Nogo	Go	Nogo	Go	Nogo	Nogo	Nogo	Go	Go	Nogo
Nogo	Go	Go	Go	Go	Go	Nogo	Nogo	Go	Go	Go	Go	Go	Go	Nogo	Go	Go	Go	Go	Go	Go	Go	Nogo	Go	Go	Go	Nogo	Nogo	Go	Go	Go	Go	Go	Nogo	Go	Go	Nogo	Nogo	Nogo	Nogo	Go	Go	Nogo	Go	Go	Go	Go	Nogo	Go	Go
Nogo	Go	Go	Go	Nogo	Nogo	Go	Go	Go	Nogo	Nogo	Nogo	Go	Go	Go	Nogo	Nogo	Nogo	Go	Go	Go	Go	Nogo	Go	Nogo	Go	Nogo	Go	Go	Go	Go	Go	Go	Go	Nogo	Go	Go	Nogo	Go	Nogo	Go	Go	Go	Go	Go	Go	Nogo	Go	Go	Go
Go	Nogo	Go	Go	Nogo	Go	Go	Go	Nogo	Go	Nogo	Go	Go	Go	Nogo	Nogo	Nogo	Nogo	Nogo	Nogo	Nogo	Go	Go	Go	Nogo	Go	Go	Go	Go	Go	Nogo	Go	Go	Go	Go	Go	Nogo	Go	Go	Go	Go	Nogo	Nogo	Go	Go	Go	Go	Go	Go	Nogo
Go	Nogo	Go	Go	Go	Go	Go	Nogo	Go	Nogo	Go	Nogo	Go	Go	Nogo	Go	Go	Go	Go	Go	Nogo	Nogo	Go	Go	Go	Nogo	Go	Go	Go	Go	Go	Go	Go	Go	Nogo	Nogo	Go	Go	Nogo	Go	Nogo	Nogo	Nogo	Go	Go	Go	Go	Go	Go	Go
Nogo	Nogo	Go	Nogo	Go	Go	Go	Go	Nogo	Go	Go	Go	Nogo	Go	Go	Go	Nogo	Go	Go	Nogo	Go	Go	Go	Go	Go	Go	Go	Nogo	Go	Nogo	Nogo	Go	Go	Go	Go	Go	Go	Go	Go	Go	Nogo	Go	Go	Go	Go	Go	Nogo	Go	Nogo	Nogo
Nogo	Go	Go	Go	Go	Go	Go	Go	Go	Go	Go	Nogo	Go	Go	Nogo	Go	Go	Go	Go	Nogo	Go	Go	Go	Nogo	Go	Go	Go	Go	Go	Go	Go	Nogo	Nogo	Go	Go	Nogo	Go	Go	Go	Go	Nogo	Go	Go	Go	Nogo	Go	Go	Nogo	Nogo	Go
Go	Go	Go	Nogo	Go	Nogo	Nogo	Go	Nogo	Go	Go	Go	Nogo	Nogo	Go	Nogo	Go	Nogo	Go	Go	Go	Go	Go	Go	Nogo	Go	Nogo	Go	Go	Go	Go	Go	Go	Go	Go	Go	Nogo	Nogo	Nogo	Go	Go	Nogo	Go	Go	Nogo	Go	Nogo	Go	Go	Nogo
Go	Go	Nogo	Go	Go	Nogo	Nogo	Nogo	Go	Go	Go	Go	Nogo	Go	Go	Go	Go	Go	Go	Go	Nogo	Go	Nogo	Go	Go	Nogo	Go	Go	Go	Go	Go	Nogo	Nogo	Nogo	Go	Nogo	Go	Nogo	Go	Go	Go	Go	Go	Go	Go	Go	Go	Nogo	Go	Go
Go	Go	Nogo	Go	Go	Go	Go	Go	Go	Go	Go	Go	Go	Go	Go	Go	Go	Go	Go	Go	Go	Go	Go	Go	Go	Go	Nogo	Go	Nogo	Nogo	Nogo	Go	Go	Go	Go	Go	Nogo	Go	Go	Go	Go	Go	Go	Nogo	Go	Nogo	Go	Go	Nogo	Go
Go	Go	Go	Nogo	Go	Go	Go	Nogo	Go	Nogo	Go	Go	Go	Nogo	Go	Go	Go	Go	Nogo	Go	Go	Nogo	Go	Nogo	Go	Go	Go	Nogo	Nogo	Go	Go	Go	Nogo	Nogo	Go	Go	Go	Go	Nogo	Nogo	Go	Go	Nogo	Nogo	Nogo	Nogo	Go	Nogo	Go	Go
Go	Go	Nogo	Go	Nogo	Go	Nogo	Go	Go	Go	Nogo	Go	Go	Nogo	Go	Go	Go	Go	Nogo	Go	Go	Nogo	Nogo	Nogo	Go	Nogo	Go	Nogo	Nogo	Nogo	Go	Nogo	Go	Nogo	Nogo	Go	Go	Go	Go	Nogo	Go	Go	Go	Nogo	Go	Nogo	Go	Go	Go	Go
Go	Nogo	Go	Go	Go	Go	Go	Go	Go	Go	Nogo	Go	Go	Go	Nogo	Go	Go	Go	Go	Go	Go	Nogo	Go	Go	Go	Go	Go	Go	Go	Go	Go	Go	Nogo	Go	Nogo	Go	Go	Go	Go	Nogo	Go	Go	Go	Nogo	Nogo	Go	Go	Go	Go	Go
Go	Go	Go	Go	Go	Nogo	Go	Go	Go	Go	Go	Go	Go	Go	Go	Go	Nogo	Go	Nogo	Go	Go	Go	Nogo	Go	Nogo	Nogo	Nogo	Go	Go	Nogo	Nogo	Go	Go	Go	Go	Nogo	Nogo	Nogo	Nogo	Go	Go	Go	Nogo	Nogo	Go	Nogo	Go	Nogo	Go	Go
Go	Go	Nogo	Nogo	Nogo	Go	Go	Nogo	Go	Go	Go	Nogo	Nogo	Go	Go	Nogo	Go	Nogo	Go	Nogo	Nogo	Go	Nogo	Nogo	Go	Go	Go	Nogo	Nogo	Go	Go	Go	Go	Go	Go	Go	Go	Go	Go	Go	Nogo	Go	Go	Go	Go	Nogo	Go	Go	Go	Nogo
Nogo	Go	Go	Go	Go	Go	Nogo	Go	Go	Nogo	Nogo	Nogo	Go	Go	Go	Nogo	Go	Nogo	Go	Go	Go	Go	Go	Nogo	Nogo	Nogo	Go	Go	Nogo	Go	Nogo	Nogo	Go	Go	Go	Go	Nogo	Go	Nogo	Go	Go	Go	Go	Go	Go	Go	Nogo	Nogo	Nogo	Go
Go	Nogo	Go	Nogo	Go	Nogo	Go	Go	Go	Nogo	Go	Go	Go	Nogo	Go	Go	Nogo	Go	Go	Nogo	Nogo	Go	Go	Go	Go	Go	Go	Go	Go	Go	Go	Nogo	Nogo	Go	Go	Go	Go	Go	Nogo	Go	Go	Nogo	Go	Go	Nogo	Nogo	Go	Go	Nogo	Nogo
Nogo	Go	Go	Go	Go	Go	Go	Nogo	Nogo	Go	Go	Go	Nogo	Nogo	Nogo	Nogo	Go	Go	Nogo	Go	Nogo	Go	Go	Go	Go	Go	Go	Nogo	Go	Nogo	Nogo	Go	Go	Go	Go	Go	Go	Nogo	Go	Nogo	Go	Nogo	Go	Go	Go	Go	Go	Nogo	Nogo	Go
Go	Nogo	Go	Go	Go	Go	Go	Go	Nogo	Go	Go	Go	Go	Go	Go	Go	Nogo	Go	Go	Go	Go	Go	Nogo	Go	Go	Nogo	Nogo	Go	Go	Go	Go	Go	Go	Go	Go	Nogo	Nogo	Go	Go	Nogo	Nogo	Go	Go	Go	Nogo	Go	Nogo	Go	Go	Go
Go	Go	Nogo	Go	Go	Nogo	Nogo	Go	Go	Go	Go	Go	Nogo	Go	Go	Go	Go	Go	Nogo	Go	Go	Nogo	Go	Go	Go	Go	Go	Go	Go	Go	Go	Go	Go	Nogo	Go	Go	Go	Go	Go	Go	Go	Go	Nogo	Nogo	Go	Go	Go	Go	Go	Go
Go	Go	Go	Go	Nogo	Go	Go	Nogo	Nogo	Go	Nogo	Nogo	Go	Nogo	Go	Go	Go	Nogo	Go	Nogo	Go	Nogo	Go	Nogo	Nogo	Go	Nogo	Nogo	Nogo	Nogo	Go	Nogo	Nogo	Nogo	Nogo	Go	Go	Nogo	Go	Go	Nogo	Nogo	Nogo	Go	Go	Go	Nogo	Go	Go	Go
Nogo	Go	Nogo	Nogo	Nogo	Go	Nogo	Go	Go	Nogo	Go	Go	Go	Go	Nogo	Go	Go	Go	Go	Go	Go	Go	Go	Go	Go	Go	Go	Go	Go	Go	Go	Go	Go	Nogo	Nogo	Nogo	Go	Go	Go	Go	Go	Go	Go	Go	Go	Go	Go	Go	Go	Nogo
Go	Go	Go	Nogo	Go	Go	Go	Nogo	Go	Nogo	Go	Go	Go	Nogo	Go	Nogo	Nogo	Go	Go	Go	Go	Go	Nogo	Go	Go	Go	Nogo	Nogo	Go	Go	Go	Nogo	Go	Go	Go	Nogo	Go	Go	Go	Go	Go	Go	Go	Go	Go	Go	Go	Go	Go	Go
Nogo	Go	Go	Go	Go	Nogo	Go	Nogo	Nogo	Nogo	Nogo	Nogo	Go	Go	Nogo	Go	Go	Go	Go	Nogo	Go	Go	Go	Go	Nogo	Go	Go	Nogo	Go	Go	Go	Go	Nogo	Nogo	Go	Go	Go	Nogo	Go	Nogo	Go	Nogo	Nogo	Nogo	Go	Go	Go	Go	Go	Go
Go	Go	Go	Nogo	Go	Go	Nogo	Go	Go	Go	Nogo	Go	Go	Nogo	Nogo	Nogo	Nogo	Go	Nogo	Nogo	Go	Nogo	Go	Go	Go	Nogo	Nogo	Go	Go	Nogo	Go	Nogo	Go	Go	Nogo	Go	Go	Go	Nogo	Go	Nogo	Go	Go	Nogo	Nogo	Go	Go	Go	Go	Go
Go	Nogo	Nogo	Go	Go	Nogo	Nogo	Go	Nogo	Nogo	Go	Nogo	Nogo	Go	Go	Go	Go	Go	Go	Go	Nogo	Go	Go	Nogo	Go	Nogo	Go	Go	Nogo	Go	Go	Go	Go	Nogo	Go	Go	Go	Nogo	Go	Go	Go	Nogo	Go	Go	Go	Go	Nogo	Go	Nogo	Go
Go	Nogo	Go	Go	Nogo	Go	Go	Go	Nogo	Go	Go	Go	Nogo	Go	Go	Nogo	Go	Nogo	Go	Go	Nogo	Nogo	Go	Nogo	Nogo	Go	Nogo	Go	Go	Go	Nogo	Nogo	Go	Nogo	Go	Nogo	Go	Go	Go	Nogo	Go	Go	Nogo	Go	Nogo	Nogo	Go	Go	Nogo	Go
Go	Go	Go	Go	Nogo	Nogo	Go	Go	Go	Go	Go	Go	Go	Nogo	Go	Go	Nogo	Go	Go	Go	Nogo	Go	Nogo	Go	Go	Go	Go	Go	Nogo	Go	Go	Go	Nogo	Go	Go	Go	Go	Go	Nogo	Go	Nogo	Go	Go	Go	Go	Go	Go	Go	Go	Nogo
Go	Go	Go	Go	Go	Go	Nogo	Go	Go	Go	Nogo	Go	Nogo	Go	Go	Go	Go	Go	Nogo	Nogo	Go	Go	Go	Go	Nogo	Go	Go	Go	Nogo	Go	Go	Go	Go	Go	Nogo	Go	Nogo	Go	Go	Nogo	Go	Go	Nogo	Go	Go	Nogo	Go	Nogo	Nogo	Nogo
Go	Nogo	Nogo	Go	Nogo	Go	Go	Nogo	Go	Go	Go	Go	Go	Go	Go	Go	Go	Nogo	Go	Go	Go	Nogo	Go	Go	Go	Nogo	Go	Nogo	Go	Go	Go	Go	Go	Go	Nogo	Nogo	Nogo	Nogo	Go	Go	Go	Go	Go	Go	Go	Nogo	Nogo	Nogo	Go	Go
Nogo	Go	Nogo	Nogo	Go	Go	Go	Go	Go	Go	Go	Nogo	Go	Go	Nogo	Go	Go	Go	Go	Go	Go	Go	Nogo	Nogo	Go	Go	Go	Go	Go	Nogo	Nogo	Go	Go	Go	Go	Go	Go	Go	Nogo	Go	Go	Go	Go	Nogo	Nogo	Go	Go	Go	Go	Nogo
Nogo	Go	Go	Go	Go	Go	Go	Go	Go	Go	Go	Go	Go	Go	Go	Go	Go	Nogo	Nogo	Go	Go	Go	Go	Go	Go	Go	Go	Go	Go	Nogo	Nogo	Go	Nogo	Go	Go	Go	Nogo	Go	Go	Go	Nogo	Nogo	Go	Go	Go	Go	Nogo	Nogo	Go	Go
Nogo	Nogo	Nogo	Nogo	Go	Nogo	Nogo	Go	Go	Go	Nogo	Go	Go	Nogo	Go	Go	Nogo	Go	Nogo	Nogo	Go	Nogo	Go	Go	Go	Go	Nogo	Go	Go	Go	Nogo	Go	Go	Go	Go	Nogo	Go	Go	Nogo	Go	Go	Go	Go	Go	Nogo	Go	Go	Go	Go	Go
Go	Go	Nogo	Go	Go	Go	Go	Go	Go	Go	Go	Go	Nogo	Go	Go	Nogo	Go	Nogo	Go	Go	Nogo	Go	Nogo	Go	Go	Go	Go	Go	Nogo	Go	Go	Go	Nogo	Go	Go	Nogo	Nogo	Go	Go	Go	Go	Go	Go	Nogo	Nogo	Go	Go	Go	Go	Go
Go	Go	Go	Nogo	Nogo	Go	Go	Nogo	Go	Go	Go	Go	Nogo	Nogo	Go	Go	Go	Go	Go	Nogo	Nogo	Go	Nogo	Go	Go	Go	Go	Go	Go	Go	Go	Go	Go	Nogo	Go	Go	Go	Nogo	Go	Nogo	Go	Go	Nogo	Go	Go	Nogo	Nogo	Nogo	Nogo	Go
Go	Go	Go	Go	Go	Go	Nogo	Go	Nogo	Nogo	Nogo	Nogo	Go	Go	Go	Nogo	Go	Go	Go	Go	Go	Go	Go	Nogo	Nogo	Nogo	Go	Go	Nogo	Nogo	Nogo	Go	Go	Go	Go	Go	Go	Nogo	Go	Nogo	Go	Nogo	Nogo	Go	Go	Go	Nogo	Nogo	Go	Go
Go	Nogo	Nogo	Go	Nogo	Go	Go	Go	Nogo	Go	Go	Go	Go	Go	Go	Go	Go	Go	Nogo	Nogo	Go	Go	Go	Go	Go	Nogo	Nogo	Nogo	Go	Nogo	Go	Go	Nogo	Go	Nogo	Go	Go	Go	Go	Go	Go	Go	Go	Go	Go	Nogo	Go	Go	Go	Nogo
Go	Go	Go	Go	Go	Go	Go	Go	Nogo	Go	Go	Go	Go	Go	Nogo	Go	Go	Nogo	Go	Go	Go	Go	Go	Go	Nogo	Nogo	Go	Nogo	Nogo	Go	Go	Nogo	Go	Nogo	Go	Go	Nogo	Nogo	Go	Go	Go	Go	Go	Go	Go	Go	Go	Nogo	Go	Nogo
Nogo	Go	Go	Go	Go	Nogo	Go	Go	Go	Go	Go	Go	Go	Go	Go	Go	Nogo	Go	Nogo	Go	Go	Go	Go	Go	Nogo	Go	Go	Go	Go	Go	Nogo	Nogo	Go	Nogo	Go	Go	Go	Go	Go	Go	Nogo	Nogo	Go	Nogo	Go	Go	Go	Go	Nogo	Go
Nogo	Go	Go	Go	Go	Go	Go	Nogo	Go	Go	Go	Go	Nogo	Go	Nogo	Go	Go	Go	Go	Go	Nogo	Nogo	Nogo	Nogo	Go	Go	Go	Go	Go	Go	Go	Go	Go	Go	Go	Nogo	Nogo	Go	Nogo	Go	Go	Nogo	Go	Go	Go	Go	Nogo	Go	Go	Go
Go	Nogo	Go	Nogo	Go	Nogo	Nogo	Go	Go	Nogo	Go	Nogo	Go	Nogo	Go	Nogo	Nogo	Go	Go	Go	Go	Nogo	Go	Nogo	Go	Go	Go	Nogo	Go	Go	Go	Nogo	Nogo	Go	Nogo	Go	Go	Go	Go	Go	Nogo	Go	Nogo	Nogo	Go	Nogo	Go	Go	Nogo	Nogo
Go	Go	Go	Go	Nogo	Go	Go	Nogo	Go	Nogo	Nogo	Nogo	Go	Go	Nogo	Go	Go	Nogo	Go	Go	Go	Go	Go	Go	Go	Go	Nogo	Go	Go	Nogo	Go	Go	Go	Go	Nogo	Go	Go	Go	Nogo	Nogo	Nogo	Go	Go	Go	Nogo	Go	Go	Go	Go	Go
Go	Go	Nogo	Go	Go	Go	Go	Nogo	Nogo	Go	Go	Nogo	Go	Go	Go	Go	Go	Go	Go	Go	Nogo	Nogo	Go	Go	Go	Go	Go	Nogo	Go	Go	Go	Go	Go	Go	Nogo	Nogo	Go	Go	Nogo	Go	Go	Go	Nogo	Go	Go	Go	Go	Go	Go	Go
Go	Nogo	Go	Go	Go	Nogo	Go	Go	Go	Go	Go	Nogo	Go	Go	Go	Go	Go	Nogo	Go	Go	Go	Nogo	Go	Nogo	Nogo	Go	Nogo	Go	Nogo	Nogo	Nogo	Go	Go	Go	Go	Nogo	Go	Go	Go	Go	Go	Go	Go	Go	Nogo	Nogo	Go	Go	Nogo	Nogo
Go	Go	Nogo	Nogo	Go	Go	Go	Go	Go	Go	Go	Go	Nogo	Go	Go	Go	Go	Nogo	Go	Go	Go	Nogo	Nogo	Go	Go	Go	Go	Go	Go	Go	Go	Nogo	Go	Go	Go	Go	Go	Go	Go	Go	Nogo	Nogo	Go	Go	Nogo	Go	Go	Nogo	Go	Nogo
Nogo	Go	Go	Nogo	Go	Nogo	Go	Nogo	Go	Nogo	Go	Go	Nogo	Go	Go	Go	Go	Go	Nogo	Nogo	Go	Go	Nogo	Nogo	Go	Nogo	Go	Go	Go	Nogo	Go	Go	Go	Nogo	Go	Go	Go	Go	Go	Go	Go	Nogo	Go	Go	Go	Go	Go	Go	Go	Go
Go	Go	Go	Go	Nogo	Go	Nogo	Nogo	Go	Go	Go	Go	Go	Nogo	Go	Nogo	Go	Go	Go	Go	Go	Go	Go	Nogo	Nogo	Go	Go	Nogo	Go	Go	Nogo	Go	Go	Go	Nogo	Go	Go	Go	Go	Go	Go	Go	Go	Go	Go	Go	Go	Go	Nogo	Go
Nogo	Go	Go	Go	Go	Nogo	Go	Go	Nogo	Go	Go	Go	Go	Nogo	Nogo	Nogo	Go	Go	Nogo	Go	Nogo	Go	Go	Go	Go	Nogo	Nogo	Nogo	Go	Go	Go	Nogo	Nogo	Go	Nogo	Go	Nogo	Nogo	Go	Nogo	Go	Go	Nogo	Go	Go	Nogo	Go	Go	Go	Go
Go	Nogo	Go	Nogo	Go	Go	Go	Go	Go	Go	Nogo	Nogo	Nogo	Go	Go	Go	Nogo	Go	Go	Go	Go	Go	Go	Go	Go	Go	Go	Go	Nogo	Nogo	Nogo	Go	Go	Go	Go	Go	Go	Nogo	Nogo	Nogo	Go	Go	Nogo	Nogo	Go	Go	Nogo	Nogo	Nogo	Go
Nogo	Nogo	Go	Go	Nogo	Go	Nogo	Go	Nogo	Nogo	Go	Go	Go	Go	Nogo	Go	Go	Go	Go	Nogo	Go	Go	Go	Go	Nogo	Go	Go	Go	Go	Go	Go	Nogo	Nogo	Go	Go	Nogo	Go	Nogo	Go	Go	Nogo	Go	Go	Nogo	Go	Go	Go	Go	Go	Nogo
Go	Go	Go	Go	Nogo	Go	Go	Go	Go	Nogo	Nogo	Go	Go	Nogo	Nogo	Nogo	Nogo	Nogo	Go	Go	Nogo	Go	Nogo	Go	Go	Nogo	Go	Go	Go	Go	Go	Go	Nogo	Nogo	Go	Go	Nogo	Go	Nogo	Go	Nogo	Go	Go	Nogo	Nogo	Nogo	Nogo	Go	Go	Go
Go	Go	Nogo	Go	Go	Go	Nogo	Go	Go	Go	Nogo	Go	Go	Go	Go	Go	Nogo	Go	Nogo	Nogo	Go	Go	Go	Go	Go	Go	Nogo	Go	Nogo	Go	Go	Go	Go	Nogo	Go	Go	Nogo	Go	Go	Nogo	Go	Nogo	Go	Go	Go	Go	Nogo	Nogo	Go	Go
Go	Go	Nogo	Go	Go	Nogo	Nogo	Go	Go	Nogo	Go	Go	Go	Go	Go	Go	Nogo	Go	Nogo	Go	Nogo	Go	Go	Go	Nogo	Go	Go	Go	Go	Nogo	Go	Go	Go	Nogo	Nogo	Go	Go	Nogo	Go	Nogo	Go	Go	Go	Go	Go	Nogo	Go	Go	Go	Nogo
Nogo	Go	Go	Nogo	Nogo	Nogo	Go	Go	Nogo	Go	Nogo	Go	Go	Nogo	Go	Nogo	Go	Go	Go	Nogo	Go	Nogo	Go	Go	Nogo	Nogo	Nogo	Nogo	Go	Go	Nogo	Nogo	Go	Go	Go	Go	Nogo	Go	Go	Go	Go	Nogo	Nogo	Go	Go	Go	Go	Go	Nogo	Go
Go	Nogo	Go	Nogo	Go	Go	Nogo	Nogo	Go	Go	Go	Go	Go	Go	Go	Go	Go	Nogo	Nogo	Go	Nogo	Go	Go	Nogo	Nogo	Go	Go	Go	Go	Go	Go	Nogo	Go	Go	Go	Go	Go	Nogo	Nogo	Go	Nogo	Go	Nogo	Nogo	Go	Go	Go	Nogo	Nogo	Go
Nogo	Go	Nogo	Nogo	Go	Go	Go	Go	Go	Go	Nogo	Nogo	Go	Go	Go	Go	Go	Go	Go	Go	Nogo	Nogo	Nogo	Go	Go	Nogo	Go	Nogo	Go	Go	Nogo	Go	Nogo	Go	Go	Go	Nogo	Go	Go	Go	Go	Go	Go	Nogo	Go	Nogo	Go	Go	Go	Nogo
Nogo	Nogo	Go	Go	Go	Nogo	Nogo	Go	Go	Go	Go	Go	Nogo	Go	Nogo	Nogo	Nogo	Nogo	Go	Nogo	Go	Nogo	Nogo	Nogo	Go	Nogo	Go	Go	Go	Go	Go	Go	Nogo	Nogo	Go	Nogo	Go	Go	Go	Go	Nogo	Nogo	Go	Go	Go	Nogo	Go	Nogo	Nogo	Go
Go	Go	Nogo	Go	Nogo	Go	Go	Nogo	Go	Go	Go	Go	Go	Go	Go	Go	Go	Go	Go	Go	Go	Go	Go	Nogo	Go	Go	Nogo	Go	Go	Nogo	Go	Go	Go	Go	Go	Nogo	Go	Go	Go	Nogo	Go	Go	Go	Nogo	Nogo	Go	Nogo	Nogo	Go	Go
Go	Nogo	Go	Go	Go	Go	Go	Go	Nogo	Go	Nogo	Nogo	Go	Nogo	Go	Nogo	Go	Go	Go	Nogo	Go	Go	Nogo	Go	Go	Go	Go	Go	Nogo	Nogo	Go	Go	Go	Go	Go	Go	Nogo	Go	Go	Go	Nogo	Go	Nogo	Go	Go	Go	Go	Go	Go	Nogo
Go	Go	Go	Go	Nogo	Go	Go	Go	Go	Nogo	Go	Go	Nogo	Go	Go	Go	Go	Go	Go	Go	Go	Go	Go	Go	Go	Go	Go	Go	Nogo	Go	Go	Nogo	Nogo	Go	Go	Go	Go	Go	Go	Go	Go	Nogo	Go	Go	Nogo	Go	Nogo	Go	Go	Go
Go	Go	Go	Go	Go	Go	Go	Nogo	Go	Go	Go	Nogo	Nogo	Go	Nogo	Go	Nogo	Nogo	Go	Go	Go	Go	Go	Go	Go	Go	Nogo	Nogo	Go	Go	Nogo	Go	Go	Go	Nogo	Go	Go	Go	Nogo	Nogo	Go	Go	Go	Go	Go	Go	Go	Go	Go	Go
Go	Go	Go	Go	Go	Go	Go	Go	Nogo	Nogo	Go	Go	Go	Nogo	Nogo	Go	Go	Go	Nogo	Go	Go	Go	Go	Go	Go	Go	Go	Go	Nogo	Go	Go	Go	Go	Nogo	Nogo	Nogo	Go	Nogo	Nogo	Go	Go	Go	Go	Go	Nogo	Go	Nogo	Go	Go	Go
Nogo	Go	Go	Go	Go	Nogo	Nogo	Nogo	Go	Go	Go	Go	Go	Go	Nogo	Go	Go	Nogo	Go	Go	Nogo	Go	Go	Go	Nogo	Nogo	Nogo	Nogo	Go	Go	Nogo	Go	Go	Go	Go	Nogo	Go	Nogo	Go	Go	Go	Nogo	Go	Nogo	Go	Go	Nogo	Go	Go	Go
Nogo	Go	Go	Go	Nogo	Go	Go	Go	Go	Nogo	Nogo	Go	Nogo	Go	Go	Go	Go	Go	Go	Nogo	Go	Nogo	Nogo	Go	Nogo	Go	Go	Go	Go	Go	Nogo	Go	Nogo	Go	Go	Go	Nogo	Nogo	Go	Nogo	Nogo	Nogo	Nogo	Go	Nogo	Nogo	Go	Go	Go	Nogo
Go	Nogo	Nogo	Go	Go	Nogo	Nogo	Go	Go	Go	Go	Nogo	Go	Go	Nogo	Go	Nogo	Go	Go	Go	Go	Go	Go	Go	Go	Go	Go	Go	Nogo	Go	Go	Nogo	Go	Nogo	Nogo	Go	Go	Go	Go	Go	Nogo	Go	Go	Go	Go	Go	Nogo	Go	Nogo	Nogo
Go	Go	Go	Go	Nogo	Nogo	Go	Nogo	Go	Nogo	Go	Go	Go	Go	Go	Go	Go	Go	Go	Go	Go	Go	Go	Go	Go	Go	Go	Go	Go	Go	Go	Nogo	Go	Nogo	Nogo	Go	Nogo	Go	Go	Go	Nogo	Go	Go	Go	Go	Go	Go	Go	Go	Go
Go	Go	Nogo	Nogo	Go	Go	Go	Go	Nogo	Go	Go	Nogo	Go	Go	Go	Nogo	Go	Go	Go	Go	Go	Go	Nogo	Go	Go	Go	Nogo	Nogo	Nogo	Nogo	Nogo	Go	Go	Nogo	Go	Go	Go	Nogo	Nogo	Go	Go	Go	Go	Go	Nogo	Go	Go	Nogo	Nogo	Go
Go	Go	Go	Go	Nogo	Go	Go	Nogo	Go	Go	Nogo	Go	Go	Nogo	Go	Nogo	Go	Nogo	Nogo	Go	Go	Nogo	Go	Nogo	Go	Nogo	Go	Go	Go	Go	Go	Nogo	Go	Go	Go	Go	Go	Go	Go	Go	Go	Go	Nogo	Go	Go	Go	Go	Nogo	Go	Go
Nogo	Go	Nogo	Go	Go	Go	Nogo	Go	Go	Go	Go	Go	Go	Go	Go	Nogo	Go	Go	Go	Go	Go	Go	Nogo	Go	Go	Go	Go	Go	Nogo	Go	Go	Go	Go	Go	Go	Go	Go	Go	Nogo	Nogo	Go	Go	Go	Go	Go	Nogo	Nogo	Go	Go	Go
Go	Nogo	Go	Nogo	Go	Go	Go	Go	Nogo	Go	Go	Go	Go	Go	Nogo	Go	Go	Go	Go	Go	Nogo	Go	Go	Go	Nogo	Go	Nogo	Go	Go	Go	Go	Go	Nogo	Go	Nogo	Nogo	Go	Go	Nogo	Go	Go	Go	Go	Go	Nogo	Go	Go	Go	Nogo	Go
Go	Nogo	Go	Nogo	Go	Go	Go	Go	Go	Nogo	Go	Nogo	Nogo	Nogo	Go	Go	Nogo	Go	Nogo	Nogo	Nogo	Go	Go	Nogo	Go	Go	Go	Nogo	Go	Nogo	Go	Go	Go	Go	Go	Go	Go	Go	Go	Go	Go	Go	Go	Nogo	Go	Nogo	Go	Nogo	Go	Nogo
Go	Go	Go	Go	Go	Go	Go	Go	Nogo	Go	Nogo	Go	Nogo	Nogo	Go	Go	Nogo	Nogo	Nogo	Nogo	Go	Nogo	Go	Nogo	Go	Nogo	Go	Go	Go	Nogo	Go	Go	Nogo	Go	Go	Nogo	Nogo	Go	Go	Nogo	Go	Nogo	Nogo	Nogo	Go	Go	Go	Go	Go	Go
Nogo	Go	Nogo	Go	Go	Nogo	Nogo	Go	Go	Nogo	Go	Go	Go	Go	Nogo	Go	Go	Go	Go	Go	Go	Go	Go	Go	Go	Go	Nogo	Nogo	Nogo	Nogo	Go	Nogo	Go	Go	Nogo	Nogo	Go	Go	Nogo	Nogo	Go	Go	Nogo	Go	Nogo	Nogo	Nogo	Go	Go	Nogo
Go	Nogo	Go	Nogo	Nogo	Nogo	Go	Go	Go	Go	Go	Go	Go	Nogo	Go	Nogo	Nogo	Nogo	Go	Nogo	Go	Nogo	Nogo	Go	Nogo	Go	Go	Nogo	Go	Go	Nogo	Go	Go	Nogo	Go	Go	Nogo	Go	Go	Go	Go	Go	Go	Nogo	Go	Go	Go	Go	Go	Go
Go	Go	Go	Go	Go	Go	Nogo	Nogo	Go	Go	Nogo	Go	Go	Nogo	Nogo	Go	Go	Go	Go	Nogo	Nogo	Go	Nogo	Go	Go	Go	Go	Go	Go	Go	Nogo	Go	Go	Go	Nogo	Go	Nogo	Go	Go	Nogo	Go	Go	Go	Go	Nogo	Go	Go	Go	Go	Go
Go	Nogo	Go	Go	Nogo	Go	Go	Go	Go	Go	Go	Go	Go	Go	Go	Go	Go	Nogo	Go	Go	Go	Go	Go	Nogo	Go	Nogo	Go	Go	Go	Go	Go	Nogo	Nogo	Nogo	Nogo	Nogo	Go	Go	Go	Go	Go	Go	Go	Go	Go	Go	Nogo	Go	Go	Go
Go	Go	Go	Go	Go	Go	Go	Go	Go	Go	Nogo	Nogo	Nogo	Go	Go	Go	Go	Go	Go	Go	Nogo	Nogo	Go	Go	Go	Nogo	Go	Go	Go	Nogo	Go	Go	Go	Go	Go	Go	Go	Nogo	Nogo	Go	Nogo	Nogo	Nogo	Nogo	Go	Go	Go	Go	Go	Go
Go	Go	Nogo	Go	Go	Nogo	Go	Go	Go	Go	Go	Nogo	Nogo	Go	Go	Go	Go	Go	Nogo	Go	Go	Go	Go	Nogo	Go	Go	Nogo	Go	Nogo	Nogo	Go	Go	Nogo	Go	Go	Go	Go	Nogo	Nogo	Go	Go	Nogo	Go	Nogo	Go	Go	Go	Nogo	Go	Go
Go	Go	Go	Go	Go	Go	Go	Nogo	Nogo	Nogo	Nogo	Go	Go	Nogo	Go	Nogo	Go	Go	Go	Go	Nogo	Go	Nogo	Go	Nogo	Nogo	Go	Nogo	Nogo	Go	Go	Nogo	Go	Go	Go	Go	Go	Go	Go	Go	Go	Go	Nogo	Go	Go	Go	Go	Nogo	Go	Go
Nogo	Nogo	Go	Nogo	Nogo	Go	Nogo	Go	Nogo	Go	Go	Nogo	Nogo	Go	Nogo	Nogo	Nogo	Nogo	Go	Nogo	Go	Nogo	Go	Go	Nogo	Go	Nogo	Go	Go	Go	Go	Go	Nogo	Nogo	Go	Go	Go	Go	Go	Nogo	Nogo	Nogo	Go	Go	Go	Nogo	Go	Nogo	Nogo	Nogo
Nogo	Go	Nogo	Go	Go	Go	Go	Nogo	Nogo	Nogo	Go	Go	Go	Go	Go	Go	Nogo	Go	Nogo	Go	Go	Go	Go	Nogo	Go	Go	Go	Go	Go	Go	Nogo	Go	Go	Go	Go	Go	Nogo	Go	Go	Go	Nogo	Go	Go	Go	Nogo	Nogo	Go	Go	Nogo	Nogo
Go	Go	Go	Nogo	Go	Go	Go	Go	Go	Go	Go	Go	Go	Go	Go	Go	Go	Go	Nogo	Go	Go	Go	Go	Go	Go	Go	Go	Go	Go	Go	Go	Go	Go	Go	Go	Nogo	Go	Nogo	Go	Go	Go	Go	Go	Go	Go	Go	Nogo	Go	Nogo	Go
Go	Nogo	Go	Go	Go	Go	Go	Go	Nogo	Go	Go	Go	Go	Go	Go	Nogo	Go	Nogo	Go	Nogo	Go	Go	Nogo	Go	Nogo	Go	Go	Nogo	Go	Nogo	Go	Nogo	Nogo	Go	Go	Go	Nogo	Go	Go	Go	Nogo	Nogo	Go	Nogo	Go	Go	Go	Go	Go	Nogo
Nogo	Go	Go	Nogo	Nogo	Go	Nogo	Go	Go	Go	Nogo	Go	Go	Nogo	Go	Nogo	Nogo	Go	Nogo	Nogo	Go	Go	Go	Go	Nogo	Go	Go	Go	Nogo	Go	Go	Go	Go	Go	Go	Go	Go	Go	Go	Go	Nogo	Go	Go	Go	Go	Go	Go	Nogo	Nogo	Go
Go	Nogo	Go	Go	Go	Go	Nogo	Go	Nogo	Go	Go	Go	Go	Go	Nogo	Go	Go	Go	Go	Go	Nogo	Go	Go	Nogo	Go	Go	Nogo	Nogo	Go	Go	Nogo	Nogo	Nogo	Go	Go	Go	Go	Nogo	Go	Go	Go	Go	Nogo	Go	Go	Go	Nogo	Nogo	Nogo	Go
Go	Go	Go	Nogo	Nogo	Go	Go	Go	Go	Go	Go	Nogo	Go	Go	Go	Go	Go	Go	Go	Go	Nogo	Go	Nogo	Nogo	Go	Go	Nogo	Nogo	Go	Go	Go	Go	Go	Go	Go	Go	Go	Go	Go	Go	Go	Go	Go	Go	Nogo	Go	Go	Nogo	Go	Go
Go	Go	Go	Go	Go	Go	Go	Go	Go	Go	Go	Go	Go	Nogo	Go	Go	Go	Nogo	Go	Nogo	Go	Go	Go	Go	Go	Go	Go	Go	Go	Nogo	Nogo	Go	Go	Go	Nogo	Nogo	Go	Go	Nogo	Go	Go	Nogo	Go	Go	Go	Go	Go	Go	Go	Go
Go	Go	Go	Go	Go	Go	Go	Nogo	Go	Nogo	Nogo	Go	Go	Go	Nogo	Go	Go	Nogo	Nogo	Go	Nogo	Nogo	Go	Go	Go	Go	Go	Go	Go	Go	Go	Go	Go	Go	Nogo	Go	Go	Nogo	Nogo	Nogo	Nogo	Go	Go	Nogo	Go	Nogo	Nogo	Go	Go	Go
Nogo	Go	Nogo	Go	Go	Go	Go	Nogo	Nogo	Nogo	Nogo	Go	Nogo	Go	Go	Go	Go	Go	Go	Go	Go	Nogo	Go	Nogo	Go	Go	Nogo	Go	Nogo	Go	Nogo	Go	Go	Nogo	Go	Nogo	Go	Go	Go	Go	Go	Go	Nogo	Go	Nogo	Nogo	Go	Go	Go	Go
Nogo	Go	Nogo	Nogo	Go	Nogo	Go	Nogo	Go	Go	Go	Nogo	Go	Go	Go	Go	Go	Go	Go	Go	Go	Nogo	Go	Go	Go	Nogo	Go	Go	Nogo	Go	Go	Nogo	Go	Go	Go	Go	Nogo	Go	Nogo	Nogo	Go	Go	Go	Go	Go	Go	Go	Go	Go	Go
Go	Nogo	Nogo	Go	Go	Nogo	Go	Go	Go	Nogo	Go	Nogo	Nogo	Nogo	Go	Nogo	Nogo	Go	Go	Go	Go	Go	Nogo	Go	Go	Nogo	Go	Go	Go	Go	Go	Go	Nogo	Nogo	Go	Go	Go	Nogo	Go	Nogo	Go	Go	Nogo	Nogo	Nogo	Go	Nogo	Go	Nogo	Nogo
Go	Go	Go	Go	Nogo	Nogo	Nogo	Go	Go	Go	Go	Go	Nogo	Go	Nogo	Go	Nogo	Go	Nogo	Go	Go	Go	Go	Go	Nogo	Nogo	Go	Go	Go	Nogo	Go	Go	Go	Nogo	Nogo	Nogo	Nogo	Go	Go	Go	Go	Nogo	Go	Go	Go	Nogo	Go	Go	Go	Nogo
Go	Nogo	Go	Go	Go	Nogo	Nogo	Nogo	Go	Nogo	Go	Go	Nogo	Go	Go	Go	Go	Go	Go	Nogo	Go	Nogo	Nogo	Go	Nogo	Go	Nogo	Go	Nogo	Go	Go	Go	Nogo	Go	Go	Go	Go	Go	Nogo	Nogo	Nogo	Nogo	Go	Go	Go	Nogo	Go	Go	Go	Nogo
Nogo	Go	Go	Go	Nogo	Nogo	Go	Go	Go	Go	Go	Go	Go	Nogo	Nogo	Go	Go	Go	Go	Go	Nogo	Nogo	Go	Go	Go	Nogo	Go	Go	Go	Go	Go	Go	Go	Nogo	Go	Go	Nogo	Go	Nogo	Go	Go	Go	Go	Go	Go	Go	Go	Go	Nogo	Go
Go	Go	Nogo	Go	Go	Go	Go	Go	Go	Go	Nogo	Nogo	Go	Nogo	Go	Nogo	Go	Go	Go	Go	Go	Go	Go	Go	Go	Go	Go	Go	Go	Go	Go	Nogo	Go	Go	Nogo	Go	Go	Nogo	Go	Nogo	Go	Go	Go	Go	Nogo	Go	Go	Go	Nogo	Nogo
Go	Nogo	Go	Nogo	Nogo	Go	Go	Go	Go	Go	Nogo	Nogo	Go	Go	Nogo	Nogo	Nogo	Go	Nogo	Go	Nogo	Go	Go	Nogo	Go	Go	Go	Go	Go	Nogo	Nogo	Go	Go	Go	Go	Go	Go	Go	Go	Nogo	Go	Go	Nogo	Go	Nogo	Nogo	Go	Nogo	Go	Go
Go	Go	Go	Nogo	Go	Nogo	Go	Nogo	Go	Go	Go	Nogo	Go	Go	Nogo	Go	Go	Go	Go	Go	Go	Go	Nogo	Go	Go	Go	Go	Nogo	Nogo	Nogo	Go	Nogo	Go	Go	Nogo	Nogo	Go	Go	Go	Go	Go	Nogo	Go	Nogo	Go	Go	Nogo	Go	Go	Go
Nogo	Go	Nogo	Go	Go	Go	Nogo	Go	Nogo	Go	Go	Go	Nogo	Go	Go	Go	Go	Go	Nogo	Go	Go	Go	Go	Go	Go	Go	Nogo	Go	Go	Go	Nogo	Go	Go	Go	Nogo	Nogo	Go	Go	Go	Go	Nogo	Go	Go	Nogo	Go	Go	Go	Go	Nogo	Nogo
Go	Nogo	Nogo	Nogo	Go	Go	Go	Go	Go	Go	Go	Go	Go	Go	Go	Go	Nogo	Nogo	Go	Nogo	Nogo	Go	Go	Nogo	Go	Go	Go	Go	Go	Go	Go	Go	Go	Go	Go	Go	Go	Nogo	Go	Go	Nogo	Go	Go	Go	Nogo	Go	Nogo	Go	Go	Go
Go	Go	Go	Go	Go	Go	Go	Go	Nogo	Go	Go	Go	Nogo	Go	Go	Nogo	Nogo	Nogo	Go	Go	Go	Go	Nogo	Go	Go	Nogo	Nogo	Nogo	Nogo	Go	Nogo	Go	Nogo	Go	Go	Nogo	Go	Nogo	Nogo	Go	Go	Nogo	Nogo	Go	Go	Go	Go	Go	Go	Go
Nogo	Go	Go	Go	Go	Go	Go	Go	Nogo	Nogo	Nogo	Go	Go	Nogo	Go	Go	Go	Nogo	Nogo	Nogo	Go	Nogo	Go	Nogo	Nogo	Nogo	Go	Nogo	Go	Go	Go	Nogo	Go	Nogo	Go	Go	Nogo	Go	Go	Go	Go	Go	Nogo	Nogo	Go	Nogo	Nogo	Nogo	Go	Go
Go	Go	Go	Go	Nogo	Go	Nogo	Nogo	Go	Nogo	Go	Go	Go	Go	Go	Go	Go	Go	Go	Go	Go	Go	Go	Go	Nogo	Go	Go	Go	Go	Nogo	Go	Go	Nogo	Nogo	Go	Go	Nogo	Go	Go	Go	Go	Go	Go	Go	Go	Go	Go	Nogo	Go	Go
Go	Nogo	Go	Go	Nogo	Go	Go	Go	Go	Go	Nogo	Go	Go	Go	Go	Nogo	Nogo	Nogo	Nogo	Go	Go	Nogo	Go	Go	Go	Go	Go	Nogo	Go	Go	Go	Go	Go	Nogo	Nogo	Go	Go	Go	Go	Nogo	Go	Go	Nogo	Go	Go	Go	Nogo	Go	Go	Go
Nogo	Go	Go	Go	Go	Go	Nogo	Nogo	Go	Go	Go	Nogo	Nogo	Go	Go	Go	Go	Nogo	Nogo	Go	Go	Go	Go	Go	Go	Nogo	Go	Go	Nogo	Go	Go	Nogo	Go	Go	Go	Go	Go	Go	Nogo	Go	Nogo	Go	Nogo	Nogo	Go	Go	Nogo	Nogo	Go	Go
Go	Go	Go	Go	Go	Nogo	Go	Nogo	Nogo	Go	Go	Go	Nogo	Go	Go	Go	Nogo	Go	Go	Nogo	Go	Go	Go	Go	Nogo	Go	Go	Nogo	Go	Nogo	Go	Nogo	Go	Go	Nogo	Nogo	Go	Go	Go	Nogo	Go	Nogo	Go	Go	Go	Go	Go	Go	Go	Go
Go	Go	Go	Nogo	Go	Go	Go	Go	Go	Go	Nogo	Go	Go	Nogo	Nogo	Go	Go	Go	Go	Go	Go	Nogo	Go	Go	Nogo	Nogo	Go	Go	Go	Go	Go	Go	Nogo	Go	Go	Go	Nogo	Go	Go	Go	Go	Nogo	Go	Go	Go	Go	Go	Go	Go	Nogo
Go	Go	Go	Nogo	Go	Go	Nogo	Go	Nogo	Go	Go	Go	Nogo	Go	Go	Nogo	Go	Go	Nogo	Go	Go	Go	Go	Nogo	Go	Go	Nogo	Nogo	Go	Go	Nogo	Go	Nogo	Nogo	Go	Go	Go	Go	Nogo	Go	Go	Go	Go	Nogo	Go	Go	Go	Go	Nogo	Nogo
Nogo	Nogo	Go	Nogo	Go	Go	Go	Go	Go	Go	Go	Go	Go	Go	Go	Go	Go	Nogo	Go	Nogo	Nogo	Go	Go	Go	Go	Nogo	Go	Go	Go	Go	Go	Go	Nogo	Go	Go	Go	Go	Go	Go	Nogo	Go	Go	Go	Go	Nogo	Nogo	Go	Nogo	Go	Go
Go	Go	Nogo	Go	Nogo	Go	Go	Nogo	Nogo	Go	Go	Go	Go	Go	Nogo	Go	Go	Go	Go	Go	Go	Nogo	Go	Nogo	Go	Go	Go	Go	Go	Nogo	Go	Go	Go	Go	Go	Nogo	Go	Go	Nogo	Go	Go	Go	Go	Go	Go	Nogo	Go	Go	Go	Nogo
Go	Go	Go	Go	Go	Nogo	Go	Go	Go	Nogo	Nogo	Nogo	Go	Nogo	Go	Nogo	Go	Go	Go	Go	Nogo	Go	Nogo	Go	Nogo	Go	Nogo	Go	Go	Go	Nogo	Go	Go	Go	Nogo	Nogo	Go	Nogo	Go	Go	Go	Nogo	Nogo	Go	Nogo	Nogo	Go	Go	Nogo	Go
Nogo	Go	Nogo	Go	Nogo	Nogo	Go	Go	Go	Nogo	Go	Go	Go	Nogo	Nogo	Go	Nogo	Go	Go	Nogo	Go	Go	Nogo	Nogo	Go	Go	Nogo	Go	Nogo	Go	Go	Go	Go	Go	Go	Go	Nogo	Nogo	Go	Go	Nogo	Go	Go	Nogo	Go	Go	Nogo	Nogo	Nogo	Go
Go	Nogo	Nogo	Go	Go	Go	Nogo	Go	Go	Nogo	Go	Nogo	Go	Go	Go	Go	Go	Go	Go	Go	Nogo	Go	Nogo	Go	Go	Go	Go	Go	Nogo	Nogo	Nogo	Nogo	Go	Nogo	Go	Go	Nogo	Nogo	Go	Go	Nogo	Go	Go	Go	Nogo	Go	Go	Go	Go	Go
Nogo	Nogo	Nogo	Go	Go	Nogo	Nogo	Go	Go	Go	Go	Go	Go	Nogo	Go	Go	Go	Go	Nogo	Go	Go	Nogo	Go	Nogo	Go	Nogo	Go	Nogo	Nogo	Go	Go	Nogo	Go	Go	Go	Nogo	Go	Go	Go	Go	Nogo	Nogo	Go	Go	Go	Go	Go	Go	Go	Nogo
Go	Go	Go	Nogo	Go	Go	Go	Go	Go	Go	Nogo	Go	Go	Go	Nogo	Go	Go	Go	Go	Go	Nogo	Go	Nogo	Go	Go	Go	Go	Go	Nogo	Nogo	Go	Nogo	Nogo	Nogo	Nogo	Go	Nogo	Go	Go	Go	Go	Nogo	Go	Go	Go	Go	Nogo	Go	Go	Nogo
Go	Go	Go	Nogo	Nogo	Go	Go	Nogo	Nogo	Nogo	Go	Go	Nogo	Go	Nogo	Go	Go	Nogo	Go	Go	Go	Nogo	Go	Go	Go	Go	Nogo	Nogo	Go	Go	Nogo	Go	Nogo	Nogo	Nogo	Go	Go	Nogo	Nogo	Go	Nogo	Go	Nogo	Go	Nogo	Go	Go	Nogo	Go	Nogo
Go	Go	Go	Go	Go	Go	Go	Go	Go	Go	Nogo	Nogo	Go	Go	Go	Go	Go	Nogo	Nogo	Nogo	Go	Go	Go	Nogo	Nogo	Go	Nogo	Go	Go	Nogo	Go	Go	Go	Go	Go	Go	Nogo	Go	Go	Nogo	Go	Go	Go	Go	Go	Nogo	Go	Go	Nogo	Go
Nogo	Go	Go	Go	Nogo	Go	Go	Go	Nogo	Nogo	Go	Go	Go	Go	Go	Go	Go	Nogo	Go	Go	Go	Go	Go	Go	Go	Nogo	Go	Go	Go	Go	Go	Go	Go	Go	Go	Go	Nogo	Go	Nogo	Go	Go	Go	Go	Go	Go	Go	Go	Nogo	Go	Go
Go	Go	Nogo	Go	Go	Go	Go	Nogo	Go	Go	Go	Go	Nogo	Go	Nogo	Go	Go	Go	Go	Go	Nogo	Go	Nogo	Go	Nogo	Go	Go	Go	Go	Go	Nogo	Go	Nogo	Go	Go	Nogo	Go	Go	Go	Go	Go	Go	Nogo	Nogo	Go	Go	Nogo	Go	Nogo	Go
Go	Go	Nogo	Nogo	Go	Go	Nogo	Go	Go	Nogo	Go	Nogo	Go	Nogo	Go	Nogo	Nogo	Go	Go	Nogo	Go	Go	Nogo	Go	Go	Go	Go	Go	Go	Go	Go	Nogo	Go	Go	Nogo	Nogo	Go	Go	Nogo	Nogo	Go	Go	Go	Nogo	Go	Nogo	Go	Go	Go	Go
Go	Nogo	Go	Go	Go	Go	Go	Nogo	Nogo	Go	Go	Nogo	Go	Nogo	Go	Nogo	Go	Go	Go	Nogo	Nogo	Go	Go	Go	Go	Go	Go	Go	Go	Go	Nogo	Go	Go	Nogo	Go	Go	Go	Go	Go	Go	Nogo	Go	Nogo	Go	Nogo	Go	Nogo	Nogo	Go	Go
Go	Go	Go	Go	Go	Nogo	Go	Go	Go	Go	Go	Go	Nogo	Go	Go	Nogo	Nogo	Go	Nogo	Go	Go	Nogo	Go	Nogo	Nogo	Go	Nogo	Nogo	Go	Nogo	Go	Go	Go	Go	Go	Go	Go	Nogo	Go	Go	Go	Nogo	Go	Nogo	Nogo	Nogo	Go	Go	Nogo	Go
Nogo	Nogo	Go	Go	Nogo	Nogo	Nogo	Go	Go	Go	Nogo	Go	Go	Go	Go	Go	Nogo	Go	Go	Go	Go	Go	Go	Go	Go	Nogo	Go	Go	Nogo	Go	Go	Go	Go	Go	Go	Go	Go	Nogo	Go	Nogo	Go	Go	Go	Go	Go	Go	Go	Go	Go	Go
Go	Go	Go	Go	Go	Nogo	Go	Nogo	Go	Go	Go	Go	Nogo	Go	Go	Go	Go	Go	Go	Nogo	Nogo	Go	Go	Go	Go	Go	Go	Nogo	Go	Go	Nogo	Nogo	Nogo	Go	Go	Nogo	Go	Go	Nogo	Go	Go	Go	Go	Go	Go	Nogo	Go	Go	Go	Go
Go	Go	Go	Nogo	Nogo	Go	Go	Go	Go	Nogo	Go	Go	Go	Nogo	Nogo	Nogo	Go	Go	Nogo	Nogo	Nogo	Go	Go	Go	Go	Go	Nogo	Go	Go	Go	Go	Go	Go	Go	Nogo	Go	Go	Go	Go	Go	Go	Go	Go	Nogo	Nogo	Go	Nogo	Go	Go	Go
Nogo	Nogo	Nogo	Go	Go	Go	Nogo	Go	Go	Nogo	Go	Nogo	Go	Go	Nogo	Go	Go	Go	Nogo	Go	Go	Nogo	Nogo	Go	Nogo	Go	Nogo	Nogo	Go	Nogo	Go	Nogo	Go	Go	Go	Nogo	Go	Go	Go	Go	Nogo	Nogo	Go	Nogo	Go	Nogo	Nogo	Nogo	Nogo	Go
Go	Go	Go	Go	Go	Go	Go	Nogo	Nogo	Go	Go	Go	Nogo	Go	Go	Go	Nogo	Go	Go	Go	Go	Go	Go	Nogo	Go	Go	Go	Nogo	Nogo	Nogo	Go	Go	Go	Go	Go	Go	Nogo	Go	Go	Go	Nogo	Nogo	Nogo	Go	Go	Go	Go	Go	Go	Nogo
Nogo	Nogo	Go	Go	Go	Nogo	Go	Go	Go	Nogo	Go	Go	Go	Nogo	Go	Go	Go	Nogo	Nogo	Go	Go	Go	Go	Nogo	Go	Nogo	Go	Go	Go	Go	Go	Nogo	Go	Go	Go	Nogo	Go	Go	Nogo	Nogo	Go	Go	Go	Go	Go	Nogo	Go	Nogo	Nogo	Nogo
Go	Go	Go	Go	Go	Go	Nogo	Go	Nogo	Go	Nogo	Go	Go	Nogo	Go	Nogo	Go	Go	Go	Go	Go	Go	Go	Go	Nogo	Nogo	Go	Go	Nogo	Go	Go	Go	Go	Nogo	Nogo	Go	Go	Go	Go	Go	Nogo	Go	Go	Go	Nogo	Go	Go	Go	Go	Nogo
Go	Go	Nogo	Nogo	Go	Go	Go	Go	Go	Go	Go	Nogo	Nogo	Go	Go	Nogo	Nogo	Nogo	Go	Go	Nogo	Nogo	Nogo	Go	Go	Go	Go	Go	Go	Go	Go	Go	Go	Nogo	Go	Go	Go	Nogo	Go	Go	Go	Go	Go	Go	Go	Go	Go	Go	Go	Go
Go	Go	Nogo	Nogo	Go	Go	Go	Nogo	Go	Go	Nogo	Go	Go	Go	Go	Go	Go	Nogo	Go	Go	Go	Go	Nogo	Nogo	Go	Go	Go	Go	Go	Go	Nogo	Go	Go	Go	Nogo	Go	Nogo	Go	Go	Nogo	Go	Nogo	Go	Go	Go	Go	Nogo	Nogo	Nogo	Go
Nogo	Nogo	Go	Go	Nogo	Nogo	Nogo	Go	Nogo	Go	Go	Go	Go	Go	Nogo	Go	Go	Go	Go	Go	Go	Nogo	Go	Go	Nogo	Go	Go	Go	Go	Go	Nogo	Go	Nogo	Go	Go	Go	Nogo	Nogo	Nogo	Go	Go	Go	Nogo	Nogo	Nogo	Go	Go	Go	Go	Go
Go	Go	Go	Go	Nogo	Go	Go	Go	Go	Go	Nogo	Nogo	Go	Go	Go	Go	Nogo	Go	Go	Nogo	Go	Go	Go	Go	Go	Nogo	Nogo	Go	Nogo	Nogo	Go	Go	Nogo	Nogo	Go	Go	Go	Nogo	Go	Nogo	Go	Go	Nogo	Go	Go	Go	Go	Go	Go	Go
Go	Go	Nogo	Go	Go	Go	Go	Nogo	Go	Go	Nogo	Nogo	Nogo	Go	Go	Nogo	Go	Nogo	Go	Go	Nogo	Nogo	Go	Go	Nogo	Go	Go	Nogo	Go	Go	Go	Go	Go	Go	Nogo	Nogo	Go	Go	Go	Go	Go	Go	Go	Go	Go	Go	Go	Nogo	Nogo	Go
Go	Nogo	Go	Go	Go	Nogo	Go	Go	Go	Go	Nogo	Nogo	Nogo	Go	Nogo	Nogo	Nogo	Go	Go	Nogo	Go	Go	Go	Go	Nogo	Go	Nogo	Go	Go	Go	Go	Go	Go	Nogo	Go	Nogo	Nogo	Nogo	Nogo	Go	Nogo	Go	Go	Go	Nogo	Go	Nogo	Go	Go	Go
Go	Go	Go	Go	Nogo	Go	Go	Go	Go	Nogo	Go	Go	Go	Nogo	Go	Go	Go	Go	Nogo	Nogo	Go	Nogo	Go	Go	Go	Go	Go	Go	Go	Nogo	Go	Go	Go	Go	Go	Nogo	Go	Nogo	Go	Go	Go	Go	Go	Go	Nogo	Go	Go	Nogo	Go	Go
Go	Nogo	Nogo	Go	Go	Go	Go	Go	Go	Go	Nogo	Go	Go	Nogo	Go	Go	Go	Go	Go	Go	Go	Go	Go	Go	Go	Go	Go	Nogo	Nogo	Go	Go	Nogo	Go	Go	Nogo	Go	Go	Nogo	Nogo	Nogo	Nogo	Go	Go	Go	Go	Go	Go	Go	Nogo	Go
Nogo	Go	Nogo	Nogo	Go	Go	Nogo	Go	Nogo	Go	Go	Nogo	Go	Go	Nogo	Go	Go	Go	Nogo	Go	Go	Nogo	Nogo	Nogo	Go	Go	Go	Nogo	Go	Nogo	Nogo	Nogo	Nogo	Go	Go	Go	Nogo	Go	Go	Go	Nogo	Go	Nogo	Go	Go	Nogo	Go	Go	Go	Go
Go	Go	Go	Go	Go	Go	Go	Go	Go	Go	Go	Go	Nogo	Go	Go	Go	Nogo	Nogo	Go	Go	Nogo	Go	Nogo	Go	Go	Nogo	Nogo	Go	Nogo	Go	Go	Nogo	Go	Go	Go	Go	Go	Go	Go	Nogo	Go	Nogo	Nogo	Go	Nogo	Nogo	Nogo	Go	Go	Nogo
Nogo	Go	Go	Go	Nogo	Go	Go	Nogo	Nogo	Nogo	Go	Go	Go	Go	Go	Go	Nogo	Go	Go	Go	Go	Go	Go	Go	Go	Nogo	Go	Go	Nogo	Go	Nogo	Go	Nogo	Go	Nogo	Go	Go	Go	Go	Go	Go	Go	Go	Nogo	Go	Go	Nogo	Nogo	Go	Go
Nogo	Nogo	Go	Go	Nogo	Nogo	Nogo	Nogo	Nogo	Go	Go	Go	Go	Nogo	Go	Nogo	Go	Go	Go	Go	Nogo	Go	Go	Nogo	Nogo	Nogo	Go	Go	Go	Go	Go	Go	Go	Go	Go	Go	Nogo	Go	Nogo	Go	Go	Go	Nogo	Nogo	Go	Go	Go	Go	Go	Nogo
Go	Go	Go	Nogo	Go	Nogo	Go	Go	Go	Go	Go	Go	Go	Go	Nogo	Go	Go	Go	Nogo	Go	Go	Go	Nogo	Nogo	Go	Go	Nogo	Go	Go	Nogo	Nogo	Go	Nogo	Nogo	Go	Go	Go	Go	Go	Go	Go	Nogo	Go	Go	Go	Go	Go	Go	Nogo	Nogo
Go	Go	Go	Nogo	Go	Go	Nogo	Go	Go	Nogo	Go	Go	Go	Go	Go	Go	Go	Nogo	Go	Nogo	Go	Go	Go	Go	Go	Go	Go	Go	Go	Go	Go	Go	Go	Nogo	Go	Go	Go	Go	Go	Nogo	Go	Nogo	Go	Nogo	Go	Nogo	Go	Go	Go	Go
Go	Go	Go	Go	Nogo	Go	Go	Nogo	Go	Go	Nogo	Go	Go	Go	Go	Go	Nogo	Go	Nogo	Go	Nogo	Go	Go	Go	Nogo	Go	Go	Go	Go	Go	Go	Go	Go	Go	Go	Go	Go	Go	Nogo	Go	Go	Nogo	Nogo	Go	Go	Nogo	Nogo	Go	Go	Nogo
Nogo	Go	Nogo	Go	Go	Go	Nogo	Go	Nogo	Go	Go	Go	Go	Go	Nogo	Go	Go	Nogo	Nogo	Go	Go	Nogo	Go	Nogo	Go	Nogo	Go	Go	Go	Go	Go	Go	Nogo	Nogo	Nogo	Go	Go	Go	Go	Go	Go	Go	Go	Go	Go	Go	Go	Nogo	Go	Go
Go	Nogo	Nogo	Nogo	Go	Go	Go	Go	Nogo	Go	Go	Go	Go	Go	Go	Go	Nogo	Go	Nogo	Go	Go	Nogo	Nogo	Go	Go	Go	Go	Go	Go	Nogo	Nogo	Go	Nogo	Go	Go	Go	Nogo	Go	Nogo	Nogo	Go	Go	Go	Go	Nogo	Go	Go	Nogo	Go	Go
Go	Go	Go	Nogo	Go	Nogo	Go	Go	Go	Go	Go	Go	Go	Go	Nogo	Go	Go	Go	Go	Nogo	Go	Go	Go	Go	Nogo	Nogo	Go	Nogo	Nogo	Go	Nogo	Go	Go	Go	Nogo	Nogo	Go	Nogo	Go	Go	Go	Go	Go	Nogo	Go	Go	Go	Go	Go	Nogo
Nogo	Go	Nogo	Go	Go	Nogo	Go	Go	Go	Nogo	Nogo	Go	Go	Go	Nogo	Go	Go	Nogo	Go	Go	Nogo	Go	Go	Go	Go	Nogo	Go	Go	Go	Go	Go	Nogo	Go	Nogo	Go	Go	Go	Go	Nogo	Go	Nogo	Go	Go	Nogo	Go	Go	Nogo	Go	Nogo	Nogo
Nogo	Go	Go	Go	Nogo	Go	Go	Nogo	Go	Nogo	Go	Go	Nogo	Go	Go	Go	Go	Go	Go	Go	Go	Go	Go	Go	Go	Go	Nogo	Go	Go	Nogo	Go	Nogo	Go	Nogo	Go	Go	Nogo	Go	Go	Go	Nogo	Nogo	Nogo	Go	Go	Go	Go	Go	Go	Go
Go	Go	Go	Go	Nogo	Nogo	Go	Nogo	Go	Go	Go	Nogo	Go	Nogo	Go	Nogo	Go	Go	Go	Go	Go	Go	Go	Nogo	Go	Go	Go	Nogo	Nogo	Go	Go	Nogo	Go	Go	Go	Nogo	Nogo	Go	Go	Nogo	Go	Go	Nogo	Nogo	Go	Nogo	Go	Nogo	Nogo	Go
Go	Nogo	Go	Go	Go	Go	Nogo	Go	Nogo	Go	Go	Go	Nogo	Nogo	Go	Nogo	Go	Nogo	Go	Nogo	Nogo	Go	Nogo	Nogo	Go	Go	Go	Go	Nogo	Nogo	Go	Go	Go	Go	Go	Go	Go	Go	Go	Go	Go	Nogo	Go	Go	Nogo	Nogo	Go	Go	Go	Go
Go	Nogo	Go	Go	Go	Go	Nogo	Go	Go	Nogo	Nogo	Nogo	Nogo	Nogo	Go	Nogo	Nogo	Go	Go	Go	Go	Nogo	Go	Go	Nogo	Go	Nogo	Nogo	Go	Go	Go	Go	Go	Go	Nogo	Nogo	Go	Nogo	Go	Go	Nogo	Go	Go	Go	Nogo	Go	Nogo	Go	Nogo	Go
Go	Go	Go	Nogo	Go	Go	Go	Go	Go	Go	Go	Nogo	Go	Go	Go	Go	Go	Go	Go	Nogo	Go	Go	Nogo	Go	Go	Go	Nogo	Go	Go	Go	Nogo	Go	Nogo	Go	Go	Go	Go	Nogo	Go	Nogo	Go	Go	Go	Go	Go	Go	Go	Go	Go	Go
Go	Go	Go	Go	Go	Go	Go	Go	Go	Go	Go	Nogo	Nogo	Go	Nogo	Go	Go	Go	Go	Go	Go	Go	Nogo	Go	Go	Nogo	Go	Go	Nogo	Go	Go	Go	Go	Go	Go	Nogo	Go	Nogo	Nogo	Go	Go	Go	Go	Go	Nogo	Nogo	Nogo	Go	Nogo	Go
Nogo	Go	Nogo	Nogo	Go	Nogo	Go	Go	Go	Nogo	Go	Go	Nogo	Go	Go	Nogo	Nogo	Nogo	Go	Go	Go	Nogo	Go	Nogo	Nogo	Go	Nogo	Go	Go	Go	Go	Go	Go	Go	Go	Go	Nogo	Go	Go	Nogo	Go	Nogo	Nogo	Go	Go	Go	Go	Nogo	Go	Go
Go	Nogo	Go	Go	Nogo	Go	Nogo	Go	Nogo	Go	Go	Go	Go	Go	Go	Nogo	Go	Go	Go	Nogo	Nogo	Go	Go	Go	Go	Go	Go	Go	Go	Nogo	Go	Nogo	Go	Nogo	Nogo	Nogo	Nogo	Go	Go	Go	Nogo	Go	Go	Go	Go	Go	Go	Go	Nogo	Go
Go	Go	Go	Go	Go	Nogo	Go	Nogo	Nogo	Go	Go	Nogo	Go	Go	Nogo	Go	Nogo	Go	Nogo	Go	Go	Nogo	Go	Go	Go	Go	Nogo	Go	Go	Go	Go	Go	Go	Nogo	Nogo	Go	Go	Go	Nogo	Nogo	Nogo	Go	Go	Go	Nogo	Nogo	Nogo	Nogo	Go	Nogo
Nogo	Nogo	Nogo	Go	Go	Go	Go	Nogo	Go	Go	Go	Go	Go	Nogo	Go	Go	Go	Nogo	Go	Go	Go	Go	Nogo	Go	Nogo	Go	Go	Nogo	Go	Nogo	Go	Go	Go	Go	Go	Go	Go	Go	Go	Go	Go	Go	Nogo	Go	Go	Go	Go	Go	Go	Nogo
Go	Go	Go	Nogo	Go	Nogo	Go	Go	Go	Nogo	Go	Go	Go	Nogo	Go	Go	Go	Nogo	Nogo	Go	Nogo	Go	Go	Nogo	Go	Go	Go	Go	Go	Go	Nogo	Go	Nogo	Go	Go	Go	Go	Go	Go	Nogo	Go	Go	Go	Go	Go	Go	Go	Go	Go	Go
Go	Go	Nogo	Go	Nogo	Go	Nogo	Nogo	Go	Go	Nogo	Nogo	Go	Nogo	Nogo	Nogo	Nogo	Go	Go	Go	Go	Go	Go	Go	Nogo	Go	Nogo	Nogo	Nogo	Nogo	Nogo	Go	Go	Nogo	Go	Go	Go	Go	Go	Go	Go	Go	Nogo	Nogo	Go	Go	Go	Go	Go	Go
Go	Go	Go	Go	Nogo	Go	Nogo	Go	Go	Go	Nogo	Go	Go	Go	Go	Go	Go	Go	Go	Nogo	Nogo	Go	Go	Go	Go	Nogo	Go	Nogo	Nogo	Go	Go	Nogo	Go	Go	Go	Go	Go	Nogo	Nogo	Go	Nogo	Go	Go	Nogo	Go	Go	Go	Go	Nogo	Go
Go	Go	Go	Nogo	Go	Go	Go	Go	Nogo	Go	Go	Go	Go	Go	Go	Go	Go	Go	Nogo	Nogo	Go	Go	Nogo	Go	Go	Nogo	Go	Go	Go	Go	Go	Go	Nogo	Go	Go	Go	Go	Go	Go	Go	Go	Nogo	Go	Go	Nogo	Nogo	Nogo	Go	Go	Nogo
Nogo	Nogo	Go	Go	Go	Go	Go	Go	Go	Nogo	Nogo	Go	Nogo	Go	Go	Go	Go	Go	Go	Go	Go	Nogo	Go	Nogo	Go	Go	Go	Go	Go	Go	Nogo	Nogo	Nogo	Go	Nogo	Nogo	Nogo	Nogo	Go	Go	Go	Nogo	Go	Nogo	Go	Go	Go	Nogo	Go	Go
Nogo	Nogo	Go	Go	Nogo	Go	Go	Nogo	Nogo	Go	Go	Go	Go	Go	Go	Nogo	Go	Go	Nogo	Nogo	Go	Go	Go	Nogo	Nogo	Nogo	Nogo	Go	Go	Go	Go	Go	Nogo	Nogo	Go	Go	Nogo	Go	Go	Nogo	Nogo	Go	Go	Go	Go	Go	Go	Go	Go	Nogo
Go	Go	Go	Go	Nogo	Go	Go	Nogo	Go	Go	Go	Go	Go	Go	Go	Go	Nogo	Go	Go	Go	Nogo	Go	Nogo	Nogo	Go	Nogo	Go	Nogo	Go	Go	Go	Go	Go	Go	Nogo	Nogo	Go	Nogo	Go	Go	Go	Go	Nogo	Go	Go	Nogo	Nogo	Go	Nogo	Go
Go	Nogo	Nogo	Go	Go	Go	Go	Go	Go	Go	Nogo	Nogo	Go	Go	Go	Go	Go	Nogo	Go	Go	Go	Go	Go	Go	Go	Go	Go	Go	Go	Go	Go	Nogo	Nogo	Go	Go	Nogo	Go	Nogo	Nogo	Go	Go	Go	Nogo	Go	Go	Nogo	Go	Go	Go	Go
Go	Nogo	Go	Go	Go	Go	Go	Go	Go	Nogo	Nogo	Go	Go	Go	Nogo	Go	Go	Go	Go	Go	Go	Nogo	Nogo	Go	Nogo	Nogo	Go	Nogo	Go	Go	Go	Nogo	Go	Go	Go	Go	Go	Go	Nogo	Go	Go	Go	Go	Go	Go	Go	Go	Nogo	Go	Go
Nogo	Go	Go	Go	Go	Go	Nogo	Nogo	Go	Go	Go	Nogo	Go	Go	Go	Nogo	Nogo	Nogo	Nogo	Go	Nogo	Go	Go	Go	Go	Go	Go	Go	Go	Go	Nogo	Go	Go	Go	Go	Nogo	Go	Go	Go	Nogo	Nogo	Go	Nogo	Go	Nogo	Nogo	Go	Go	Go	Nogo
Go	Go	Go	Go	Go	Nogo	Go	Go	Go	Go	Go	Go	Nogo	Nogo	Go	Go	Go	Go	Go	Go	Go	Go	Go	Go	Go	Go	Nogo	Nogo	Nogo	Go	Go	Go	Go	Nogo	Nogo	Go	Go	Nogo	Go	Go	Go	Nogo	Go	Nogo	Go	Go	Nogo	Nogo	Nogo	Nogo
Go	Go	Nogo	Nogo	Go	Nogo	Nogo	Go	Go	Go	Go	Go	Nogo	Nogo	Go	Nogo	Go	Nogo	Go	Go	Go	Nogo	Go	Go	Go	Go	Nogo	Go	Nogo	Go	Go	Nogo	Nogo	Go	Go	Go	Nogo	Go	Nogo	Go	Go	Nogo	Go	Go	Go	Go	Nogo	Go	Go	Go
Go	Go	Nogo	Nogo	Go	Go	Go	Go	Nogo	Nogo	Nogo	Go	Nogo	Nogo	Nogo	Go	Go	Go	Go	Nogo	Go	Go	Go	Go	Go	Go	Go	Go	Nogo	Nogo	Nogo	Go	Go	Go	Go	Go	Nogo	Go	Go	Go	Go	Go	Go	Nogo	Go	Go	Go	Go	Go	Go
Nogo	Go	Go	Go	Go	Nogo	Go	Go	Go	Nogo	Go	Nogo	Go	Go	Nogo	Go	Nogo	Go	Go	Nogo	Nogo	Go	Go	Go	Nogo	Go	Go	Go	Go	Nogo	Go	Go	Go	Go	Go	Go	Go	Go	Go	Nogo	Go	Go	Go	Nogo	Nogo	Go	Go	Go	Go	Go
Go	Go	Go	Nogo	Nogo	Go	Nogo	Go	Nogo	Go	Go	Go	Go	Go	Go	Go	Go	Go	Nogo	Go	Go	Nogo	Nogo	Nogo	Go	Go	Go	Go	Go	Nogo	Nogo	Go	Go	Nogo	Nogo	Go	Go	Go	Go	Go	Nogo	Nogo	Go	Go	Nogo	Go	Go	Nogo	Nogo	Go
Go	Nogo	Go	Go	Go	Go	Nogo	Go	Go	Nogo	Go	Go	Go	Go	Go	Go	Go	Go	Go	Go	Go	Nogo	Go	Nogo	Go	Go	Go	Go	Go	Go	Nogo	Nogo	Go	Go	Nogo	Nogo	Go	Go	Go	Go	Go	Go	Go	Go	Go	Nogo	Go	Go	Go	Go
Go	Nogo	Nogo	Go	Nogo	Go	Go	Go	Go	Go	Go	Nogo	Go	Go	Go	Go	Nogo	Go	Nogo	Go	Go	Go	Go	Go	Go	Go	Go	Nogo	Go	Go	Go	Go	Go	Go	Go	Go	Go	Go	Nogo	Nogo	Nogo	Nogo	Go	Go	Go	Nogo	Nogo	Go	Nogo	Go
Nogo	Go	Go	Nogo	Go	Go	Go	Go	Go	Go	Go	Nogo	Nogo	Go	Go	Go	Go	Nogo	Go	Go	Go	Go	Go	Go	Nogo	Nogo	Nogo	Nogo	Go	Nogo	Go	Nogo	Go	Go	Go	Go	Go	Go	Go	Go	Nogo	Go	Nogo	Nogo	Nogo	Go	Go	Nogo	Go	Go
Go	Go	Go	Go	Nogo	Nogo	Go	Go	Nogo	Go	Go	Nogo	Go	Nogo	Nogo	Nogo	Go	Go	Go	Go	Nogo	Nogo	Go	Nogo	Go	Go	Go	Go	Nogo	Go	Go	Nogo	Go	Nogo	Nogo	Go	Go	Go	Go	Go	Go	Go	Nogo	Nogo	Go	Go	Go	Go	Nogo	Nogo
Nogo	Go	Nogo	Nogo	Go	Go	Nogo	Go	Go	Nogo	Nogo	Go	Go	Go	Go	Nogo	Go	Go	Go	Go	Nogo	Go	Go	Go	Go	Go	Go	Go	Go	Nogo	Go	Go	Nogo	Nogo	Go	Go	Nogo	Go	Nogo	Nogo	Go	Nogo	Nogo	Go	Go	Go	Nogo	Nogo	Nogo	Nogo
Go	Nogo	Go	Go	Go	Nogo	Go	Go	Go	Go	Go	Go	Go	Go	Go	Nogo	Go	Go	Nogo	Nogo	Go	Go	Nogo	Go	Nogo	Nogo	Nogo	Nogo	Go	Nogo	Nogo	Go	Go	Go	Nogo	Go	Go	Nogo	Go	Nogo	Nogo	Go	Go	Go	Go	Go	Go	Go	Go	Go
Go	Go	Go	Nogo	Go	Go	Go	Go	Go	Nogo	Go	Go	Nogo	Nogo	Go	Go	Nogo	Go	Go	Nogo	Nogo	Go	Go	Nogo	Go	Go	Go	Go	Go	Go	Go	Go	Nogo	Go	Go	Go	Go	Nogo	Go	Go	Go	Nogo	Go	Nogo	Nogo	Go	Go	Go	Go	Go
Nogo	Go	Nogo	Go	Nogo	Nogo	Go	Nogo	Go	Go	Nogo	Go	Go	Go	Nogo	Go	Nogo	Nogo	Nogo	Go	Go	Go	Nogo	Go	Go	Go	Go	Go	Go	Go	Go	Go	Nogo	Go	Go	Nogo	Nogo	Go	Go	Go	Go	Go	Go	Go	Nogo	Go	Go	Go	Go	Go
Go	Go	Go	Go	Go	Go	Go	Nogo	Nogo	Go	Go	Go	Go	Nogo	Go	Go	Go	Go	Go	Nogo	Go	Nogo	Nogo	Go	Go	Go	Go	Go	Nogo	Go	Go	Go	Go	Go	Go	Go	Go	Go	Nogo	Go	Go	Go	Go	Go	Go	Nogo	Nogo	Go	Go	Go
Go	Go	Go	Go	Go	Go	Nogo	Nogo	Nogo	Go	Nogo	Go	Nogo	Go	Nogo	Go	Go	Nogo	Go	Go	Go	Go	Go	Go	Nogo	Nogo	Nogo	Go	Nogo	Go	Nogo	Go	Go	Nogo	Go	Nogo	Nogo	Nogo	Go	Go	Go	Go	Go	Go	Go	Go	Go	Nogo	Go	Nogo
Nogo	Go	Nogo	Go	Go	Go	Nogo	Go	Go	Nogo	Nogo	Go	Go	Go	Go	Nogo	Go	Nogo	Go	Nogo	Go	Nogo	Go	Go	Go	Go	Go	Nogo	Go	Go	Go	Nogo	Go	Go	Go	Nogo	Go	Go	Go	Go	Go	Go	Go	Go	Go	Go	Go	Nogo	Go	Nogo
Go	Go	Go	Nogo	Go	Go	Go	Go	Go	Go	Go	Go	Nogo	Go	Go	Go	Go	Nogo	Nogo	Go	Nogo	Go	Nogo	Nogo	Go	Go	Go	Go	Go	Go	Go	Go	Go	Go	Go	Go	Nogo	Nogo	Go	Go	Go	Go	Go	Go	Go	Nogo	Nogo	Go	Nogo	Go
Nogo	Go	Nogo	Go	Go	Go	Nogo	Go	Nogo	Go	Go	Go	Go	Nogo	Go	Go	Nogo	Go	Go	Go	Go	Nogo	Go	Nogo	Go	Go	Go	Go	Nogo	Go	Go	Go	Go	Nogo	Nogo	Go	Go	Nogo	Go	Go	Go	Go	Nogo	Go	Nogo	Go	Go	Go	Go	Go
Go	Go	Go	Go	Go	Go	Go	Nogo	Go	Nogo	Go	Go	Go	Go	Go	Go	Nogo	Go	Nogo	Go	Go	Go	Go	Go	Nogo	Go	Nogo	Go	Go	Nogo	Go	Go	Go	Nogo	Go	Nogo	Go	Go	Go	Nogo	Go	Go	Go	Nogo	Go	Go	Go	Go	Go	Nogo
Go	Nogo	Go	Go	Nogo	Nogo	Go	Go	Go	Go	Nogo	Go	Go	Go	Nogo	Go	Go	Go	Nogo	Go	Nogo	Go	Go	Go	Go	Go	Go	Nogo	Go	Go	Go	Go	Go	Go	Go	Go	Nogo	Go	Go	Go	Go	Go	Nogo	Nogo	Nogo	Go	Nogo	Go	Go	Go
Nogo	Go	Go	Nogo	Go	Nogo	Go	Go	Go	Go	Go	Nogo	Go	Go	Nogo	Go	Go	Nogo	Go	Go	Go	Go	Nogo	Go	Go	Nogo	Nogo	Go	Go	Nogo	Nogo	Go	Nogo	Nogo	Go	Go	Go	Go	Go	Go	Nogo	Go	Go	Go	Go	Go	Go	Go	Go	Go
Go	Nogo	Go	Go	Nogo	Go	Go	Nogo	Nogo	Nogo	Go	Go	Go	Nogo	Go	Nogo	Go	Go	Go	Go	Go	Go	Go	Go	Go	Go	Go	Go	Nogo	Go	Nogo	Nogo	Nogo	Go	Go	Nogo	Go	Go	Go	Nogo	Go	Nogo	Go	Nogo	Go	Go	Go	Nogo	Nogo	Nogo
Go	Go	Nogo	Go	Nogo	Go	Nogo	Go	Nogo	Go	Nogo	Go	Nogo	Nogo	Go	Go	Nogo	Go	Go	Nogo	Nogo	Go	Go	Go	Go	Nogo	Nogo	Go	Go	Go	Go	Nogo	Nogo	Go	Go	Go	Go	Go	Nogo	Go	Nogo	Nogo	Nogo	Go	Nogo	Go	Nogo	Go	Go	Go
Go	Go	Go	Nogo	Go	Nogo	Go	Go	Go	Go	Go	Nogo	Go	Go	Nogo	Go	Go	Go	Go	Nogo	Go	Go	Go	Nogo	Nogo	Nogo	Go	Nogo	Go	Nogo	Go	Go	Go	Go	Nogo	Go	Go	Go	Nogo	Go	Go	Go	Go	Go	Go	Nogo	Go	Nogo	Go	Go
Go	Nogo	Go	Go	Go	Go	Go	Nogo	Go	Go	Go	Nogo	Nogo	Go	Go	Nogo	Go	Go	Go	Go	Go	Nogo	Nogo	Go	Nogo	Go	Go	Go	Nogo	Go	Nogo	Go	Go	Go	Nogo	Go	Nogo	Nogo	Nogo	Nogo	Nogo	Nogo	Go	Go	Go	Nogo	Go	Go	Nogo	Go
Go	Nogo	Go	Go	Go	Nogo	Go	Go	Go	Go	Go	Go	Go	Go	Go	Go	Go	Go	Nogo	Nogo	Nogo	Nogo	Nogo	Go	Nogo	Go	Go	Go	Nogo	Go	Go	Go	Go	Nogo	Nogo	Go	Go	Go	Go	Go	Go	Nogo	Go	Go	Go	Go	Go	Go	Go	Go
Go	Go	Go	Go	Go	Go	Nogo	Nogo	Go	Go	Go	Go	Go	Go	Nogo	Go	Nogo	Go	Go	Go	Nogo	Go	Go	Nogo	Go	Go	Go	Go	Nogo	Go	Go	Nogo	Go	Go	Go	Go	Go	Nogo	Go	Nogo	Go	Go	Nogo	Nogo	Nogo	Go	Go	Go	Go	Go
Go	Nogo	Go	Nogo	Go	Go	Go	Go	Nogo	Go	Nogo	Go	Go	Nogo	Go	Nogo	Go	Go	Go	Go	Nogo	Go	Go	Go	Nogo	Go	Nogo	Nogo	Go	Go	Nogo	Go	Go	Go	Go	Go	Go	Nogo	Go	Go	Go	Go	Go	Go	Nogo	Go	Go	Nogo	Nogo	Go
Nogo	Nogo	Go	Go	Go	Go	Go	Nogo	Go	Go	Go	Go	Go	Go	Nogo	Nogo	Go	Go	Go	Nogo	Go	Go	Nogo	Go	Go	Nogo	Go	Go	Go	Nogo	Nogo	Nogo	Go	Nogo	Go	Go	Nogo	Nogo	Go	Go	Nogo	Go	Nogo	Go	Go	Go	Nogo	Go	Go	Go
Go	Go	Nogo	Go	Nogo	Go	Go	Go	Nogo	Nogo	Go	Nogo	Nogo	Go	Go	Go	Go	Nogo	Nogo	Go	Go	Nogo	Go	Nogo	Go	Go	Nogo	Go	Go	Go	Go	Go	Go	Nogo	Go	Nogo	Go	Go	Go	Nogo	Nogo	Go	Go	Nogo	Go	Go	Go	Go	Go	Go
Go	Go	Go	Nogo	Go	Go	Go	Go	Go	Go	Go	Nogo	Go	Nogo	Nogo	Go	Go	Nogo	Go	Go	Go	Go	Go	Nogo	Go	Nogo	Go	Go	Go	Go	Nogo	Go	Nogo	Go	Go	Go	Go	Go	Nogo	Go	Go	Go	Go	Go	Go	Nogo	Nogo	Go	Go	Nogo
Go	Go	Nogo	Go	Nogo	Go	Go	Go	Go	Nogo	Nogo	Go	Go	Go	Go	Go	Nogo	Nogo	Go	Go	Go	Nogo	Go	Go	Go	Go	Go	Nogo	Go	Go	Go	Go	Nogo	Go	Nogo	Go	Go	Go	Go	Go	Nogo	Go	Go	Go	Go	Go	Go	Nogo	Go	Nogo
Nogo	Go	Go	Go	Nogo	Nogo	Nogo	Go	Go	Go	Go	Go	Nogo	Go	Go	Go	Nogo	Go	Go	Go	Go	Go	Nogo	Go	Nogo	Nogo	Go	Go	Nogo	Go	Go	Nogo	Go	Go	Go	Nogo	Nogo	Go	Go	Nogo	Go	Nogo	Go	Nogo	Go	Nogo	Nogo	Go	Nogo	Nogo
Nogo	Go	Go	Nogo	Go	Nogo	Nogo	Go	Nogo	Go	Nogo	Go	Nogo	Nogo	Go	Nogo	Go	Go	Nogo	Nogo	Go	Go	Go	Go	Go	Go	Nogo	Go	Go	Nogo	Go	Go	Go	Go	Go	Nogo	Go	Go	Nogo	Go	Go	Go	Nogo	Go	Nogo	Go	Go	Nogo	Go	Go
Go	Go	Nogo	Go	Go	Go	Go	Nogo	Go	Nogo	Go	Nogo	Go	Go	Go	Go	Go	Go	Go	Go	Go	Go	Go	Go	Go	Go	Go	Nogo	Go	Nogo	Go	Go	Nogo	Go	Nogo	Go	Nogo	Go	Nogo	Go	Go	Nogo	Go	Go	Go	Nogo	Go	Go	Nogo	Go
Nogo	Go	Nogo	Go	Go	Nogo	Go	Go	Nogo	Go	Go	Nogo	Go	Go	Nogo	Go	Nogo	Go	Go	Nogo	Go	Go	Go	Nogo	Go	Nogo	Go	Go	Go	Nogo	Nogo	Go	Go	Go	Go	Go	Nogo	Nogo	Go	Go	Go	Go	Go	Go	Go	Go	Go	Nogo	Go	Nogo
Go	Go	Go	Go	Go	Go	Nogo	Nogo	Nogo	Go	Go	Go	Go	Go	Go	Nogo	Go	Go	Go	Go	Nogo	Go	Go	Go	Nogo	Nogo	Go	Go	Go	Go	Go	Go	Go	Go	Nogo	Nogo	Go	Go	Nogo	Go	Nogo	Go	Go	Nogo	Go	Go	Go	Go	Go	Go
Go	Go	Go	Go	Nogo	Nogo	Go	Nogo	Go	Go	Go	Go	Go	Go	Go	Go	Nogo	Nogo	Go	Go	Go	Go	Go	Go	Nogo	Nogo	Nogo	Nogo	Go	Nogo	Go	Nogo	Go	Nogo	Go	Go	Go	Nogo	Go	Go	Go	Nogo	Go	Go	Go	Go	Nogo	Nogo	Nogo	Nogo
Go	Nogo	Go	Nogo	Nogo	Go	Go	Go	Go	Go	Go	Nogo	Nogo	Nogo	Go	Go	Go	Go	Go	Go	Go	Nogo	Go	Go	Go	Go	Go	Nogo	Nogo	Go	Go	Go	Go	Go	Go	Go	Go	Go	Go	Nogo	Go	Nogo	Go	Go	Go	Nogo	Go	Go	Go	Go
Go	Go	Go	Nogo	Go	Go	Go	Go	Go	Go	Nogo	Go	Go	Go	Nogo	Go	Go	Go	Go	Nogo	Go	Go	Nogo	Go	Go	Go	Go	Go	Nogo	Go	Go	Go	Go	Go	Go	Nogo	Go	Go	Go	Nogo	Go	Go	Nogo	Go	Nogo	Nogo	Nogo	Nogo	Go	Go
Nogo	Nogo	Nogo	Go	Go	Go	Nogo	Go	Go	Go	Go	Go	Go	Go	Go	Nogo	Nogo	Go	Nogo	Go	Nogo	Nogo	Go	Go	Go	Go	Nogo	Go	Go	Go	Nogo	Go	Go	Nogo	Go	Go	Go	Go	Nogo	Nogo	Nogo	Go	Go	Go	Go	Nogo	Nogo	Go	Go	Nogo
Nogo	Go	Go	Nogo	Go	Go	Go	Go	Go	Nogo	Nogo	Go	Go	Go	Go	Go	Go	Go	Go	Go	Nogo	Go	Nogo	Go	Go	Go	Go	Nogo	Go	Go	Go	Go	Nogo	Go	Go	Go	Go	Go	Go	Go	Nogo	Go	Go	Go	Nogo	Go	Go	Go	Go	Go
Go	Go	Go	Go	Go	Go	Go	Nogo	Nogo	Nogo	Nogo	Go	Go	Nogo	Go	Go	Go	Nogo	Nogo	Go	Go	Go	Nogo	Nogo	Go	Go	Go	Go	Go	Go	Go	Go	Nogo	Go	Nogo	Go	Go	Go	Go	Go	Go	Go	Nogo	Nogo	Nogo	Go	Go	Go	Nogo	Go
Go	Nogo	Go	Go	Go	Nogo	Go	Go	Go	Go	Go	Nogo	Nogo	Nogo	Nogo	Nogo	Go	Nogo	Nogo	Go	Go	Go	Go	Go	Go	Go	Go	Go	Go	Go	Nogo	Nogo	Go	Nogo	Go	Go	Nogo	Go	Go	Go	Go	Go	Nogo	Go	Go	Go	Go	Go	Nogo	Go
Go	Go	Nogo	Go	Nogo	Go	Nogo	Go	Go	Nogo	Go	Go	Nogo	Go	Go	Go	Go	Go	Go	Nogo	Go	Nogo	Go	Nogo	Nogo	Go	Nogo	Go	Nogo	Nogo	Go	Nogo	Nogo	Go	Nogo	Nogo	Nogo	Nogo	Nogo	Go	Go	Nogo	Go	Nogo	Go	Go	Go	Go	Go	Go
Go	Nogo	Go	Nogo	Go	Nogo	Go	Go	Go	Go	Go	Go	Nogo	Go	Go	Nogo	Go	Go	Go	Go	Nogo	Go	Go	Go	Go	Nogo	Go	Nogo	Go	Go	Go	Go	Go	Nogo	Go	Go	Go	Go	Go	Go	Nogo	Nogo	Go	Nogo	Go	Go	Go	Nogo	Nogo	Nogo
Nogo	Go	Go	Go	Go	Go	Go	Nogo	Go	Go	Go	Go	Nogo	Nogo	Go	Go	Go	Go	Go	Nogo	Go	Go	Nogo	Nogo	Nogo	Nogo	Nogo	Go	Nogo	Go	Go	Nogo	Nogo	Go	Nogo	Nogo	Go	Nogo	Nogo	Go	Go	Go	Go	Nogo	Go	Go	Go	Go	Go	Go
Nogo	Go	Go	Go	Nogo	Go	Nogo	Go	Go	Nogo	Nogo	Go	Go	Go	Nogo	Go	Nogo	Nogo	Nogo	Go	Go	Go	Go	Go	Go	Go	Go	Go	Go	Go	Nogo	Go	Go	Go	Go	Go	Go	Go	Go	Nogo	Go	Nogo	Nogo	Go	Go	Nogo	Go	Nogo	Go	Nogo
Go	Nogo	Nogo	Go	Nogo	Go	Go	Go	Go	Go	Go	Go	Go	Go	Nogo	Nogo	Nogo	Go	Go	Nogo	Go	Nogo	Go	Go	Go	Go	Go	Nogo	Go	Nogo	Nogo	Go	Nogo	Nogo	Nogo	Go	Go	Nogo	Nogo	Go	Go	Go	Go	Go	Nogo	Nogo	Go	Nogo	Nogo	Go
Nogo	Go	Go	Go	Go	Nogo	Go	Nogo	Go	Go	Go	Nogo	Nogo	Go	Nogo	Go	Go	Nogo	Nogo	Go	Go	Go	Go	Go	Go	Go	Go	Nogo	Nogo	Go	Go	Nogo	Go	Go	Go	Go	Go	Go	Nogo	Nogo	Go	Go	Go	Nogo	Go	Go	Go	Go	Go	Go
Go	Go	Go	Nogo	Go	Go	Go	Go	Go	Go	Go	Go	Go	Nogo	Go	Go	Go	Nogo	Nogo	Nogo	Go	Go	Nogo	Nogo	Nogo	Go	Nogo	Go	Go	Go	Go	Go	Nogo	Go	Go	Nogo	Nogo	Go	Go	Go	Go	Go	Nogo	Go	Go	Nogo	Nogo	Go	Go	Go
Go	Go	Nogo	Nogo	Go	Go	Nogo	Go	Nogo	Nogo	Go	Nogo	Go	Go	Go	Go	Go	Go	Go	Go	Nogo	Nogo	Go	Nogo	Go	Go	Go	Go	Nogo	Go	Go	Go	Go	Go	Go	Go	Nogo	Nogo	Go	Go	Nogo	Go	Nogo	Go	Nogo	Go	Go	Go	Go	Nogo
Go	Nogo	Go	Go	Go	Go	Go	Nogo	Nogo	Go	Go	Go	Go	Go	Go	Go	Go	Go	Go	Go	Go	Go	Go	Go	Go	Nogo	Nogo	Go	Go	Nogo	Nogo	Go	Go	Nogo	Go	Go	Nogo	Go	Go	Go	Go	Go	Go	Go	Go	Go	Nogo	Go	Nogo	Go
Go	Go	Nogo	Go	Go	Go	Go	Go	Nogo	Go	Nogo	Nogo	Go	Go	Go	Go	Nogo	Go	Go	Go	Go	Go	Go	Go	Go	Go	Go	Go	Go	Nogo	Go	Nogo	Go	Go	Nogo	Nogo	Go	Go	Go	Nogo	Go	Nogo	Go	Go	Go	Go	Nogo	Go	Go	Go
Go	Go	Go	Go	Nogo	Nogo	Nogo	Go	Go	Nogo	Nogo	Go	Go	Nogo	Go	Nogo	Go	Go	Go	Go	Nogo	Nogo	Nogo	Go	Nogo	Go	Go	Go	Go	Go	Go	Go	Go	Go	Go	Go	Go	Go	Go	Go	Nogo	Go	Go	Go	Nogo	Go	Go	Go	Go	Go
Go	Go	Go	Go	Go	Nogo	Go	Go	Go	Go	Go	Go	Go	Go	Go	Go	Go	Go	Go	Nogo	Go	Go	Go	Go	Nogo	Go	Go	Go	Nogo	Nogo	Go	Go	Go	Nogo	Go	Go	Go	Go	Nogo	Go	Go	Go	Nogo	Nogo	Nogo	Go	Go	Go	Go	Go
Go	Go	Nogo	Nogo	Go	Go	Go	Go	Nogo	Nogo	Go	Go	Go	Go	Go	Go	Go	Nogo	Go	Go	Go	Go	Go	Go	Go	Go	Nogo	Nogo	Go	Nogo	Go	Go	Go	Go	Go	Go	Go	Go	Nogo	Go	Nogo	Nogo	Go	Nogo	Go	Nogo	Go	Go	Go	Go
Nogo	Go	Nogo	Go	Go	Go	Go	Go	Go	Nogo	Go	Go	Nogo	Nogo	Go	Go	Nogo	Go	Go	Nogo	Nogo	Nogo	Go	Go	Nogo	Nogo	Go	Go	Go	Go	Go	Go	Go	Go	Go	Nogo	Go	Nogo	Go	Nogo	Go	Go	Go	Go	Nogo	Go	Nogo	Go	Go	Go
Nogo	Go	Go	Go	Nogo	Go	Go	Nogo	Nogo	Go	Go	Nogo	Go	Nogo	Nogo	Go	Nogo	Go	Go	Go	Nogo	Go	Go	Nogo	Go	Go	Nogo	Go	Nogo	Go	Nogo	Nogo	Go	Nogo	Go	Go	Go	Go	Go	Go	Nogo	Nogo	Go	Nogo	Go	Go	Go	Nogo	Go	Go
Go	Go	Go	Nogo	Go	Nogo	Nogo	Nogo	Go	Go	Go	Nogo	Nogo	Go	Go	Go	Nogo	Nogo	Go	Go	Go	Go	Go	Nogo	Go	Nogo	Go	Go	Go	Go	Go	Nogo	Nogo	Nogo	Nogo	Go	Nogo	Go	Go	Go	Go	Go	Nogo	Go	Nogo	Nogo	Go	Go	Go	Go
Go	Go	Go	Go	Nogo	Go	Go	Go	Go	Go	Nogo	Nogo	Go	Go	Go	Go	Go	Go	Go	Go	Go	Go	Go	Go	Go	Go	Go	Nogo	Go	Go	Go	Go	Go	Go	Go	Nogo	Nogo	Go	Go	Go	Go	Go	Go	Go	Go	Go	Go	Go	Nogo	Go
Nogo	Nogo	Nogo	Nogo	Go	Go	Go	Go	Go	Go	Nogo	Go	Go	Nogo	Nogo	Nogo	Go	Nogo	Nogo	Nogo	Go	Go	Go	Go	Go	Go	Go	Go	Go	Go	Nogo	Nogo	Nogo	Go	Go	Go	Go	Go	Go	Go	Go	Go	Nogo	Go	Go	Go	Nogo	Nogo	Nogo	Nogo
Go	Nogo	Go	Go	Go	Nogo	Nogo	Go	Go	Nogo	Go	Go	Go	Go	Go	Nogo	Go	Go	Nogo	Go	Nogo	Go	Nogo	Go	Nogo	Nogo	Go	Go	Go	Nogo	Nogo	Go	Go	Go	Nogo	Go	Go	Nogo	Nogo	Nogo	Go	Go	Go	Go	Go	Go	Nogo	Nogo	Go	Nogo
Go	Nogo	Go	Go	Nogo	Go	Nogo	Nogo	Nogo	Go	Go	Go	Nogo	Go	Nogo	Go	Go	Go	Go	Go	Go	Nogo	Nogo	Go	Go	Go	Go	Nogo	Go	Go	Go	Go	Go	Go	Nogo	Go	Go	Go	Go	Go	Nogo	Nogo	Go	Go	Go	Nogo	Go	Go	Nogo	Go
Go	Go	Go	Go	Go	Go	Go	Go	Go	Go	Nogo	Go	Go	Go	Go	Nogo	Go	Go	Nogo	Go	Go	Nogo	Nogo	Nogo	Go	Go	Nogo	Go	Nogo	Go	Go	Go	Nogo	Go	Go	Nogo	Nogo	Nogo	Go	Nogo	Go	Go	Go	Go	Go	Go	Go	Go	Go	Nogo
Go	Go	Nogo	Go	Nogo	Nogo	Go	Go	Nogo	Go	Go	Go	Nogo	Go	Nogo	Go	Nogo	Go	Nogo	Go	Go	Go	Nogo	Go	Go	Go	Nogo	Go	Go	Go	Nogo	Go	Nogo	Go	Go	Go	Go	Go	Nogo	Go	Go	Go	Go	Go	Go	Go	Nogo	Go	Nogo	Go
Go	Nogo	Go	Go	Go	Go	Go	Nogo	Go	Go	Go	Go	Go	Go	Go	Nogo	Nogo	Go	Nogo	Go	Nogo	Go	Nogo	Go	Go	Go	Go	Nogo	Nogo	Nogo	Nogo	Go	Go	Nogo	Go	Nogo	Nogo	Go	Nogo	Nogo	Go	Go	Go	Nogo	Go	Go	Go	Go	Go	Go
Go	Go	Go	Go	Go	Go	Go	Go	Nogo	Go	Go	Go	Go	Nogo	Nogo	Nogo	Go	Nogo	Go	Nogo	Go	Nogo	Go	Go	Go	Go	Go	Go	Go	Go	Go	Nogo	Go	Go	Nogo	Nogo	Nogo	Go	Go	Nogo	Go	Go	Nogo	Go	Go	Go	Nogo	Go	Go	Nogo
Go	Go	Nogo	Nogo	Go	Go	Go	Go	Go	Nogo	Go	Go	Nogo	Go	Go	Nogo	Go	Go	Go	Go	Nogo	Go	Go	Go	Go	Go	Go	Go	Go	Nogo	Go	Go	Go	Go	Go	Go	Go	Go	Go	Go	Nogo	Nogo	Go	Nogo	Nogo	Nogo	Go	Nogo	Nogo	Go
Go	Go	Go	Go	Nogo	Nogo	Nogo	Go	Go	Nogo	Nogo	Go	Nogo	Go	Go	Go	Go	Go	Go	Go	Go	Go	Go	Nogo	Go	Nogo	Nogo	Go	Go	Nogo	Go	Go	Go	Nogo	Go	Go	Go	Go	Go	Go	Go	Go	Go	Nogo	Nogo	Nogo	Go	Nogo	Go	Nogo
Go	Go	Nogo	Go	Go	Go	Go	Go	Go	Go	Go	Go	Go	Go	Go	Go	Go	Nogo	Nogo	Go	Go	Go	Nogo	Go	Nogo	Go	Nogo	Nogo	Go	Go	Go	Nogo	Nogo	Go	Go	Go	Go	Nogo	Nogo	Go	Go	Nogo	Go	Go	Go	Nogo	Nogo	Go	Go	Go
Go	Nogo	Go	Nogo	Go	Go	Go	Nogo	Go	Go	Nogo	Nogo	Go	Go	Go	Go	Go	Go	Go	Go	Go	Go	Go	Go	Nogo	Nogo	Go	Go	Nogo	Go	Go	Go	Nogo	Go	Nogo	Nogo	Nogo	Go	Go	Go	Nogo	Go	Go	Go	Go	Go	Go	Go	Go	Nogo
Nogo	Nogo	Go	Go	Go	Go	Nogo	Go	Go	Nogo	Go	Nogo	Go	Nogo	Nogo	Go	Go	Nogo	Go	Go	Go	Nogo	Go	Go	Go	Go	Go	Go	Nogo	Go	Go	Nogo	Go	Go	Nogo	Go	Go	Nogo	Go	Nogo	Nogo	Nogo	Go	Go	Nogo	Go	Go	Go	Nogo	Go
Nogo	Go	Go	Go	Nogo	Nogo	Go	Go	Go	Go	Nogo	Nogo	Go	Nogo	Go	Go	Go	Go	Go	Nogo	Go	Nogo	Go	Nogo	Go	Nogo	Go	Nogo	Go	Go	Nogo	Go	Go	Nogo	Go	Go	Go	Go	Go	Go	Go	Go	Nogo	Go	Go	Go	Go	Nogo	Go	Go
Nogo	Go	Go	Nogo	Go	Go	Nogo	Nogo	Nogo	Go	Go	Go	Go	Go	Go	Go	Nogo	Go	Go	Nogo	Nogo	Go	Go	Nogo	Nogo	Go	Go	Go	Go	Go	Go	Go	Go	Go	Go	Go	Go	Nogo	Go	Go	Go	Go	Nogo	Go	Go	Go	Go	Go	Go	Go
Go	Nogo	Go	Go	Go	Nogo	Nogo	Nogo	Go	Go	Nogo	Go	Go	Nogo	Go	Go	Go	Nogo	Go	Go	Go	Go	Go	Go	Nogo	Go	Go	Nogo	Nogo	Go	Go	Go	Go	Nogo	Go	Go	Go	Go	Nogo	Nogo	Go	Go	Nogo	Nogo	Nogo	Go	Nogo	Go	Go	Go
Go	Go	Go	Go	Go	Go	Go	Go	Go	Go	Nogo	Go	Go	Go	Go	Go	Go	Nogo	Go	Go	Go	Nogo	Nogo	Go	Go	Go	Go	Nogo	Nogo	Nogo	Go	Go	Go	Go	Nogo	Go	Go	Go	Nogo	Nogo	Go	Nogo	Nogo	Go	Go	Nogo	Go	Go	Go	Nogo
Nogo	Nogo	Go	Nogo	Go	Go	Go	Go	Nogo	Nogo	Go	Nogo	Nogo	Go	Go	Nogo	Go	Go	Nogo	Nogo	Go	Nogo	Go	Nogo	Go	Go	Nogo	Go	Go	Go	Nogo	Go	Go	Nogo	Go	Go	Go	Go	Go	Nogo	Nogo	Go	Go	Go	Go	Go	Go	Nogo	Go	Go
Go	Go	Nogo	Nogo	Nogo	Nogo	Go	Go	Go	Nogo	Go	Go	Go	Go	Go	Go	Go	Go	Go	Nogo	Go	Go	Go	Go	Go	Nogo	Nogo	Go	Go	Go	Nogo	Nogo	Go	Go	Go	Go	Go	Nogo	Go	Go	Go	Nogo	Go	Go	Go	Go	Go	Go	Nogo	Go
Go	Go	Go	Go	Go	Nogo	Nogo	Go	Go	Go	Go	Go	Go	Go	Go	Nogo	Go	Nogo	Go	Go	Go	Go	Go	Go	Nogo	Nogo	Go	Go	Go	Go	Go	Go	Go	Go	Go	Nogo	Nogo	Go	Go	Go	Go	Go	Go	Go	Go	Go	Nogo	Go	Nogo	Go
Go	Go	Go	Go	Go	Go	Go	Go	Go	Go	Go	Nogo	Go	Go	Nogo	Go	Nogo	Go	Go	Go	Nogo	Nogo	Go	Nogo	Go	Go	Go	Go	Go	Go	Go	Go	Nogo	Go	Go	Nogo	Nogo	Nogo	Go	Go	Nogo	Go	Go	Nogo	Go	Go	Go	Go	Go	Nogo
Go	Nogo	Go	Go	Nogo	Go	Go	Go	Nogo	Go	Nogo	Nogo	Nogo	Go	Go	Go	Nogo	Go	Go	Go	Go	Go	Go	Go	Go	Nogo	Nogo	Nogo	Go	Nogo	Nogo	Go	Go	Go	Go	Go	Go	Go	Go	Go	Go	Go	Go	Go	Nogo	Go	Go	Nogo	Go	Go
Go	Go	Nogo	Nogo	Go	Go	Go	Nogo	Nogo	Go	Go	Go	Nogo	Nogo	Go	Go	Nogo	Go	Nogo	Go	Nogo	Go	Go	Go	Nogo	Go	Go	Go	Nogo	Go	Go	Go	Go	Go	Nogo	Go	Go	Go	Nogo	Go	Go	Go	Go	Go	Go	Nogo	Go	Go	Nogo	Go
Nogo	Go	Go	Go	Nogo	Go	Nogo	Nogo	Go	Go	Go	Go	Go	Nogo	Nogo	Go	Go	Go	Go	Go	Go	Go	Nogo	Nogo	Go	Go	Go	Go	Go	Nogo	Go	Nogo	Nogo	Go	Nogo	Go	Go	Nogo	Go	Go	Go	Nogo	Go	Nogo	Nogo	Go	Go	Go	Go	Go
Nogo	Go	Nogo	Go	Go	Go	Go	Go	Go	Nogo	Go	Go	Go	Go	Nogo	Nogo	Go	Go	Nogo	Nogo	Nogo	Go	Nogo	Go	Go	Go	Go	Go	Go	Go	Go	Nogo	Nogo	Nogo	Go	Nogo	Nogo	Go	Go	Go	Nogo	Go	Nogo	Go	Go	Nogo	Nogo	Nogo	Go	Nogo
Go	Nogo	Go	Nogo	Go	Go	Go	Nogo	Go	Go	Go	Nogo	Go	Go	Nogo	Go	Nogo	Nogo	Nogo	Go	Go	Nogo	Go	Go	Nogo	Go	Go	Go	Go	Go	Go	Nogo	Go	Go	Go	Nogo	Nogo	Go	Go	Go	Go	Nogo	Go	Go	Go	Go	Go	Go	Nogo	Go
Go	Nogo	Go	Nogo	Go	Go	Go	Go	Go	Nogo	Go	Nogo	Nogo	Go	Nogo	Go	Go	Go	Nogo	Nogo	Nogo	Go	Go	Go	Nogo	Go	Go	Nogo	Go	Go	Go	Go	Go	Nogo	Go	Go	Go	Go	Go	Go	Go	Go	Go	Go	Go	Go	Go	Go	Go	Go
Go	Go	Nogo	Go	Go	Nogo	Go	Nogo	Go	Nogo	Go	Go	Go	Go	Go	Go	Nogo	Go	Go	Go	Go	Go	Go	Nogo	Go	Go	Go	Go	Nogo	Go	Nogo	Go	Go	Nogo	Go	Go	Go	Go	Go	Go	Nogo	Go	Go	Nogo	Nogo	Go	Go	Go	Go	Go
Nogo	Go	Go	Go	Go	Go	Go	Go	Go	Go	Go	Go	Go	Go	Go	Nogo	Go	Nogo	Go	Go	Go	Nogo	Go	Go	Go	Go	Nogo	Go	Go	Go	Go	Go	Go	Go	Go	Go	Nogo	Nogo	Go	Nogo	Nogo	Nogo	Go	Go	Go	Go	Nogo	Nogo	Go	Nogo
Go	Go	Nogo	Nogo	Go	Go	Go	Go	Nogo	Go	Go	Go	Nogo	Nogo	Go	Nogo	Go	Go	Go	Go	Go	Go	Nogo	Go	Go	Go	Go	Nogo	Nogo	Nogo	Go	Go	Nogo	Go	Go	Go	Go	Nogo	Go	Go	Nogo	Go	Go	Go	Go	Nogo	Go	Go	Go	Go
Go	Nogo	Go	Go	Nogo	Nogo	Go	Go	Go	Go	Nogo	Go	Go	Nogo	Go	Go	Go	Go	Go	Go	Go	Go	Go	Go	Go	Nogo	Nogo	Go	Go	Go	Go	Go	Nogo	Nogo	Nogo	Go	Go	Go	Go	Go	Go	Go	Go	Go	Nogo	Go	Go	Go	Go	Nogo
Nogo	Go	Go	Go	Nogo	Go	Go	Go	Nogo	Go	Go	Go	Go	Go	Go	Go	Nogo	Go	Go	Nogo	Go	Nogo	Nogo	Nogo	Go	Go	Go	Nogo	Go	Go	Go	Nogo	Go	Go	Go	Go	Go	Go	Nogo	Go	Go	Nogo	Nogo	Nogo	Go	Nogo	Nogo	Go	Go	Go
Go	Go	Nogo	Go	Go	Nogo	Nogo	Nogo	Go	Nogo	Nogo	Nogo	Go	Go	Nogo	Nogo	Go	Go	Go	Go	Nogo	Go	Go	Go	Nogo	Nogo	Go	Go	Go	Go	Go	Nogo	Go	Go	Nogo	Nogo	Go	Go	Go	Go	Go	Go	Nogo	Go	Go	Go	Nogo	Go	Go	Go
Go	Go	Go	Go	Nogo	Go	Nogo	Go	Go	Go	Nogo	Go	Go	Go	Go	Go	Go	Go	Go	Go	Go	Go	Nogo	Nogo	Go	Nogo	Go	Go	Go	Nogo	Nogo	Go	Go	Go	Go	Go	Nogo	Nogo	Nogo	Nogo	Go	Go	Nogo	Nogo	Go	Go	Go	Nogo	Nogo	Nogo
Nogo	Go	Go	Go	Go	Go	Nogo	Go	Nogo	Go	Go	Go	Nogo	Nogo	Go	Go	Go	Nogo	Nogo	Nogo	Nogo	Go	Go	Go	Go	Go	Nogo	Go	Nogo	Nogo	Nogo	Go	Nogo	Go	Nogo	Nogo	Go	Go	Nogo	Nogo	Go	Go	Go	Go	Nogo	Nogo	Go	Nogo	Nogo	Go
Nogo	Go	Go	Nogo	Go	Nogo	Go	Go	Go	Go	Go	Go	Go	Go	Go	Nogo	Go	Go	Go	Go	Nogo	Go	Go	Go	Go	Go	Go	Nogo	Go	Go	Go	Go	Go	Nogo	Go	Go	Nogo	Go	Go	Nogo	Go	Go	Go	Go	Go	Go	Go	Go	Go	Go
Nogo	Go	Go	Go	Go	Go	Go	Nogo	Go	Nogo	Go	Nogo	Go	Go	Nogo	Nogo	Nogo	Go	Nogo	Go	Nogo	Go	Nogo	Go	Nogo	Nogo	Go	Go	Nogo	Go	Go	Go	Go	Nogo	Go	Nogo	Nogo	Go	Go	Go	Nogo	Nogo	Go	Nogo	Go	Go	Go	Nogo	Nogo	Go
Go	Go	Go	Go	Nogo	Go	Go	Go	Nogo	Go	Go	Go	Nogo	Go	Go	Nogo	Go	Nogo	Nogo	Go	Go	Go	Go	Go	Go	Go	Go	Go	Nogo	Go	Go	Go	Go	Go	Go	Go	Go	Go	Go	Go	Nogo	Go	Nogo	Nogo	Nogo	Nogo	Nogo	Go	Go	Nogo
Go	Go	Nogo	Go	Go	Go	Nogo	Go	Go	Nogo	Go	Go	Go	Go	Go	Go	Nogo	Go	Go	Go	Go	Go	Nogo	Go	Nogo	Go	Go	Go	Go	Nogo	Nogo	Nogo	Go	Go	Nogo	Go	Go	Nogo	Go	Nogo	Go	Go	Nogo	Go	Go	Nogo	Go	Nogo	Nogo	Go
Go	Go	Go	Go	Go	Go	Go	Go	Go	Go	Go	Nogo	Nogo	Nogo	Go	Go	Go	Go	Go	Go	Go	Go	Go	Go	Go	Nogo	Nogo	Go	Go	Go	Nogo	Nogo	Nogo	Go	Go	Go	Go	Go	Nogo	Go	Go	Nogo	Go	Nogo	Go	Nogo	Nogo	Go	Go	Nogo
Go	Nogo	Go	Nogo	Nogo	Nogo	Go	Go	Go	Go	Nogo	Go	Go	Go	Nogo	Go	Go	Go	Go	Nogo	Go	Nogo	Go	Nogo	Go	Go	Go	Nogo	Go	Go	Nogo	Go	Go	Go	Go	Go	Go	Nogo	Go	Nogo	Go	Go	Go	Go	Go	Go	Go	Go	Nogo	Go
Go	Go	Nogo	Go	Nogo	Go	Go	Nogo	Nogo	Go	Go	Go	Go	Nogo	Go	Go	Go	Nogo	Go	Go	Nogo	Go	Go	Go	Nogo	Go	Nogo	Go	Go	Go	Go	Go	Go	Go	Nogo	Go	Nogo	Go	Go	Go	Go	Go	Nogo	Go	Nogo	Go	Go	Go	Go	Go
Go	Nogo	Go	Nogo	Go	Go	Nogo	Go	Go	Go	Nogo	Go	Go	Go	Go	Go	Nogo	Go	Go	Nogo	Go	Nogo	Go	Nogo	Go	Nogo	Go	Nogo	Nogo	Nogo	Go	Nogo	Nogo	Go	Nogo	Nogo	Go	Nogo	Go	Go	Go	Nogo	Go	Go	Go	Go	Go	Go	Go	Nogo
Nogo	Nogo	Nogo	Go	Go	Nogo	Nogo	Go	Nogo	Nogo	Go	Nogo	Go	Go	Nogo	Go	Go	Go	Go	Nogo	Go	Go	Nogo	Nogo	Go	Go	Go	Go	Go	Go	Go	Go	Go	Nogo	Go	Nogo	Go	Go	Nogo	Go	Go	Go	Go	Go	Go	Go	Go	Go	Go	Go
Go	Go	Go	Go	Go	Go	Go	Nogo	Go	Go	Nogo	Go	Nogo	Nogo	Go	Go	Go	Nogo	Nogo	Go	Go	Nogo	Go	Go	Go	Go	Nogo	Go	Go	Nogo	Go	Go	Nogo	Go	Go	Go	Go	Go	Nogo	Go	Nogo	Go	Go	Go	Nogo	Go	Nogo	Nogo	Go	Go
Go	Go	Go	Go	Nogo	Nogo	Nogo	Go	Go	Go	Go	Go	Nogo	Nogo	Go	Nogo	Go	Nogo	Go	Go	Go	Go	Nogo	Go	Go	Go	Go	Go	Nogo	Go	Nogo	Go	Go	Go	Go	Go	Go	Nogo	Nogo	Go	Go	Go	Nogo	Nogo	Nogo	Go	Go	Go	Go	Go
Nogo	Go	Go	Go	Go	Go	Go	Nogo	Go	Nogo	Go	Nogo	Go	Go	Go	Go	Go	Go	Go	Go	Go	Nogo	Go	Go	Go	Nogo	Go	Nogo	Go	Nogo	Go	Go	Nogo	Nogo	Go	Go	Nogo	Go	Go	Go	Go	Go	Nogo	Go	Go	Nogo	Nogo	Go	Go	Go
Go	Go	Nogo	Go	Nogo	Go	Go	Go	Go	Go	Nogo	Nogo	Nogo	Go	Nogo	Go	Go	Go	Nogo	Go	Nogo	Nogo	Nogo	Nogo	Go	Go	Nogo	Go	Go	Nogo	Go	Go	Nogo	Go	Nogo	Go	Go	Go	Go	Nogo	Go	Go	Go	Nogo	Go	Nogo	Nogo	Go	Go	Nogo
Go	Nogo	Go	Nogo	Go	Go	Go	Nogo	Nogo	Go	Nogo	Go	Go	Go	Go	Nogo	Nogo	Go	Go	Go	Go	Nogo	Go	Go	Go	Nogo	Go	Go	Go	Nogo	Go	Nogo	Go	Go	Go	Go	Go	Go	Go	Go	Nogo	Nogo	Go	Go	Go	Go	Go	Go	Nogo	Nogo
Go	Nogo	Go	Go	Go	Go	Go	Go	Nogo	Nogo	Go	Go	Nogo	Nogo	Nogo	Go	Go	Go	Go	Nogo	Nogo	Go	Go	Go	Go	Nogo	Go	Nogo	Go	Go	Go	Go	Go	Go	Go	Go	Go	Go	Go	Go	Go	Go	Go	Go	Go	Go	Go	Go	Go	Go
Go	Go	Nogo	Go	Go	Go	Nogo	Go	Go	Go	Go	Go	Go	Go	Go	Go	Go	Go	Go	Go	Go	Go	Go	Nogo	Nogo	Go	Nogo	Go	Go	Go	Go	Go	Nogo	Go	Go	Go	Go	Nogo	Nogo	Nogo	Go	Go	Nogo	Go	Go	Go	Go	Nogo	Go	Go
Go	Go	Go	Go	Nogo	Nogo	Go	Go	Go	Go	Go	Go	Go	Nogo	Go	Go	Nogo	Go	Go	Nogo	Go	Go	Nogo	Go	Nogo	Go	Go	Go	Nogo	Go	Go	Go	Go	Go	Nogo	Nogo	Nogo	Go	Go	Go	Nogo	Go	Go	Go	Go	Go	Go	Nogo	Go	Nogo
Nogo	Nogo	Go	Nogo	Go	Nogo	Go	Go	Go	Go	Go	Nogo	Go	Go	Nogo	Go	Go	Go	Nogo	Go	Nogo	Go	Go	Nogo	Go	Go	Go	Go	Nogo	Go	Nogo	Nogo	Go	Go	Go	Nogo	Go	Nogo	Go	Go	Go	Nogo	Go	Go	Go	Nogo	Go	Go	Go	Go
Nogo	Go	Go	Go	Go	Go	Go	Nogo	Go	Go	Nogo	Go	Go	Go	Go	Nogo	Go	Nogo	Nogo	Go	Go	Go	Go	Go	Go	Go	Nogo	Nogo	Go	Go	Nogo	Go	Go	Nogo	Nogo	Go	Nogo	Go	Go	Nogo	Nogo	Go	Go	Nogo	Nogo	Go	Nogo	Go	Nogo	Go
Go	Go	Nogo	Nogo	Go	Go	Nogo	Go	Nogo	Nogo	Go	Go	Go	Go	Go	Go	Nogo	Nogo	Go	Nogo	Go	Go	Go	Go	Nogo	Go	Go	Go	Go	Go	Go	Nogo	Go	Nogo	Go	Nogo	Go	Go	Nogo	Go	Go	Nogo	Go	Go	Nogo	Go	Go	Nogo	Nogo	Go
Nogo	Go	Go	Go	Go	Go	Go	Go	Go	Go	Go	Nogo	Go	Go	Go	Nogo	Go	Go	Nogo	Go	Go	Go	Go	Go	Nogo	Nogo	Go	Go	Go	Nogo	Nogo	Nogo	Nogo	Go	Go	Nogo	Go	Nogo	Go	Go	Go	Go	Nogo	Nogo	Go	Go	Go	Go	Go	Go
Go	Nogo	Go	Nogo	Go	Go	Go	Go	Go	Nogo	Nogo	Nogo	Go	Go	Go	Go	Go	Nogo	Go	Go	Nogo	Go	Go	Go	Go	Go	Nogo	Go	Go	Go	Nogo	Go	Go	Go	Go	Go	Go	Go	Go	Go	Go	Nogo	Nogo	Go	Go	Go	Nogo	Nogo	Nogo	Go
Nogo	Nogo	Nogo	Go	Nogo	Nogo	Nogo	Nogo	Go	Go	Go	Go	Go	Go	Go	Go	Go	Go	Go	Nogo	Go	Nogo	Nogo	Nogo	Nogo	Go	Go	Go	Go	Go	Go	Nogo	Nogo	Go	Go	Go	Go	Go	Go	Go	Nogo	Go	Go	Go	Go	Nogo	Go	Go	Go	Nogo
Go	Go	Go	Go	Nogo	Nogo	Nogo	Nogo	Go	Nogo	Go	Go	Nogo	Nogo	Go	Nogo	Nogo	Go	Go	Go	Go	Go	Go	Go	Go	Nogo	Go	Go	Nogo	Go	Go	Go	Go	Nogo	Nogo	Go	Nogo	Go	Go	Go	Nogo	Go	Go	Go	Go	Go	Go	Go	Go	Go
Go	Go	Go	Go	Go	Go	Go	Go	Nogo	Go	Go	Go	Nogo	Nogo	Go	Go	Go	Go	Nogo	Go	Nogo	Go	Go	Go	Go	Go	Go	Nogo	Go	Go	Go	Go	Go	Nogo	Nogo	Go	Nogo	Go	Go	Go	Go	Go	Go	Go	Go	Go	Go	Go	Go	Go
Nogo	Go	Nogo	Nogo	Go	Go	Go	Go	Nogo	Go	Go	Nogo	Go	Go	Go	Go	Go	Nogo	Go	Go	Nogo	Nogo	Go	Nogo	Go	Go	Go	Go	Go	Go	Go	Go	Nogo	Go	Nogo	Go	Go	Go	Nogo	Nogo	Go	Nogo	Nogo	Go	Nogo	Go	Nogo	Go	Nogo	Go
Go	Nogo	Go	Go	Go	Go	Go	Go	Nogo	Go	Go	Go	Go	Nogo	Nogo	Go	Nogo	Nogo	Go	Go	Go	Go	Go	Go	Go	Go	Go	Go	Nogo	Go	Go	Nogo	Go	Go	Go	Go	Go	Go	Go	Go	Go	Go	Go	Go	Nogo	Nogo	Go	Nogo	Nogo	Nogo
Go	Go	Go	Nogo	Go	Go	Go	Go	Go	Go	Nogo	Go	Go	Go	Nogo	Go	Go	Go	Go	Go	Go	Go	Nogo	Nogo	Nogo	Go	Nogo	Nogo	Go	Nogo	Nogo	Go	Go	Go	Go	Nogo	Nogo	Go	Nogo	Go	Nogo	Nogo	Go	Nogo	Go	Go	Nogo	Nogo	Go	Nogo
Go	Go	Nogo	Go	Go	Go	Nogo	Go	Go	Go	Go	Go	Nogo	Go	Nogo	Go	Go	Go	Nogo	Nogo	Go	Nogo	Nogo	Go	Go	Nogo	Go	Nogo	Nogo	Go	Go	Go	Go	Nogo	Go	Go	Go	Nogo	Go	Nogo	Go	Go	Go	Go	Nogo	Go	Go	Go	Go	Go
Go	Go	Go	Go	Nogo	Nogo	Go	Nogo	Go	Nogo	Nogo	Go	Go	Go	Go	Nogo	Nogo	Go	Go	Nogo	Go	Go	Go	Go	Go	Go	Nogo	Go	Go	Nogo	Go	Go	Go	Go	Go	Nogo	Go	Nogo	Nogo	Nogo	Go	Go	Go	Nogo	Go	Nogo	Go	Go	Go	Go
Go	Nogo	Go	Go	Go	Go	Go	Nogo	Nogo	Nogo	Go	Go	Nogo	Go	Go	Go	Go	Go	Go	Go	Go	Go	Go	Go	Go	Go	Go	Go	Go	Go	Go	Go	Go	Go	Go	Go	Nogo	Go	Go	Go	Go	Go	Go	Nogo	Go	Go	Go	Go	Go	Go
Nogo	Go	Go	Go	Go	Go	Nogo	Go	Go	Go	Nogo	Nogo	Nogo	Nogo	Go	Go	Go	Nogo	Go	Go	Go	Go	Go	Go	Go	Go	Go	Go	Go	Go	Go	Go	Nogo	Nogo	Nogo	Go	Go	Go	Nogo	Nogo	Nogo	Go	Go	Go	Go	Go	Go	Go	Go	Go
Go	Go	Go	Nogo	Go	Go	Go	Go	Go	Go	Go	Go	Go	Go	Nogo	Nogo	Nogo	Go	Go	Nogo	Nogo	Nogo	Go	Go	Nogo	Go	Nogo	Go	Go	Go	Nogo	Go	Nogo	Go	Go	Go	Go	Nogo	Go	Go	Nogo	Go	Go	Nogo	Nogo	Nogo	Go	Go	Nogo	Go
Go	Nogo	Nogo	Go	Nogo	Go	Go	Go	Go	Go	Nogo	Go	Go	Nogo	Nogo	Go	Nogo	Go	Go	Go	Go	Go	Nogo	Nogo	Nogo	Go	Go	Go	Nogo	Go	Go	Go	Go	Nogo	Go	Nogo	Go	Go	Go	Nogo	Nogo	Nogo	Go	Go	Go	Nogo	Nogo	Go	Go	Nogo
Nogo	Go	Nogo	Go	Go	Go	Go	Go	Go	Go	Go	Nogo	Go	Go	Nogo	Go	Go	Go	Go	Nogo	Go	Go	Nogo	Go	Go	Go	Go	Go	Nogo	Nogo	Go	Go	Go	Go	Go	Nogo	Go	Go	Go	Go	Go	Go	Go	Go	Nogo	Go	Go	Go	Nogo	Go
Go	Nogo	Go	Nogo	Go	Nogo	Go	Go	Go	Nogo	Go	Go	Nogo	Nogo	Go	Go	Go	Nogo	Nogo	Go	Go	Nogo	Go	Go	Nogo	Nogo	Go	Nogo	Go	Nogo	Go	Go	Go	Go	Nogo	Nogo	Go	Nogo	Go	Go	Go	Go	Nogo	Go	Nogo	Nogo	Nogo	Go	Go	Go
Nogo	Go	Go	Nogo	Nogo	Nogo	Go	Go	Nogo	Go	Go	Nogo	Go	Go	Go	Go	Go	Nogo	Nogo	Nogo	Go	Go	Nogo	Nogo	Go	Go	Go	Go	Go	Go	Go	Go	Go	Go	Go	Go	Nogo	Go	Go	Go	Go	Go	Go	Go	Go	Go	Nogo	Nogo	Go	Go
Go	Go	Nogo	Go	Go	Go	Go	Nogo	Go	Go	Go	Go	Go	Go	Go	Nogo	Nogo	Go	Nogo	Go	Nogo	Go	Go	Nogo	Go	Go	Nogo	Nogo	Go	Go	Nogo	Nogo	Go	Nogo	Go	Go	Go	Nogo	Go	Nogo	Go	Nogo	Go	Go	Go	Go	Go	Nogo	Go	Nogo
Go	Go	Go	Go	Nogo	Nogo	Nogo	Go	Go	Go	Nogo	Go	Go	Go	Go	Go	Go	Go	Go	Go	Go	Go	Go	Go	Go	Nogo	Go	Nogo	Nogo	Go	Go	Nogo	Nogo	Go	Go	Go	Go	Go	Nogo	Go	Go	Go	Nogo	Nogo	Go	Go	Go	Go	Go	Go
Go	Go	Go	Go	Go	Go	Nogo	Nogo	Nogo	Nogo	Go	Go	Go	Go	Go	Nogo	Go	Go	Go	Go	Nogo	Nogo	Go	Go	Go	Nogo	Nogo	Go	Go	Nogo	Nogo	Nogo	Go	Go	Nogo	Go	Nogo	Go	Nogo	Go	Go	Nogo	Nogo	Go	Go	Go	Go	Nogo	Nogo	Nogo
Go	Nogo	Go	Go	Nogo	Nogo	Go	Nogo	Nogo	Nogo	Go	Nogo	Nogo	Go	Nogo	Go	Go	Go	Go	Go	Go	Go	Nogo	Nogo	Go	Nogo	Go	Go	Go	Go	Go	Nogo	Go	Nogo	Go	Go	Nogo	Go	Go	Go	Go	Go	Go	Nogo	Nogo	Go	Go	Nogo	Nogo	Go
Go	Go	Go	Go	Go	Nogo	Nogo	Nogo	Go	Nogo	Nogo	Nogo	Nogo	Go	Go	Go	Go	Go	Nogo	Nogo	Go	Go	Go	Go	Nogo	Go	Go	Nogo	Go	Nogo	Go	Nogo	Go	Nogo	Nogo	Nogo	Go	Go	Go	Nogo	Go	Go	Nogo	Go	Go	Nogo	Nogo	Nogo	Go	Go
Go	Go	Go	Go	Nogo	Nogo	Go	Go	Go	Go	Go	Go	Go	Go	Go	Nogo	Nogo	Nogo	Nogo	Go	Go	Go	Go	Nogo	Nogo	Go	Go	Go	Go	Go	Go	Go	Go	Go	Go	Go	Nogo	Go	Go	Go	Nogo	Go	Go	Go	Go	Go	Nogo	Go	Go	Go
Nogo	Nogo	Go	Nogo	Go	Go	Go	Go	Go	Go	Nogo	Go	Go	Go	Go	Go	Go	Nogo	Go	Nogo	Go	Nogo	Nogo	Nogo	Go	Nogo	Nogo	Go	Go	Nogo	Nogo	Go	Go	Nogo	Go	Nogo	Go	Go	Go	Go	Go	Go	Go	Nogo	Go	Go	Go	Go	Go	Nogo
Nogo	Go	Nogo	Nogo	Go	Go	Go	Go	Go	Go	Nogo	Nogo	Go	Nogo	Go	Go	Go	Go	Nogo	Go	Go	Nogo	Go	Go	Go	Go	Nogo	Nogo	Go	Go	Nogo	Go	Nogo	Go	Go	Go	Go	Nogo	Nogo	Go	Go	Nogo	Go	Go	Nogo	Nogo	Go	Go	Go	Go
Go	Go	Go	Go	Go	Go	Go	Go	Nogo	Go	Go	Go	Go	Go	Go	Nogo	Go	Go	Go	Go	Nogo	Go	Go	Go	Go	Nogo	Go	Go	Nogo	Nogo	Go	Go	Go	Go	Go	Go	Go	Nogo	Go	Nogo	Go	Go	Go	Go	Nogo	Go	Go	Go	Go	Go
Nogo	Go	Go	Go	Go	Go	Nogo	Go	Go	Go	Go	Go	Nogo	Go	Nogo	Go	Go	Go	Go	Go	Nogo	Go	Go	Go	Go	Go	Go	Nogo	Nogo	Go	Nogo	Go	Nogo	Go	Nogo	Go	Go	Go	Nogo	Go	Nogo	Go	Go	Go	Go	Nogo	Nogo	Go	Nogo	Nogo
Go	Nogo	Nogo	Go	Nogo	Go	Go	Nogo	Go	Go	Go	Go	Go	Nogo	Nogo	Go	Go	Go	Go	Nogo	Nogo	Nogo	Go	Go	Go	Go	Go	Go	Nogo	Go	Go	Go	Nogo	Go	Go	Nogo	Go	Go	Go	Nogo	Go	Nogo	Go	Nogo	Go	Go	Go	Nogo	Go	Nogo
Go	Go	Go	Go	Go	Go	Go	Go	Nogo	Nogo	Go	Go	Go	Nogo	Go	Nogo	Nogo	Go	Go	Go	Go	Go	Nogo	Go	Go	Go	Nogo	Go	Go	Go	Go	Nogo	Go	Go	Nogo	Go	Nogo	Go	Go	Go	Nogo	Nogo	Nogo	Go	Go	Go	Go	Go	Nogo	Go
Go	Go	Nogo	Nogo	Go	Go	Nogo	Go	Go	Go	Go	Go	Go	Go	Go	Go	Nogo	Nogo	Go	Go	Go	Go	Go	Go	Nogo	Go	Go	Go	Go	Go	Go	Go	Go	Go	Go	Go	Go	Nogo	Nogo	Go	Go	Go	Nogo	Go	Go	Go	Go	Go	Go	Go
Go	Go	Go	Go	Go	Go	Go	Nogo	Go	Nogo	Go	Nogo	Go	Go	Go	Nogo	Go	Go	Go	Nogo	Nogo	Go	Go	Go	Nogo	Go	Go	Go	Go	Go	Go	Go	Go	Go	Go	Go	Go	Go	Nogo	Go	Nogo	Go	Go	Nogo	Go	Go	Go	Nogo	Go	Go
Nogo	Nogo	Nogo	Nogo	Nogo	Go	Go	Nogo	Go	Go	Go	Nogo	Go	Nogo	Go	Go	Go	Go	Go	Go	Go	Go	Go	Go	Go	Go	Go	Go	Go	Go	Go	Go	Nogo	Go	Go	Go	Nogo	Go	Go	Go	Go	Go	Go	Nogo	Go	Go	Go	Go	Nogo	Go
Go	Go	Go	Go	Go	Go	Go	Go	Nogo	Go	Go	Go	Go	Nogo	Go	Go	Go	Go	Go	Nogo	Go	Go	Nogo	Nogo	Go	Nogo	Nogo	Nogo	Go	Nogo	Nogo	Go	Nogo	Nogo	Go	Go	Go	Nogo	Go	Go	Go	Go	Nogo	Go	Nogo	Nogo	Nogo	Go	Go	Go
Nogo	Go	Go	Nogo	Go	Go	Nogo	Go	Nogo	Go	Go	Go	Go	Go	Go	Go	Go	Go	Nogo	Go	Go	Nogo	Go	Nogo	Nogo	Nogo	Go	Nogo	Nogo	Go	Go	Nogo	Go	Go	Nogo	Go	Nogo	Nogo	Go	Nogo	Go	Go	Go	Go	Nogo	Go	Go	Nogo	Go	Go
Go	Go	Go	Go	Nogo	Nogo	Go	Go	Go	Nogo	Nogo	Nogo	Go	Go	Go	Nogo	Nogo	Go	Go	Go	Go	Go	Nogo	Go	Nogo	Go	Go	Go	Nogo	Nogo	Nogo	Nogo	Go	Nogo	Go	Go	Go	Go	Nogo	Go	Go	Go	Go	Go	Go	Nogo	Nogo	Go	Go	Nogo
Go	Nogo	Go	Go	Nogo	Go	Nogo	Nogo	Go	Go	Go	Go	Go	Go	Nogo	Go	Go	Nogo	Go	Go	Go	Go	Nogo	Go	Go	Go	Go	Go	Go	Nogo	Go	Nogo	Go	Go	Go	Go	Nogo	Go	Go	Go	Nogo	Nogo	Go	Nogo	Go	Go	Go	Go	Go	Go
Go	Go	Go	Go	Go	Nogo	Go	Go	Go	Go	Go	Go	Go	Go	Nogo	Nogo	Go	Nogo	Go	Go	Nogo	Go	Go	Go	Go	Go	Go	Go	Go	Go	Go	Go	Nogo	Go	Nogo	Go	Go	Go	Go	Nogo	Nogo	Go	Nogo	Go	Go	Nogo	Go	Go	Go	Nogo
Nogo	Go	Nogo	Nogo	Go	Go	Go	Go	Go	Go	Nogo	Go	Nogo	Go	Go	Go	Go	Go	Nogo	Nogo	Go	Nogo	Go	Nogo	Go	Go	Nogo	Nogo	Nogo	Go	Go	Go	Go	Go	Go	Nogo	Go	Go	Nogo	Nogo	Go	Nogo	Nogo	Go	Go	Go	Nogo	Go	Go	Nogo
Go	Nogo	Go	Go	Go	Nogo	Go	Go	Go	Nogo	Go	Go	Nogo	Nogo	Go	Go	Nogo	Go	Nogo	Go	Go	Go	Go	Go	Go	Nogo	Nogo	Go	Go	Go	Go	Go	Go	Go	Go	Nogo	Go	Nogo	Go	Go	Go	Nogo	Go	Go	Go	Go	Go	Go	Nogo	Go
Go	Go	Nogo	Go	Go	Go	Nogo	Go	Nogo	Go	Nogo	Go	Nogo	Go	Nogo	Go	Nogo	Nogo	Go	Go	Nogo	Nogo	Go	Go	Go	Go	Go	Go	Go	Go	Nogo	Go	Go	Nogo	Nogo	Nogo	Go	Go	Go	Go	Go	Go	Go	Go	Nogo	Go	Go	Nogo	Nogo	Go
Go	Go	Nogo	Nogo	Nogo	Go	Go	Go	Go	Go	Go	Go	Go	Nogo	Go	Nogo	Go	Go	Go	Go	Go	Nogo	Go	Go	Go	Nogo	Go	Go	Go	Go	Go	Nogo	Go	Nogo	Go	Nogo	Go	Nogo	Nogo	Go	Nogo	Go	Go	Go	Nogo	Nogo	Nogo	Go	Go	Nogo
Go	Go	Go	Go	Nogo	Go	Go	Go	Go	Go	Go	Nogo	Go	Nogo	Go	Nogo	Go	Nogo	Go	Nogo	Go	Go	Go	Go	Go	Go	Nogo	Go	Nogo	Nogo	Go	Go	Go	Go	Nogo	Go	Nogo	Go	Go	Go	Go	Go	Go	Nogo	Go	Go	Go	Go	Nogo	Go
Go	Nogo	Go	Go	Go	Nogo	Go	Go	Go	Go	Go	Go	Nogo	Go	Go	Go	Nogo	Nogo	Go	Go	Nogo	Go	Nogo	Nogo	Nogo	Go	Go	Nogo	Go	Go	Go	Nogo	Go	Go	Go	Go	Go	Go	Go	Go	Go	Go	Go	Nogo	Go	Nogo	Go	Nogo	Go	Go
Go	Go	Go	Go	Go	Nogo	Nogo	Go	Nogo	Nogo	Nogo	Go	Go	Go	Nogo	Go	Go	Go	Nogo	Go	Nogo	Go	Go	Go	Go	Go	Go	Nogo	Go	Go	Go	Nogo	Go	Go	Nogo	Nogo	Go	Go	Nogo	Go	Go	Go	Go	Go	Nogo	Go	Go	Go	Go	Go
Nogo	Go	Nogo	Go	Go	Go	Go	Nogo	Go	Go	Go	Go	Nogo	Go	Go	Go	Go	Go	Go	Go	Go	Go	Go	Nogo	Nogo	Go	Nogo	Go	Nogo	Nogo	Go	Go	Go	Go	Nogo	Go	Go	Go	Go	Nogo	Nogo	Nogo	Nogo	Go	Go	Go	Go	Nogo	Go	Go
Nogo	Go	Go	Go	Go	Nogo	Nogo	Nogo	Nogo	Go	Go	Go	Go	Go	Go	Go	Go	Go	Go	Go	Go	Go	Go	Go	Nogo	Go	Go	Go	Nogo	Go	Nogo	Go	Nogo	Nogo	Go	Go	Nogo	Go	Nogo	Go	Go	Go	Nogo	Go	Go	Go	Go	Go	Go	Go
Go	Nogo	Nogo	Go	Go	Go	Go	Nogo	Go	Nogo	Go	Nogo	Nogo	Go	Nogo	Go	Nogo	Go	Nogo	Nogo	Go	Go	Nogo	Go	Go	Nogo	Go	Nogo	Go	Nogo	Go	Go	Nogo	Go	Go	Go	Go	Nogo	Go	Go	Go	Nogo	Nogo	Nogo	Go	Nogo	Nogo	Go	Nogo	Nogo
Go	Go	Go	Nogo	Nogo	Go	Go	Go	Go	Nogo	Go	Nogo	Go	Go	Go	Nogo	Go	Go	Go	Go	Go	Nogo	Go	Nogo	Go	Go	Go	Go	Go	Go	Nogo	Go	Nogo	Nogo	Go	Nogo	Go	Go	Go	Nogo	Nogo	Go	Go	Go	Go	Go	Go	Go	Nogo	Go
Nogo	Nogo	Go	Nogo	Go	Go	Go	Go	Go	Go	Nogo	Go	Go	Nogo	Go	Go	Nogo	Nogo	Go	Go	Nogo	Go	Go	Go	Go	Nogo	Go	Go	Go	Go	Go	Go	Go	Go	Go	Go	Nogo	Nogo	Go	Nogo	Go	Go	Go	Go	Go	Go	Go	Nogo	Go	Nogo
Go	Go	Go	Go	Go	Go	Nogo	Go	Nogo	Go	Nogo	Go	Go	Go	Nogo	Go	Go	Go	Nogo	Nogo	Go	Nogo	Nogo	Go	Go	Go	Nogo	Go	Go	Go	Nogo	Go	Go	Go	Go	Go	Go	Go	Go	Go	Go	Nogo	Go	Go	Nogo	Go	Nogo	Go	Go	Go
Nogo	Nogo	Nogo	Go	Go	Go	Go	Go	Go	Go	Nogo	Go	Go	Go	Nogo	Nogo	Nogo	Go	Go	Go	Go	Go	Go	Go	Go	Go	Nogo	Nogo	Go	Go	Nogo	Nogo	Go	Go	Go	Nogo	Nogo	Go	Go	Nogo	Nogo	Go	Go	Go	Go	Go	Go	Go	Go	Go
Go	Nogo	Nogo	Nogo	Nogo	Go	Nogo	Go	Go	Go	Go	Go	Go	Go	Nogo	Go	Go	Nogo	Nogo	Go	Go	Go	Go	Go	Go	Nogo	Go	Go	Go	Go	Nogo	Go	Go	Go	Go	Go	Nogo	Go	Go	Go	Go	Go	Go	Nogo	Go	Nogo	Go	Go	Go	Go
Go	Go	Go	Go	Go	Nogo	Go	Go	Go	Nogo	Go	Go	Nogo	Go	Go	Go	Go	Go	Go	Go	Nogo	Nogo	Nogo	Go	Go	Go	Go	Nogo	Go	Go	Go	Go	Nogo	Go	Go	Go	Go	Go	Go	Go	Go	Go	Go	Go	Nogo	Go	Nogo	Go	Go	Go
Nogo	Go	Go	Nogo	Nogo	Nogo	Go	Go	Go	Go	Go	Go	Go	Nogo	Go	Go	Go	Go	Nogo	Go	Go	Nogo	Go	Go	Nogo	Go	Go	Go	Go	Go	Go	Go	Go	Go	Go	Nogo	Go	Nogo	Nogo	Nogo	Go	Nogo	Nogo	Go	Go	Go	Go	Nogo	Nogo	Nogo
Go	Go	Go	Nogo	Go	Go	Go	Go	Nogo	Go	Nogo	Nogo	Go	Go	Go	Nogo	Go	Go	Go	Nogo	Go	Nogo	Go	Nogo	Go	Nogo	Go	Nogo	Go	Go	Go	Nogo	Go	Nogo	Go	Go	Go	Go	Go	Nogo	Go	Go	Go	Nogo	Nogo	Go	Nogo	Nogo	Go	Nogo
Go	Go	Go	Go	Go	Nogo	Go	Go	Nogo	Go	Nogo	Go	Go	Go	Go	Go	Nogo	Nogo	Nogo	Go	Go	Go	Go	Go	Go	Nogo	Go	Go	Nogo	Nogo	Go	Go	Nogo	Nogo	Nogo	Go	Go	Go	Go	Go	Go	Go	Go	Go	Go	Go	Go	Go	Go	Go
Nogo	Nogo	Go	Go	Nogo	Go	Go	Go	Go	Go	Go	Nogo	Nogo	Go	Go	Go	Nogo	Go	Go	Go	Go	Go	Nogo	Go	Nogo	Go	Nogo	Go	Go	Nogo	Go	Nogo	Go	Go	Go	Go	Go	Nogo	Nogo	Go	Nogo	Go	Nogo	Go	Go	Nogo	Go	Go	Nogo	Go
Go	Go	Go	Go	Go	Go	Nogo	Nogo	Go	Nogo	Go	Nogo	Go	Nogo	Nogo	Go	Go	Go	Go	Nogo	Go	Go	Go	Nogo	Go	Go	Go	Go	Nogo	Nogo	Go	Go	Go	Go	Nogo	Go	Nogo	Go	Nogo	Go	Go	Nogo	Go	Go	Nogo	Go	Go	Go	Go	Go
Go	Go	Go	Go	Go	Go	Go	Nogo	Go	Nogo	Go	Go	Go	Go	Go	Go	Go	Nogo	Go	Nogo	Nogo	Go	Nogo	Go	Nogo	Go	Nogo	Go	Go	Go	Go	Go	Go	Nogo	Go	Nogo	Go	Nogo	Go	Go	Go	Go	Go	Go	Go	Nogo	Nogo	Go	Go	Go
Go	Go	Nogo	Go	Go	Go	Nogo	Nogo	Nogo	Go	Go	Go	Nogo	Nogo	Go	Nogo	Go	Go	Go	Go	Nogo	Go	Go	Nogo	Go	Go	Go	Go	Nogo	Go	Nogo	Go	Nogo	Go	Nogo	Go	Go	Go	Go	Go	Nogo	Nogo	Nogo	Nogo	Go	Go	Go	Nogo	Nogo	Nogo
Go	Go	Go	Go	Go	Go	Nogo	Go	Go	Nogo	Nogo	Nogo	Go	Go	Go	Go	Nogo	Go	Nogo	Nogo	Go	Go	Go	Nogo	Go	Nogo	Go	Nogo	Go	Go	Go	Go	Go	Nogo	Go	Go	Go	Go	Go	Go	Go	Go	Nogo	Go	Nogo	Go	Go	Go	Go	Go
Nogo	Go	Go	Go	Go	Go	Go	Go	Go	Go	Go	Go	Go	Go	Nogo	Nogo	Nogo	Nogo	Nogo	Go	Nogo	Go	Go	Go	Nogo	Nogo	Go	Go	Nogo	Go	Nogo	Go	Nogo	Go	Go	Go	Go	Go	Nogo	Go	Go	Go	Go	Go	Go	Go	Go	Go	Go	Nogo
Go	Nogo	Go	Go	Go	Go	Go	Nogo	Nogo	Nogo	Go	Go	Go	Go	Go	Nogo	Go	Go	Go	Go	Go	Go	Go	Go	Go	Go	Go	Nogo	Nogo	Nogo	Nogo	Nogo	Go	Go	Go	Nogo	Nogo	Nogo	Go	Go	Nogo	Go	Go	Nogo	Nogo	Go	Go	Go	Go	Go
Go	Nogo	Nogo	Go	Nogo	Go	Go	Go	Nogo	Go	Nogo	Go	Go	Nogo	Nogo	Go	Nogo	Go	Go	Go	Go	Go	Nogo	Go	Nogo	Go	Go	Go	Go	Go	Go	Go	Go	Go	Nogo	Go	Nogo	Go	Go	Go	Nogo	Nogo	Go	Go	Go	Go	Nogo	Go	Go	Go
Nogo	Go	Go	Nogo	Go	Nogo	Go	Go	Go	Go	Go	Nogo	Go	Go	Go	Go	Go	Go	Go	Go	Go	Go	Nogo	Go	Go	Go	Nogo	Nogo	Go	Go	Go	Go	Go	Go	Go	Nogo	Nogo	Go	Nogo	Go	Go	Nogo	Go	Go	Go	Nogo	Go	Go	Go	Nogo
Go	Go	Go	Nogo	Go	Go	Go	Nogo	Nogo	Go	Go	Go	Nogo	Go	Nogo	Go	Go	Go	Go	Nogo	Nogo	Nogo	Nogo	Nogo	Nogo	Go	Nogo	Go	Nogo	Go	Go	Go	Nogo	Go	Nogo	Go	Go	Nogo	Go	Go	Go	Go	Nogo	Go	Go	Nogo	Nogo	Nogo	Nogo	Nogo
Go	Go	Go	Nogo	Nogo	Nogo	Go	Nogo	Go	Go	Go	Go	Go	Go	Go	Go	Go	Go	Go	Nogo	Go	Go	Go	Go	Go	Nogo	Go	Go	Go	Go	Nogo	Go	Go	Nogo	Nogo	Nogo	Go	Nogo	Go	Go	Go	Go	Go	Go	Nogo	Go	Go	Nogo	Nogo	Go
Go	Nogo	Nogo	Go	Go	Go	Go	Go	Go	Nogo	Go	Go	Nogo	Go	Go	Nogo	Go	Nogo	Nogo	Go	Nogo	Nogo	Go	Nogo	Go	Go	Go	Go	Go	Go	Go	Nogo	Nogo	Go	Go	Go	Go	Go	Go	Nogo	Go	Go	Nogo	Nogo	Go	Go	Go	Go	Nogo	Go
Nogo	Go	Nogo	Go	Go	Go	Nogo	Go	Go	Go	Nogo	Go	Go	Nogo	Go	Go	Go	Go	Go	Go	Go	Nogo	Go	Go	Go	Go	Go	Go	Go	Nogo	Go	Go	Go	Go	Go	Go	Go	Go	Go	Nogo	Go	Nogo	Go	Nogo	Go	Nogo	Go	Go	Go	Go
Go	Go	Go	Go	Nogo	Nogo	Nogo	Go	Go	Go	Go	Nogo	Nogo	Nogo	Go	Go	Go	Nogo	Go	Go	Go	Go	Go	Go	Go	Go	Nogo	Go	Go	Nogo	Go	Nogo	Go	Nogo	Go	Go	Go	Go	Nogo	Nogo	Nogo	Go	Go	Go	Go	Go	Nogo	Nogo	Go	Go
Go	Nogo	Nogo	Nogo	Nogo	Nogo	Go	Nogo	Go	Nogo	Go	Go	Nogo	Go	Go	Go	Go	Nogo	Go	Go	Go	Go	Nogo	Go	Nogo	Nogo	Nogo	Go	Go	Go	Go	Go	Go	Go	Go	Go	Go	Go	Go	Go	Go	Nogo	Go	Go	Nogo	Go	Nogo	Nogo	Go	Nogo
Go	Go	Go	Go	Nogo	Go	Go	Nogo	Nogo	Go	Nogo	Go	Nogo	Go	Go	Go	Nogo	Go	Nogo	Nogo	Go	Go	Go	Go	Go	Go	Go	Nogo	Nogo	Go	Go	Go	Nogo	Go	Go	Go	Go	Nogo	Nogo	Go	Go	Go	Nogo	Nogo	Go	Nogo	Go	Go	Go	Go
Nogo	Nogo	Go	Go	Go	Nogo	Go	Go	Nogo	Go	Go	Go	Go	Nogo	Go	Go	Go	Go	Go	Nogo	Go	Go	Go	Go	Go	Nogo	Go	Nogo	Go	Go	Go	Go	Go	Go	Go	Nogo	Nogo	Go	Go	Go	Nogo	Go	Go	Go	Go	Go	Go	Go	Go	Go
Go	Go	Go	Go	Go	Go	Go	Go	Go	Go	Go	Nogo	Go	Nogo	Go	Go	Go	Nogo	Nogo	Go	Go	Nogo	Go	Nogo	Go	Go	Go	Go	Go	Nogo	Go	Go	Go	Go	Go	Go	Go	Go	Nogo	Go	Go	Go	Go	Go	Go	Go	Nogo	Go	Nogo	Nogo
Go	Go	Nogo	Go	Go	Go	Go	Nogo	Go	Go	Nogo	Go	Go	Go	Go	Nogo	Go	Go	Nogo	Go	Nogo	Nogo	Go	Nogo	Nogo	Go	Nogo	Go	Go	Go	Go	Go	Go	Go	Nogo	Nogo	Go	Go	Go	Nogo	Nogo	Nogo	Nogo	Go	Nogo	Nogo	Go	Go	Go	Go
Nogo	Go	Go	Go	Go	Go	Nogo	Go	Go	Go	Go	Go	Go	Go	Nogo	Go	Nogo	Go	Go	Go	Go	Go	Nogo	Go	Go	Go	Go	Go	Nogo	Go	Go	Nogo	Go	Go	Go	Go	Go	Go	Go	Nogo	Go	Nogo	Go	Nogo	Go	Go	Nogo	Nogo	Go	Go
Nogo	Go	Nogo	Go	Go	Go	Nogo	Go	Go	Go	Nogo	Go	Go	Go	Go	Nogo	Go	Go	Go	Go	Go	Go	Nogo	Nogo	Nogo	Go	Go	Go	Go	Go	Nogo	Nogo	Nogo	Nogo	Go	Go	Nogo	Go	Go	Go	Go	Go	Go	Go	Nogo	Go	Go	Go	Go	Nogo
Go	Nogo	Go	Nogo	Go	Nogo	Go	Go	Go	Nogo	Go	Go	Nogo	Nogo	Go	Go	Nogo	Nogo	Go	Go	Go	Go	Go	Go	Go	Go	Go	Go	Go	Go	Nogo	Go	Go	Nogo	Go	Go	Nogo	Go	Go	Nogo	Go	Go	Nogo	Nogo	Go	Go	Go	Go	Go	Go
Go	Go	Go	Nogo	Nogo	Go	Go	Go	Go	Go	Go	Nogo	Go	Go	Nogo	Go	Go	Go	Go	Nogo	Nogo	Go	Go	Go	Go	Go	Nogo	Nogo	Go	Nogo	Go	Nogo	Go	Nogo	Nogo	Go	Go	Nogo	Nogo	Go	Go	Go	Go	Go	Go	Go	Go	Go	Nogo	Go
Go	Go	Go	Go	Go	Go	Nogo	Go	Nogo	Nogo	Go	Nogo	Go	Go	Nogo	Nogo	Go	Go	Go	Go	Nogo	Nogo	Go	Go	Go	Nogo	Go	Go	Nogo	Nogo	Nogo	Go	Nogo	Go	Nogo	Nogo	Go	Nogo	Go	Go	Nogo	Go	Go	Go	Go	Nogo	Go	Nogo	Nogo	Go
Go	Go	Nogo	Nogo	Go	Nogo	Go	Go	Go	Go	Go	Go	Go	Nogo	Nogo	Go	Go	Go	Go	Go	Nogo	Nogo	Go	Nogo	Nogo	Go	Go	Nogo	Nogo	Nogo	Nogo	Go	Go	Go	Go	Go	Nogo	Go	Nogo	Nogo	Nogo	Go	Nogo	Nogo	Go	Go	Nogo	Go	Go	Go
Nogo	Go	Go	Go	Nogo	Go	Nogo	Go	Nogo	Go	Go	Go	Go	Go	Go	Go	Go	Nogo	Go	Go	Go	Nogo	Go	Go	Go	Go	Nogo	Go	Go	Nogo	Go	Go	Go	Go	Go	Go	Go	Nogo	Go	Go	Go	Go	Go	Go	Go	Go	Go	Go	Nogo	Go
Go	Nogo	Go	Go	Go	Go	Go	Nogo	Go	Go	Go	Go	Nogo	Go	Go	Go	Go	Go	Nogo	Go	Nogo	Go	Go	Go	Go	Go	Go	Go	Go	Go	Go	Go	Go	Nogo	Go	Go	Nogo	Nogo	Go	Nogo	Nogo	Go	Go	Go	Go	Go	Go	Go	Go	Go
Nogo	Go	Go	Go	Go	Nogo	Go	Go	Go	Go	Go	Nogo	Nogo	Go	Nogo	Go	Go	Nogo	Go	Go	Go	Nogo	Go	Go	Go	Go	Go	Go	Go	Go	Go	Go	Go	Go	Go	Go	Go	Go	Go	Go	Go	Nogo	Nogo	Go	Go	Go	Go	Go	Nogo	Nogo
Go	Go	Go	Go	Go	Go	Go	Go	Go	Go	Nogo	Go	Go	Go	Go	Go	Nogo	Go	Go	Go	Nogo	Go	Nogo	Go	Nogo	Nogo	Go	Nogo	Go	Go	Go	Nogo	Nogo	Go	Nogo	Go	Go	Go	Nogo	Go	Go	Go	Go	Go	Go	Nogo	Nogo	Nogo	Go	Go
Go	Go	Go	Go	Nogo	Go	Go	Go	Go	Nogo	Nogo	Go	Go	Nogo	Go	Go	Go	Go	Go	Go	Go	Go	Nogo	Go	Go	Go	Go	Go	Go	Go	Go	Go	Nogo	Nogo	Nogo	Nogo	Go	Go	Go	Go	Go	Nogo	Go	Nogo	Go	Nogo	Go	Nogo	Go	Nogo
Go	Nogo	Go	Go	Go	Go	Go	Nogo	Go	Go	Go	Go	Go	Go	Go	Go	Nogo	Go	Nogo	Go	Go	Go	Go	Go	Nogo	Go	Nogo	Go	Go	Go	Go	Nogo	Go	Nogo	Go	Nogo	Nogo	Go	Go	Nogo	Go	Go	Go	Nogo	Nogo	Go	Go	Go	Nogo	Go
Nogo	Go	Go	Nogo	Nogo	Go	Nogo	Go	Nogo	Nogo	Go	Nogo	Go	Go	Nogo	Nogo	Go	Nogo	Nogo	Nogo	Go	Go	Go	Go	Go	Go	Nogo	Go	Nogo	Go	Nogo	Go	Go	Go	Go	Go	Go	Nogo	Go	Go	Nogo	Nogo	Go	Go	Nogo	Nogo	Go	Go	Go	Nogo
Go	Nogo	Nogo	Go	Go	Go	Go	Go	Nogo	Nogo	Nogo	Nogo	Go	Go	Go	Nogo	Go	Go	Go	Nogo	Go	Go	Go	Nogo	Go	Nogo	Go	Nogo	Nogo	Go	Go	Go	Nogo	Go	Nogo	Nogo	Go	Go	Nogo	Go	Go	Go	Go	Go	Go	Go	Go	Go	Go	Go
Go	Go	Nogo	Nogo	Go	Nogo	Nogo	Nogo	Go	Go	Go	Go	Nogo	Nogo	Go	Nogo	Nogo	Go	Go	Nogo	Go	Go	Nogo	Nogo	Go	Nogo	Go	Go	Go	Nogo	Nogo	Nogo	Go	Go	Go	Go	Go	Go	Go	Go	Go	Go	Nogo	Go	Nogo	Go	Nogo	Nogo	Go	Go
Go	Go	Go	Go	Go	Nogo	Go	Go	Nogo	Nogo	Go	Go	Go	Go	Go	Go	Go	Go	Nogo	Go	Nogo	Go	Go	Go	Go	Go	Go	Go	Nogo	Nogo	Go	Go	Nogo	Go	Go	Go	Go	Go	Nogo	Go	Nogo	Go	Nogo	Nogo	Go	Nogo	Nogo	Nogo	Go	Go
Nogo	Go	Go	Nogo	Nogo	Go	Go	Go	Nogo	Go	Nogo	Go	Go	Nogo	Go	Go	Nogo	Go	Nogo	Go	Go	Nogo	Nogo	Go	Go	Go	Nogo	Go	Nogo	Go	Go	Go	Go	Go	Go	Go	Go	Go	Go	Go	Go	Go	Go	Go	Go	Nogo	Nogo	Go	Nogo	Go
Go	Nogo	Go	Nogo	Go	Go	Go	Go	Go	Go	Go	Nogo	Go	Go	Go	Nogo	Go	Nogo	Go	Go	Go	Go	Go	Nogo	Go	Go	Go	Nogo	Go	Go	Nogo	Nogo	Go	Nogo	Go	Nogo	Nogo	Go	Go	Go	Go	Go	Go	Go	Nogo	Go	Go	Nogo	Go	Nogo
Go	Go	Nogo	Go	Go	Go	Go	Go	Go	Go	Go	Go	Go	Go	Nogo	Nogo	Nogo	Go	Go	Go	Go	Go	Go	Go	Nogo	Go	Nogo	Nogo	Go	Go	Go	Go	Nogo	Nogo	Go	Go	Go	Nogo	Go	Nogo	Go	Go	Go	Nogo	Go	Go	Go	Go	Go	Nogo
Go	Go	Go	Go	Go	Nogo	Nogo	Nogo	Go	Nogo	Go	Go	Go	Go	Go	Go	Go	Go	Nogo	Go	Go	Go	Nogo	Go	Go	Go	Go	Go	Go	Nogo	Go	Go	Go	Go	Nogo	Go	Nogo	Go	Go	Nogo	Nogo	Go	Go	Go	Go	Go	Go	Go	Nogo	Go
Nogo	Nogo	Go	Go	Go	Go	Go	Go	Nogo	Go	Nogo	Go	Nogo	Go	Nogo	Nogo	Nogo	Go	Go	Go	Nogo	Go	Go	Nogo	Go	Nogo	Go	Go	Nogo	Go	Go	Nogo	Go	Go	Go	Go	Go	Go	Nogo	Nogo	Go	Go	Go	Go	Go	Go	Go	Nogo	Go	Nogo
Nogo	Nogo	Nogo	Nogo	Go	Go	Nogo	Nogo	Go	Go	Go	Go	Nogo	Go	Go	Go	Go	Nogo	Go	Go	Go	Go	Nogo	Go	Nogo	Go	Go	Go	Go	Go	Go	Go	Go	Go	Nogo	Nogo	Go	Nogo	Go	Go	Go	Nogo	Nogo	Nogo	Go	Go	Go	Go	Go	Go
Go	Go	Go	Go	Nogo	Go	Nogo	Go	Go	Nogo	Go	Nogo	Nogo	Go	Go	Go	Go	Nogo	Go	Nogo	Nogo	Nogo	Go	Go	Go	Nogo	Go	Nogo	Go	Go	Nogo	Go	Go	Nogo	Go	Nogo	Go	Nogo	Go	Go	Go	Go	Go	Go	Nogo	Nogo	Nogo	Go	Nogo	Go
Go	Go	Nogo	Go	Nogo	Nogo	Go	Go	Go	Go	Nogo	Nogo	Go	Nogo	Go	Go	Go	Go	Go	Nogo	Go	Nogo	Go	Go	Nogo	Nogo	Nogo	Go	Go	Nogo	Nogo	Go	Nogo	Go	Nogo	Go	Go	Go	Nogo	Go	Nogo	Nogo	Go	Go	Go	Go	Go	Go	Go	Go
Go	Go	Go	Go	Go	Go	Go	Nogo	Go	Go	Go	Go	Go	Nogo	Nogo	Go	Go	Go	Go	Nogo	Go	Go	Go	Nogo	Go	Go	Go	Go	Go	Go	Go	Nogo	Go	Go	Go	Go	Nogo	Go	Go	Go	Go	Nogo	Nogo	Go	Nogo	Go	Go	Go	Go	Go
Go	Go	Nogo	Go	Go	Go	Go	Go	Go	Go	Nogo	Go	Nogo	Go	Go	Go	Go	Nogo	Nogo	Nogo	Go	Go	Nogo	Nogo	Nogo	Go	Go	Nogo	Go	Go	Go	Go	Nogo	Go	Go	Go	Go	Nogo	Go	Nogo	Nogo	Nogo	Go	Go	Nogo	Nogo	Go	Go	Go	Go
Go	Nogo	Go	Nogo	Go	Go	Go	Go	Nogo	Go	Go	Go	Nogo	Go	Go	Go	Go	Go	Go	Nogo	Nogo	Go	Go	Nogo	Go	Go	Go	Go	Go	Nogo	Nogo	Go	Go	Nogo	Nogo	Go	Nogo	Go	Nogo	Go	Go	Go	Go	Go	Go	Nogo	Go	Go	Go	Go
Go	Nogo	Go	Go	Go	Go	Go	Nogo	Nogo	Nogo	Nogo	Go	Go	Go	Go	Nogo	Go	Go	Go	Go	Go	Go	Nogo	Go	Nogo	Go	Go	Go	Go	Nogo	Go	Go	Go	Go	Go	Go	Go	Go	Go	Go	Go	Go	Nogo	Nogo	Go	Go	Go	Go	Nogo	Nogo
Nogo	Go	Go	Go	Go	Go	Go	Nogo	Go	Go	Nogo	Go	Go	Go	Go	Go	Nogo	Go	Go	Go	Go	Nogo	Go	Go	Go	Go	Nogo	Go	Nogo	Go	Go	Nogo	Go	Nogo	Go	Go	Go	Go	Go	Go	Nogo	Go	Go	Go	Go	Go	Go	Nogo	Go	Go
Go	Go	Go	Go	Go	Go	Go	Go	Go	Go	Go	Nogo	Go	Go	Go	Go	Go	Go	Go	Go	Go	Go	Go	Go	Go	Nogo	Nogo	Nogo	Nogo	Go	Nogo	Go	Nogo	Go	Nogo	Go	Go	Go	Go	Go	Go	Go	Go	Nogo	Nogo	Go	Nogo	Go	Go	Go
Nogo	Go	Go	Go	Nogo	Go	Nogo	Go	Go	Go	Go	Go	Nogo	Go	Nogo	Go	Go	Go	Nogo	Go	Go	Go	Go	Go	Go	Go	Go	Go	Go	Go	Go	Nogo	Go	Nogo	Go	Nogo	Nogo	Nogo	Go	Go	Go	Go	Nogo	Go	Go	Go	Go	Go	Nogo	Nogo
Go	Go	Nogo	Nogo	Nogo	Nogo	Nogo	Nogo	Nogo	Go	Go	Go	Go	Nogo	Nogo	Nogo	Nogo	Go	Nogo	Go	Nogo	Go	Go	Go	Go	Nogo	Nogo	Go	Go	Go	Go	Go	Nogo	Go	Nogo	Go	Go	Go	Nogo	Nogo	Nogo	Go	Go	Go	Go	Nogo	Go	Nogo	Go	Nogo
Go	Nogo	Nogo	Nogo	Go	Nogo	Nogo	Go	Go	Go	Go	Nogo	Go	Nogo	Go	Go	Go	Nogo	Go	Nogo	Nogo	Go	Nogo	Go	Go	Go	Go	Go	Go	Go	Nogo	Nogo	Go	Go	Go	Nogo	Go	Go	Go	Nogo	Go	Nogo	Go	Nogo	Go	Go	Nogo	Go	Nogo	Go
Go	Go	Go	Go	Go	Nogo	Go	Go	Go	Nogo	Go	Go	Go	Nogo	Go	Go	Nogo	Nogo	Go	Go	Go	Nogo	Go	Nogo	Nogo	Nogo	Go	Go	Go	Go	Go	Go	Go	Go	Go	Go	Go	Nogo	Go	Go	Go	Nogo	Go	Go	Go	Go	Go	Go	Go	Go
Nogo	Go	Go	Go	Nogo	Go	Go	Go	Go	Nogo	Go	Nogo	Go	Go	Nogo	Nogo	Go	Go	Go	Go	Go	Nogo	Go	Go	Go	Go	Go	Nogo	Nogo	Nogo	Go	Go	Go	Go	Go	Nogo	Nogo	Go	Nogo	Go	Go	Go	Nogo	Go	Nogo	Go	Nogo	Nogo	Go	Go
Nogo	Go	Go	Nogo	Go	Go	Go	Go	Go	Nogo	Nogo	Go	Go	Go	Nogo	Nogo	Go	Go	Go	Go	Nogo	Nogo	Go	Nogo	Go	Go	Go	Nogo	Go	Go	Nogo	Go	Go	Go	Go	Go	Go	Nogo	Go	Go	Go	Go	Go	Go	Nogo	Nogo	Go	Go	Nogo	Go
Go	Go	Go	Go	Go	Go	Go	Go	Go	Go	Go	Go	Go	Go	Go	Nogo	Go	Go	Go	Nogo	Go	Go	Go	Nogo	Go	Go	Nogo	Go	Go	Nogo	Go	Go	Go	Go	Go	Go	Nogo	Go	Go	Nogo	Go	Nogo	Go	Go	Nogo	Go	Go	Nogo	Go	Nogo
Nogo	Go	Go	Go	Nogo	Go	Go	Go	Go	Go	Go	Go	Nogo	Go	Go	Go	Go	Nogo	Go	Go	Nogo	Go	Go	Go	Nogo	Go	Go	Nogo	Nogo	Go	Nogo	Nogo	Nogo	Go	Nogo	Nogo	Go	Go	Go	Nogo	Go	Go	Nogo	Go	Go	Go	Go	Go	Go	Go
Go	Nogo	Go	Go	Go	Nogo	Go	Nogo	Nogo	Go	Go	Nogo	Nogo	Nogo	Go	Go	Nogo	Go	Go	Go	Go	Go	Go	Go	Go	Go	Go	Go	Go	Nogo	Go	Go	Go	Go	Go	Go	Go	Go	Go	Go	Go	Go	Go	Go	Go	Go	Go	Go	Go	Go
Go	Go	Go	Go	Nogo	Go	Nogo	Nogo	Nogo	Go	Nogo	Go	Go	Go	Nogo	Go	Nogo	Nogo	Go	Go	Go	Go	Go	Go	Go	Nogo	Go	Go	Go	Go	Go	Go	Go	Go	Nogo	Go	Go	Nogo	Nogo	Go	Nogo	Nogo	Go	Go	Nogo	Go	Nogo	Nogo	Go	Nogo
Go	Go	Nogo	Go	Nogo	Go	Go	Nogo	Go	Go	Go	Go	Go	Go	Go	Go	Nogo	Nogo	Go	Go	Nogo	Go	Nogo	Go	Go	Nogo	Nogo	Go	Go	Go	Go	Go	Go	Nogo	Go	Go	Nogo	Nogo	Nogo	Go	Go	Go	Go	Nogo	Go	Go	Go	Go	Nogo	Go
Go	Nogo	Go	Go	Go	Go	Nogo	Go	Nogo	Nogo	Go	Nogo	Go	Go	Go	Go	Go	Go	Go	Go	Go	Go	Nogo	Go	Go	Go	Go	Go	Nogo	Go	Go	Nogo	Go	Go	Nogo	Go	Nogo	Go	Go	Go	Go	Nogo	Nogo	Go	Go	Nogo	Go	Go	Nogo	Go
Go	Nogo	Nogo	Nogo	Go	Nogo	Go	Go	Go	Nogo	Nogo	Go	Go	Nogo	Go	Nogo	Go	Go	Nogo	Nogo	Go	Go	Go	Go	Go	Go	Go	Nogo	Go	Go	Go	Nogo	Nogo	Nogo	Go	Go	Go	Go	Go	Nogo	Go	Go	Go	Go	Go	Go	Nogo	Nogo	Go	Go
Nogo	Go	Go	Go	Go	Nogo	Go	Go	Go	Go	Go	Nogo	Nogo	Go	Nogo	Go	Go	Go	Nogo	Nogo	Go	Nogo	Nogo	Nogo	Nogo	Nogo	Go	Go	Go	Go	Nogo	Go	Go	Nogo	Go	Nogo	Go	Go	Nogo	Go	Nogo	Go	Go	Nogo	Go	Nogo	Go	Go	Go	Nogo
Go	Go	Nogo	Nogo	Go	Go	Nogo	Go	Go	Go	Go	Go	Go	Nogo	Go	Go	Go	Go	Nogo	Go	Go	Nogo	Go	Go	Nogo	Go	Nogo	Go	Nogo	Nogo	Go	Go	Nogo	Go	Go	Nogo	Go	Go	Go	Go	Nogo	Go	Nogo	Nogo	Go	Go	Nogo	Go	Go	Go
Nogo	Go	Go	Nogo	Go	Nogo	Go	Go	Go	Go	Nogo	Go	Go	Go	Nogo	Nogo	Go	Go	Go	Nogo	Go	Go	Nogo	Go	Go	Go	Go	Go	Nogo	Go	Go	Go	Go	Go	Go	Go	Nogo	Nogo	Go	Go	Nogo	Go	Go	Go	Go	Go	Go	Go	Go	Go
Go	Nogo	Go	Go	Go	Go	Go	Nogo	Nogo	Go	Go	Nogo	Go	Nogo	Go	Go	Go	Go	Go	Go	Go	Go	Go	Go	Nogo	Nogo	Go	Go	Go	Go	Go	Go	Nogo	Go	Go	Go	Go	Go	Go	Go	Go	Go	Go	Go	Nogo	Nogo	Go	Go	Nogo	Go
Go	Nogo	Nogo	Go	Go	Go	Go	Go	Go	Go	Nogo	Go	Nogo	Go	Go	Go	Nogo	Go	Nogo	Go	Nogo	Go	Go	Go	Go	Go	Go	Go	Go	Go	Go	Go	Nogo	Go	Go	Go	Go	Nogo	Nogo	Nogo	Go	Go	Go	Go	Go	Go	Go	Go	Go	Nogo
Go	Nogo	Go	Go	Nogo	Go	Go	Go	Go	Nogo	Go	Go	Nogo	Nogo	Go	Go	Go	Nogo	Go	Go	Go	Nogo	Nogo	Nogo	Nogo	Go	Nogo	Go	Go	Nogo	Go	Go	Go	Nogo	Nogo	Nogo	Go	Go	Go	Go	Go	Go	Go	Nogo	Go	Nogo	Go	Go	Go	Go
Go	Go	Go	Go	Go	Nogo	Nogo	Go	Go	Go	Go	Go	Go	Go	Go	Go	Nogo	Go	Go	Nogo	Go	Nogo	Go	Nogo	Go	Go	Nogo	Nogo	Go	Nogo	Nogo	Nogo	Go	Go	Go	Go	Go	Nogo	Nogo	Go	Nogo	Nogo	Go	Go	Go	Go	Go	Go	Go	Nogo
Nogo	Go	Go	Go	Go	Go	Go	Go	Go	Nogo	Nogo	Go	Nogo	Go	Go	Go	Nogo	Nogo	Nogo	Go	Go	Nogo	Go	Go	Go	Go	Nogo	Go	Nogo	Go	Go	Nogo	Go	Nogo	Go	Go	Go	Go	Go	Go	Go	Go	Go	Go	Go	Go	Go	Go	Go	Go
Go	Go	Go	Go	Go	Go	Go	Go	Nogo	Go	Go	Go	Go	Go	Go	Go	Go	Go	Go	Go	Go	Go	Nogo	Go	Nogo	Go	Go	Go	Go	Nogo	Go	Go	Go	Go	Go	Nogo	Nogo	Go	Nogo	Go	Go	Go	Nogo	Go	Go	Go	Nogo	Nogo	Nogo	Go
Go	Go	Nogo	Go	Go	Go	Nogo	Go	Go	Nogo	Go	Nogo	Go	Nogo	Go	Go	Go	Nogo	Go	Nogo	Nogo	Go	Go	Go	Go	Nogo	Go	Go	Go	Go	Go	Go	Go	Go	Nogo	Go	Nogo	Go	Go	Go	Go	Nogo	Nogo	Nogo	Go	Go	Nogo	Nogo	Go	Go
Nogo	Go	Go	Nogo	Nogo	Go	Nogo	Nogo	Go	Go	Go	Go	Go	Go	Nogo	Nogo	Go	Go	Go	Go	Nogo	Go	Go	Nogo	Go	Nogo	Go	Nogo	Nogo	Go	Nogo	Go	Nogo	Go	Nogo	Nogo	Go	Go	Go	Nogo	Nogo	Nogo	Go	Go	Nogo	Nogo	Go	Go	Go	Go
Go	Go	Nogo	Nogo	Nogo	Nogo	Go	Nogo	Nogo	Go	Go	Nogo	Go	Go	Nogo	Nogo	Go	Go	Nogo	Go	Go	Go	Go	Go	Go	Go	Go	Nogo	Go	Go	Nogo	Nogo	Go	Nogo	Go	Go	Go	Go	Go	Nogo	Go	Go	Nogo	Nogo	Nogo	Go	Nogo	Nogo	Nogo	Nogo
Nogo	Go	Go	Nogo	Nogo	Go	Go	Go	Go	Nogo	Nogo	Go	Go	Go	Go	Go	Go	Go	Nogo	Go	Go	Go	Go	Go	Go	Nogo	Nogo	Go	Go	Nogo	Nogo	Go	Go	Nogo	Nogo	Nogo	Go	Nogo	Nogo	Go	Go	Go	Go	Go	Nogo	Nogo	Go	Nogo	Nogo	Go
Go	Go	Go	Go	Go	Go	Go	Go	Nogo	Go	Go	Go	Go	Go	Go	Nogo	Nogo	Go	Nogo	Nogo	Nogo	Go	Go	Go	Go	Go	Go	Go	Go	Go	Go	Go	Go	Go	Go	Go	Nogo	Nogo	Go	Go	Go	Go	Go	Nogo	Go	Go	Nogo	Nogo	Go	Go
Go	Go	Nogo	Go	Go	Go	Go	Nogo	Go	Go	Nogo	Nogo	Nogo	Go	Nogo	Nogo	Go	Nogo	Go	Nogo	Go	Nogo	Go	Nogo	Go	Go	Go	Go	Nogo	Go	Go	Nogo	Nogo	Go	Go	Go	Go	Go	Go	Go	Nogo	Nogo	Go	Go	Go	Go	Nogo	Go	Go	Go
Go	Go	Nogo	Go	Nogo	Go	Nogo	Nogo	Go	Go	Go	Go	Go	Nogo	Nogo	Go	Nogo	Go	Go	Go	Go	Go	Go	Go	Go	Go	Go	Nogo	Nogo	Go	Go	Nogo	Go	Nogo	Nogo	Go	Nogo	Go	Go	Go	Go	Go	Go	Go	Nogo	Go	Go	Nogo	Go	Nogo
Go	Nogo	Nogo	Nogo	Nogo	Go	Nogo	Nogo	Go	Go	Go	Nogo	Nogo	Go	Go	Nogo	Go	Go	Go	Go	Go	Go	Nogo	Go	Nogo	Nogo	Go	Nogo	Go	Go	Go	Nogo	Go	Go	Nogo	Nogo	Go	Go	Nogo	Go	Go	Go	Nogo	Go	Go	Go	Go	Go	Nogo	Go
Go	Nogo	Go	Go	Go	Go	Nogo	Go	Nogo	Go	Nogo	Nogo	Go	Go	Go	Go	Go	Go	Nogo	Go	Nogo	Go	Go	Go	Nogo	Go	Nogo	Go	Go	Nogo	Nogo	Go	Nogo	Nogo	Go	Go	Go	Go	Go	Nogo	Nogo	Go	Go	Go	Go	Go	Go	Go	Go	Go
Nogo	Go	Go	Go	Go	Nogo	Go	Go	Go	Nogo	Go	Go	Nogo	Go	Go	Go	Go	Nogo	Go	Go	Nogo	Nogo	Go	Nogo	Go	Nogo	Go	Go	Go	Nogo	Nogo	Go	Go	Go	Go	Go	Go	Nogo	Go	Go	Go	Go	Nogo	Nogo	Go	Go	Go	Go	Go	Nogo
Go	Nogo	Go	Go	Go	Nogo	Go	Go	Go	Go	Go	Go	Go	Nogo	Go	Go	Nogo	Go	Go	Nogo	Go	Go	Nogo	Go	Go	Go	Go	Nogo	Go	Go	Go	Go	Go	Go	Go	Nogo	Go	Go	Nogo	Go	Go	Nogo	Go	Go	Nogo	Nogo	Go	Go	Go	Go
Nogo	Go	Go	Go	Go	Nogo	Go	Go	Go	Nogo	Go	Go	Go	Nogo	Nogo	Go	Go	Nogo	Go	Go	Go	Nogo	Go	Nogo	Go	Go	Nogo	Go	Go	Go	Go	Go	Nogo	Go	Go	Go	Nogo	Go	Go	Nogo	Nogo	Go	Go	Go	Go	Nogo	Go	Go	Go	Nogo
Go	Go	Go	Nogo	Go	Go	Go	Go	Nogo	Go	Go	Go	Go	Go	Go	Go	Go	Go	Go	Go	Go	Go	Nogo	Go	Nogo	Go	Go	Go	Nogo	Go	Go	Go	Go	Go	Go	Go	Go	Go	Go	Nogo	Go	Nogo	Nogo	Nogo	Go	Go	Nogo	Go	Nogo	Go
Nogo	Go	Go	Go	Go	Go	Go	Go	Nogo	Nogo	Nogo	Go	Go	Go	Go	Go	Go	Go	Go	Go	Go	Go	Go	Go	Nogo	Go	Go	Go	Go	Go	Nogo	Go	Go	Nogo	Go	Go	Go	Go	Go	Go	Nogo	Go	Go	Go	Go	Go	Go	Go	Go	Go
Go	Nogo	Go	Go	Go	Go	Go	Go	Go	Go	Go	Go	Go	Go	Nogo	Go	Go	Nogo	Go	Go	Go	Go	Nogo	Nogo	Go	Go	Go	Go	Go	Nogo	Go	Nogo	Go	Go	Go	Go	Nogo	Go	Nogo	Nogo	Go	Go	Go	Go	Go	Go	Nogo	Nogo	Nogo	Nogo
Go	Go	Go	Go	Go	Go	Go	Nogo	Nogo	Nogo	Go	Go	Go	Go	Go	Go	Go	Go	Nogo	Nogo	Nogo	Nogo	Go	Nogo	Go	Go	Go	Nogo	Go	Go	Go	Go	Go	Nogo	Go	Go	Go	Nogo	Go	Go	Go	Go	Go	Go	Nogo	Go	Nogo	Nogo	Go	Nogo
Go	Go	Nogo	Go	Go	Go	Nogo	Go	Go	Go	Go	Go	Go	Go	Go	Go	Go	Go	Go	Go	Go	Go	Go	Go	Nogo	Go	Go	Go	Go	Go	Nogo	Nogo	Nogo	Nogo	Go	Go	Go	Nogo	Nogo	Go	Go	Go	Go	Go	Go	Go	Go	Go	Go	Nogo
Go	Go	Go	Go	Go	Nogo	Go	Go	Nogo	Nogo	Go	Go	Go	Go	Go	Nogo	Nogo	Nogo	Go	Nogo	Go	Go	Go	Go	Go	Nogo	Go	Go	Go	Go	Go	Nogo	Nogo	Go	Nogo	Nogo	Nogo	Go	Go	Nogo	Go	Go	Go	Nogo	Nogo	Go	Nogo	Nogo	Go	Go
Go	Nogo	Nogo	Go	Go	Go	Nogo	Go	Go	Go	Nogo	Nogo	Go	Nogo	Nogo	Go	Nogo	Go	Go	Go	Nogo	Nogo	Go	Go	Go	Go	Nogo	Go	Nogo	Go	Go	Go	Go	Go	Go	Go	Go	Go	Go	Go	Go	Nogo	Nogo	Go	Go	Nogo	Go	Go	Go	Go
Go	Go	Go	Nogo	Go	Nogo	Go	Nogo	Go	Go	Nogo	Nogo	Nogo	Nogo	Go	Nogo	Go	Nogo	Nogo	Go	Go	Go	Go	Nogo	Go	Nogo	Go	Nogo	Nogo	Nogo	Go	Go	Go	Go	Nogo	Nogo	Go	Go	Go	Go	Go	Nogo	Nogo	Nogo	Go	Go	Go	Go	Nogo	Go
Go	Nogo	Nogo	Nogo	Nogo	Go	Go	Nogo	Go	Go	Go	Go	Nogo	Nogo	Go	Nogo	Nogo	Go	Nogo	Go	Nogo	Go	Nogo	Go	Nogo	Go	Nogo	Go	Go	Go	Go	Go	Go	Go	Nogo	Go	Go	Go	Go	Go	Nogo	Go	Go	Nogo	Go	Nogo	Go	Go	Go	Go
Nogo	Go	Go	Nogo	Nogo	Go	Go	Go	Go	Go	Go	Go	Go	Go	Nogo	Go	Go	Go	Go	Nogo	Go	Nogo	Go	Go	Go	Go	Go	Nogo	Nogo	Nogo	Nogo	Go	Go	Go	Go	Go	Go	Go	Nogo	Nogo	Nogo	Go	Nogo	Go	Go	Nogo	Go	Go	Nogo	Go
Nogo	Go	Go	Go	Nogo	Nogo	Nogo	Go	Go	Go	Go	Nogo	Nogo	Go	Go	Go	Go	Go	Go	Go	Go	Go	Nogo	Go	Go	Nogo	Nogo	Go	Go	Go	Go	Go	Nogo	Go	Go	Nogo	Nogo	Nogo	Go	Go	Go	Nogo	Go	Go	Nogo	Go	Go	Go	Go	Go
Go	Go	Go	Nogo	Go	Nogo	Nogo	Go	Go	Go	Nogo	Nogo	Nogo	Nogo	Go	Go	Nogo	Nogo	Go	Go	Nogo	Go	Go	Go	Go	Go	Go	Go	Go	Go	Go	Go	Go	Go	Go	Go	Go	Nogo	Nogo	Nogo	Nogo	Go	Go	Go	Nogo	Go	Nogo	Go	Nogo	Nogo
Nogo	Go	Nogo	Go	Nogo	Go	Nogo	Go	Go	Nogo	Go	Nogo	Go	Go	Nogo	Go	Go	Go	Nogo	Go	Nogo	Nogo	Go	Go	Nogo	Go	Go	Go	Nogo	Nogo	Go	Go	Go	Nogo	Go	Go	Go	Go	Go	Go	Go	Nogo	Go	Go	Nogo	Go	Go	Go	Go	Go
Go	Nogo	Go	Go	Go	Go	Go	Go	Nogo	Go	Go	Go	Nogo	Go	Go	Go	Go	Go	Nogo	Go	Go	Go	Nogo	Go	Nogo	Go	Nogo	Nogo	Nogo	Go	Nogo	Go	Go	Nogo	Nogo	Go	Nogo	Go	Nogo	Go	Go	Go	Go	Go	Go	Go	Go	Nogo	Go	Go
Nogo	Go	Nogo	Nogo	Go	Go	Go	Nogo	Nogo	Nogo	Go	Go	Go	Go	Go	Nogo	Go	Go	Nogo	Go	Nogo	Go	Go	Go	Go	Nogo	Go	Go	Go	Nogo	Go	Go	Go	Go	Go	Nogo	Go	Nogo	Go	Go	Go	Go	Go	Go	Go	Go	Go	Go	Nogo	Go
Nogo	Go	Go	Nogo	Nogo	Go	Go	Go	Go	Go	Go	Go	Go	Go	Go	Go	Go	Go	Go	Nogo	Go	Nogo	Go	Go	Go	Nogo	Go	Nogo	Go	Go	Go	Nogo	Go	Go	Go	Go	Nogo	Go	Go	Nogo	Go	Go	Go	Nogo	Go	Nogo	Nogo	Go	Nogo	Go
Go	Go	Go	Go	Go	Go	Go	Go	Nogo	Nogo	Go	Go	Go	Go	Go	Nogo	Go	Nogo	Go	Go	Go	Go	Nogo	Nogo	Go	Go	Go	Go	Go	Go	Go	Go	Nogo	Go	Go	Go	Go	Go	Go	Go	Nogo	Go	Nogo	Nogo	Go	Nogo	Go	Nogo	Go	Go
Go	Go	Go	Go	Go	Go	Go	Nogo	Go	Go	Nogo	Go	Nogo	Go	Go	Go	Nogo	Go	Go	Nogo	Go	Go	Go	Nogo	Go	Nogo	Go	Nogo	Go	Nogo	Go	Nogo	Go	Go	Go	Nogo	Nogo	Go	Go	Nogo	Nogo	Go	Go	Go	Go	Go	Go	Go	Go	Nogo
Go	Go	Go	Go	Go	Nogo	Nogo	Go	Go	Go	Go	Go	Go	Nogo	Go	Go	Go	Nogo	Go	Nogo	Go	Nogo	Nogo	Go	Nogo	Go	Nogo	Go	Go	Go	Go	Go	Go	Go	Go	Nogo	Go	Nogo	Nogo	Go	Go	Nogo	Go	Go	Go	Go	Nogo	Nogo	Go	Go
Go	Nogo	Nogo	Go	Nogo	Go	Go	Go	Go	Go	Nogo	Nogo	Go	Nogo	Nogo	Nogo	Nogo	Go	Go	Go	Go	Go	Go	Nogo	Go	Go	Go	Go	Go	Go	Nogo	Go	Nogo	Nogo	Nogo	Go	Go	Go	Go	Go	Go	Go	Nogo	Nogo	Nogo	Nogo	Go	Go	Go	Nogo
Go	Nogo	Go	Go	Go	Nogo	Go	Nogo	Go	Go	Go	Go	Go	Go	Nogo	Go	Go	Go	Go	Go	Go	Go	Go	Go	Go	Go	Nogo	Go	Nogo	Go	Nogo	Nogo	Nogo	Go	Nogo	Go	Go	Go	Go	Go	Go	Nogo	Nogo	Go	Go	Go	Go	Go	Go	Go
Go	Go	Go	Go	Nogo	Go	Go	Go	Go	Go	Go	Nogo	Go	Go	Nogo	Go	Go	Go	Go	Go	Go	Go	Go	Nogo	Go	Go	Go	Go	Go	Go	Go	Go	Nogo	Go	Go	Go	Go	Nogo	Go	Go	Go	Go	Go	Go	Go	Go	Go	Nogo	Go	Nogo
Go	Go	Go	Go	Go	Go	Go	Go	Go	Go	Go	Nogo	Go	Go	Go	Nogo	Go	Go	Go	Go	Go	Go	Go	Go	Go	Go	Nogo	Nogo	Nogo	Nogo	Go	Nogo	Go	Nogo	Go	Go	Go	Go	Nogo	Go	Nogo	Go	Go	Go	Go	Go	Go	Go	Nogo	Nogo
Nogo	Go	Go	Go	Nogo	Go	Nogo	Go	Nogo	Go	Go	Go	Go	Nogo	Go	Go	Nogo	Go	Go	Go	Nogo	Go	Go	Go	Go	Go	Go	Go	Go	Go	Go	Go	Nogo	Nogo	Nogo	Nogo	Go	Go	Go	Nogo	Go	Nogo	Nogo	Nogo	Nogo	Go	Nogo	Nogo	Go	Go
Go	Go	Nogo	Nogo	Nogo	Go	Go	Nogo	Go	Go	Nogo	Go	Go	Go	Go	Nogo	Nogo	Go	Nogo	Nogo	Go	Nogo	Nogo	Go	Go	Nogo	Go	Go	Nogo	Go	Nogo	Go	Go	Go	Go	Nogo	Nogo	Nogo	Nogo	Nogo	Nogo	Go	Go	Go	Nogo	Go	Nogo	Go	Go	Go
Go	Nogo	Nogo	Go	Go	Nogo	Go	Nogo	Nogo	Nogo	Go	Go	Nogo	Nogo	Nogo	Go	Go	Go	Go	Go	Go	Nogo	Nogo	Go	Go	Nogo	Nogo	Nogo	Go	Go	Go	Nogo	Nogo	Go	Go	Nogo	Go	Nogo	Go	Go	Go	Nogo	Nogo	Nogo	Go	Go	Go	Go	Nogo	Nogo
Nogo	Go	Go	Nogo	Go	Go	Nogo	Go	Nogo	Go	Nogo	Go	Go	Go	Go	Go	Go	Go	Go	Go	Nogo	Go	Go	Go	Nogo	Nogo	Go	Nogo	Go	Nogo	Go	Go	Go	Go	Nogo	Go	Go	Go	Go	Nogo	Go	Go	Go	Nogo	Nogo	Nogo	Go	Go	Go	Go
Go	Go	Go	Go	Go	Nogo	Nogo	Go	Go	Nogo	Go	Go	Go	Go	Nogo	Nogo	Nogo	Go	Nogo	Nogo	Nogo	Go	Nogo	Nogo	Go	Go	Nogo	Go	Go	Go	Go	Go	Go	Go	Go	Go	Nogo	Go	Go	Go	Go	Go	Go	Go	Go	Go	Go	Go	Nogo	Go
Go	Nogo	Go	Go	Go	Nogo	Go	Go	Go	Go	Nogo	Go	Nogo	Nogo	Go	Go	Go	Nogo	Go	Nogo	Go	Go	Go	Nogo	Nogo	Go	Go	Go	Go	Go	Nogo	Nogo	Go	Go	Go	Go	Go	Go	Go	Go	Go	Go	Nogo	Go	Go	Go	Go	Go	Go	Go
Nogo	Nogo	Go	Go	Go	Go	Go	Nogo	Go	Nogo	Go	Nogo	Go	Go	Go	Go	Go	Nogo	Go	Go	Go	Go	Go	Go	Nogo	Go	Go	Go	Nogo	Nogo	Go	Go	Go	Go	Nogo	Go	Nogo	Go	Nogo	Go	Nogo	Go	Go	Go	Go	Nogo	Nogo	Nogo	Go	Go
Go	Go	Nogo	Nogo	Go	Go	Go	Go	Go	Go	Go	Go	Nogo	Go	Go	Go	Go	Nogo	Nogo	Go	Go	Nogo	Go	Go	Go	Go	Go	Go	Go	Go	Nogo	Go	Go	Nogo	Go	Go	Go	Go	Go	Go	Go	Nogo	Go	Go	Go	Nogo	Go	Go	Go	Go
Go	Go	Go	Go	Go	Go	Go	Go	Go	Nogo	Go	Go	Go	Go	Go	Go	Nogo	Nogo	Go	Nogo	Go	Nogo	Nogo	Nogo	Go	Go	Nogo	Go	Go	Go	Go	Go	Go	Nogo	Go	Nogo	Nogo	Go	Go	Go	Nogo	Nogo	Go	Go	Go	Go	Go	Nogo	Go	Go
Go	Nogo	Go	Nogo	Nogo	Go	Nogo	Nogo	Nogo	Nogo	Go	Go	Nogo	Go	Nogo	Nogo	Go	Go	Go	Nogo	Go	Go	Go	Nogo	Nogo	Go	Nogo	Go	Go	Nogo	Go	Nogo	Go	Go	Go	Go	Go	Go	Go	Nogo	Go	Go	Nogo	Go	Go	Nogo	Go	Go	Nogo	Go
Nogo	Go	Nogo	Go	Go	Nogo	Nogo	Go	Go	Go	Nogo	Nogo	Go	Nogo	Nogo	Go	Go	Nogo	Go	Go	Go	Go	Go	Go	Go	Go	Go	Nogo	Go	Go	Go	Go	Nogo	Go	Go	Go	Go	Go	Go	Go	Go	Go	Go	Nogo	Nogo	Go	Nogo	Go	Go	Nogo
Go	Go	Go	Nogo	Go	Nogo	Go	Go	Nogo	Go	Nogo	Go	Go	Nogo	Go	Go	Go	Go	Go	Nogo	Go	Nogo	Nogo	Go	Go	Go	Go	Go	Go	Go	Go	Nogo	Nogo	Go	Nogo	Go	Nogo	Go	Nogo	Go	Go	Go	Nogo	Go	Go	Go	Nogo	Go	Go	Go
Go	Go	Go	Nogo	Go	Go	Go	Go	Nogo	Go	Go	Nogo	Go	Go	Nogo	Go	Go	Nogo	Nogo	Go	Go	Go	Go	Go	Nogo	Nogo	Nogo	Go	Nogo	Go	Nogo	Go	Go	Go	Go	Nogo	Go	Go	Go	Nogo	Go	Nogo	Go	Go	Go	Nogo	Go	Go	Nogo	Go
Go	Nogo	Go	Go	Nogo	Go	Go	Go	Go	Go	Go	Go	Nogo	Nogo	Go	Go	Go	Go	Nogo	Go	Go	Nogo	Go	Go	Go	Go	Go	Go	Go	Nogo	Nogo	Go	Go	Nogo	Nogo	Nogo	Go	Go	Go	Go	Nogo	Nogo	Go	Nogo	Go	Go	Go	Go	Go	Go
Nogo	Nogo	Nogo	Go	Go	Nogo	Go	Nogo	Go	Go	Nogo	Go	Nogo	Go	Go	Go	Go	Go	Go	Go	Nogo	Go	Go	Go	Go	Go	Go	Go	Nogo	Go	Go	Go	Go	Go	Nogo	Go	Go	Nogo	Go	Go	Nogo	Go	Nogo	Go	Nogo	Go	Go	Go	Go	Go
Nogo	Go	Go	Go	Go	Go	Go	Go	Go	Go	Go	Go	Go	Go	Go	Nogo	Nogo	Go	Go	Go	Go	Go	Go	Go	Go	Nogo	Go	Nogo	Go	Nogo	Go	Go	Go	Nogo	Go	Go	Go	Go	Nogo	Go	Go	Go	Go	Go	Nogo	Go	Go	Go	Go	Nogo
Go	Go	Nogo	Go	Go	Go	Go	Go	Go	Nogo	Go	Go	Go	Go	Go	Go	Go	Go	Go	Go	Nogo	Go	Nogo	Nogo	Go	Nogo	Go	Nogo	Nogo	Go	Go	Go	Nogo	Go	Go	Go	Nogo	Nogo	Go	Go	Go	Go	Go	Nogo	Go	Go	Go	Nogo	Go	Go
Go	Go	Go	Go	Nogo	Go	Nogo	Nogo	Go	Go	Go	Nogo	Go	Go	Go	Nogo	Nogo	Go	Nogo	Go	Nogo	Go	Go	Go	Nogo	Go	Go	Go	Go	Go	Nogo	Nogo	Go	Go	Go	Go	Go	Nogo	Nogo	Nogo	Go	Go	Go	Go	Go	Nogo	Nogo	Nogo	Nogo	Nogo
Go	Go	Nogo	Nogo	Go	Go	Nogo	Go	Nogo	Go	Nogo	Go	Go	Go	Go	Go	Nogo	Nogo	Go	Nogo	Go	Nogo	Go	Nogo	Go	Nogo	Go	Go	Go	Go	Go	Go	Go	Go	Go	Nogo	Nogo	Go	Nogo	Go	Go	Go	Go	Go	Go	Go	Go	Go	Go	Nogo
Go	Go	Go	Go	Go	Go	Go	Go	Go	Go	Go	Go	Go	Go	Go	Go	Nogo	Nogo	Go	Go	Nogo	Go	Go	Go	Go	Go	Go	Go	Go	Go	Go	Go	Go	Go	Nogo	Go	Go	Nogo	Go	Nogo	Go	Nogo	Go	Go	Go	Go	Nogo	Go	Nogo	Nogo
Go	Nogo	Go	Go	Go	Go	Nogo	Go	Go	Go	Nogo	Nogo	Nogo	Go	Go	Go	Go	Go	Go	Go	Go	Go	Nogo	Go	Go	Go	Go	Go	Nogo	Go	Go	Go	Nogo	Go	Go	Go	Go	Nogo	Go	Go	Nogo	Go	Go	Nogo	Nogo	Go	Go	Go	Go	Go
Go	Go	Nogo	Go	Go	Go	Go	Go	Nogo	Nogo	Go	Go	Nogo	Nogo	Go	Nogo	Go	Nogo	Nogo	Nogo	Go	Go	Nogo	Go	Nogo	Nogo	Go	Nogo	Go	Go	Go	Go	Go	Go	Nogo	Go	Nogo	Nogo	Go	Go	Nogo	Go	Go	Go	Go	Nogo	Go	Nogo	Nogo	Nogo
Nogo	Go	Nogo	Go	Go	Go	Go	Go	Nogo	Go	Go	Nogo	Go	Go	Go	Go	Go	Go	Nogo	Nogo	Go	Go	Go	Go	Go	Go	Nogo	Go	Go	Nogo	Nogo	Nogo	Go	Nogo	Go	Go	Go	Go	Go	Go	Go	Go	Go	Go	Go	Go	Nogo	Go	Nogo	Go
Go	Nogo	Go	Nogo	Go	Nogo	Nogo	Nogo	Go	Go	Go	Go	Go	Go	Go	Go	Go	Go	Go	Go	Go	Nogo	Go	Go	Nogo	Go	Go	Nogo	Nogo	Nogo	Nogo	Nogo	Nogo	Go	Go	Nogo	Go	Go	Go	Nogo	Go	Nogo	Nogo	Go	Nogo	Nogo	Go	Go	Go	Go
Go	Nogo	Go	Go	Nogo	Go	Go	Nogo	Go	Nogo	Go	Go	Go	Nogo	Go	Go	Go	Go	Go	Go	Go	Go	Go	Go	Nogo	Nogo	Nogo	Nogo	Nogo	Go	Nogo	Go	Go	Nogo	Go	Go	Go	Go	Go	Nogo	Go	Nogo	Go	Go	Go	Go	Nogo	Nogo	Go	Go
Nogo	Go	Go	Go	Nogo	Go	Go	Go	Go	Nogo	Go	Go	Nogo	Nogo	Nogo	Go	Go	Go	Go	Go	Nogo	Nogo	Go	Nogo	Go	Go	Nogo	Go	Go	Go	Go	Go	Go	Go	Go	Go	Go	Go	Nogo	Go	Go	Go	Nogo	Nogo	Go	Nogo	Go	Nogo	Go	Go
Go	Go	Go	Nogo	Nogo	Nogo	Go	Nogo	Go	Go	Nogo	Go	Go	Go	Nogo	Nogo	Nogo	Go	Nogo	Go	Go	Go	Go	Go	Go	Go	Go	Go	Go	Nogo	Go	Go	Nogo	Nogo	Nogo	Go	Nogo	Go	Go	Go	Go	Go	Nogo	Go	Nogo	Go	Go	Go	Go	Go
Nogo	Go	Go	Go	Go	Nogo	Go	Go	Go	Go	Go	Nogo	Go	Go	Nogo	Nogo	Go	Go	Go	Go	Nogo	Go	Nogo	Nogo	Go	Go	Go	Go	Go	Go	Go	Nogo	Go	Go	Go	Nogo	Go	Go	Nogo	Go	Nogo	Go	Go	Nogo	Go	Go	Go	Go	Go	Go
Go	Go	Go	Go	Go	Go	Go	Nogo	Go	Go	Go	Nogo	Go	Nogo	Go	Go	Nogo	Go	Go	Go	Go	Go	Go	Go	Go	Go	Go	Go	Nogo	Go	Go	Nogo	Go	Go	Go	Go	Nogo	Go	Go	Nogo	Go	Nogo	Nogo	Nogo	Go	Go	Go	Go	Nogo	Nogo
Go	Go	Go	Go	Go	Go	Go	Go	Go	Go	Nogo	Go	Go	Go	Go	Nogo	Nogo	Go	Nogo	Go	Go	Go	Go	Go	Nogo	Go	Nogo	Nogo	Nogo	Go	Go	Go	Go	Nogo	Go	Go	Go	Go	Go	Nogo	Nogo	Nogo	Go	Go	Go	Go	Go	Go	Go	Nogo
Go	Go	Nogo	Go	Go	Go	Nogo	Go	Go	Go	Go	Go	Nogo	Go	Go	Go	Go	Nogo	Go	Go	Go	Go	Go	Go	Go	Go	Go	Nogo	Go	Go	Nogo	Go	Go	Go	Go	Go	Nogo	Go	Go	Go	Nogo	Go	Nogo	Nogo	Go	Go	Go	Go	Go	Go
Go	Nogo	Go	Go	Go	Go	Go	Go	Go	Go	Go	Go	Go	Nogo	Nogo	Go	Go	Nogo	Nogo	Go	Nogo	Go	Go	Nogo	Go	Nogo	Go	Go	Go	Nogo	Go	Go	Go	Go	Nogo	Go	Nogo	Go	Nogo	Go	Go	Go	Nogo	Go	Go	Nogo	Nogo	Go	Go	Go
Nogo	Go	Go	Nogo	Nogo	Go	Nogo	Go	Go	Go	Nogo	Nogo	Go	Go	Go	Go	Nogo	Go	Go	Nogo	Go	Nogo	Go	Go	Go	Nogo	Go	Go	Nogo	Go	Nogo	Go	Go	Nogo	Nogo	Nogo	Go	Go	Nogo	Go	Go	Go	Go	Go	Go	Go	Nogo	Go	Go	Go
Go	Nogo	Go	Go	Go	Go	Go	Nogo	Go	Nogo	Go	Go	Go	Go	Go	Go	Go	Go	Go	Go	Nogo	Go	Go	Nogo	Nogo	Go	Nogo	Go	Go	Nogo	Go	Nogo	Nogo	Nogo	Go	Go	Go	Go	Go	Go	Go	Go	Go	Nogo	Nogo	Go	Go	Nogo	Nogo	Nogo
Nogo	Go	Go	Go	Nogo	Nogo	Nogo	Go	Nogo	Go	Nogo	Nogo	Go	Go	Nogo	Go	Go	Nogo	Nogo	Go	Go	Go	Go	Go	Go	Go	Go	Nogo	Go	Go	Go	Go	Go	Go	Go	Nogo	Go	Go	Go	Go	Go	Go	Go	Go	Go	Nogo	Go	Nogo	Go	Go
Go	Nogo	Go	Go	Go	Go	Go	Nogo	Nogo	Nogo	Go	Go	Nogo	Nogo	Go	Go	Go	Go	Go	Go	Go	Nogo	Nogo	Go	Go	Go	Go	Go	Go	Nogo	Nogo	Go	Go	Go	Go	Nogo	Go	Nogo	Go	Go	Go	Nogo	Go	Go	Nogo	Go	Nogo	Go	Go	Go
Nogo	Go	Nogo	Nogo	Nogo	Nogo	Go	Go	Go	Go	Go	Go	Go	Go	Nogo	Nogo	Go	Go	Go	Nogo	Nogo	Nogo	Nogo	Nogo	Nogo	Go	Nogo	Go	Go	Go	Go	Go	Nogo	Go	Nogo	Go	Go	Nogo	Go	Nogo	Nogo	Go	Go	Go	Nogo	Go	Go	Go	Go	Go
Go	Go	Nogo	Nogo	Go	Nogo	Go	Go	Nogo	Nogo	Go	Go	Nogo	Go	Go	Nogo	Go	Go	Go	Nogo	Go	Go	Nogo	Go	Go	Nogo	Go	Go	Go	Go	Go	Nogo	Nogo	Go	Go	Go	Go	Nogo	Nogo	Go	Go	Go	Go	Go	Go	Nogo	Go	Nogo	Nogo	Go
Nogo	Nogo	Go	Go	Nogo	Nogo	Nogo	Go	Go	Go	Go	Go	Go	Go	Go	Nogo	Go	Go	Go	Go	Go	Nogo	Go	Go	Go	Go	Nogo	Nogo	Nogo	Nogo	Go	Nogo	Go	Go	Go	Nogo	Go	Nogo	Go	Go	Go	Go	Go	Nogo	Nogo	Nogo	Go	Go	Nogo	Go
Go	Go	Go	Go	Nogo	Go	Nogo	Go	Nogo	Nogo	Go	Nogo	Nogo	Nogo	Go	Go	Go	Go	Go	Nogo	Go	Nogo	Go	Nogo	Nogo	Go	Nogo	Go	Go	Go	Go	Go	Go	Nogo	Nogo	Go	Go	Go	Go	Go	Go	Go	Nogo	Go	Go	Go	Go	Go	Nogo	Go
Go	Go	Go	Nogo	Go	Go	Go	Go	Go	Go	Nogo	Nogo	Go	Nogo	Nogo	Go	Go	Go	Nogo	Nogo	Go	Go	Nogo	Go	Go	Go	Go	Go	Nogo	Go	Nogo	Go	Go	Nogo	Go	Go	Go	Nogo	Nogo	Go	Go	Go	Nogo	Go	Go	Go	Nogo	Nogo	Go	Go
Go	Nogo	Go	Go	Go	Nogo	Go	Go	Go	Nogo	Go	Go	Go	Go	Go	Go	Go	Nogo	Go	Nogo	Nogo	Go	Go	Go	Go	Nogo	Go	Go	Go	Go	Nogo	Nogo	Nogo	Go	Nogo	Go	Go	Go	Go	Nogo	Go	Nogo	Nogo	Go	Go	Go	Go	Go	Go	Nogo
Go	Go	Nogo	Go	Go	Go	Nogo	Nogo	Go	Go	Go	Go	Nogo	Go	Nogo	Go	Nogo	Go	Go	Go	Nogo	Go	Go	Nogo	Nogo	Go	Go	Go	Go	Go	Go	Go	Go	Nogo	Go	Go	Nogo	Nogo	Nogo	Go	Nogo	Go	Go	Nogo	Nogo	Go	Go	Go	Go	Go
Nogo	Go	Go	Go	Nogo	Go	Go	Go	Go	Nogo	Nogo	Go	Go	Go	Go	Nogo	Go	Go	Go	Go	Go	Nogo	Go	Go	Go	Go	Go	Go	Go	Go	Go	Go	Go	Go	Go	Nogo	Go	Go	Go	Nogo	Go	Go	Go	Go	Go	Go	Nogo	Go	Go	Go
Nogo	Go	Go	Go	Go	Nogo	Go	Nogo	Nogo	Go	Nogo	Go	Go	Go	Nogo	Nogo	Go	Go	Nogo	Go	Go	Go	Nogo	Go	Go	Go	Nogo	Nogo	Nogo	Go	Nogo	Go	Nogo	Go	Go	Nogo	Nogo	Go	Go	Go	Go	Nogo	Go	Go	Go	Nogo	Nogo	Go	Go	Go
Go	Go	Go	Nogo	Go	Go	Go	Go	Nogo	Go	Go	Nogo	Go	Nogo	Go	Go	Go	Nogo	Nogo	Go	Nogo	Go	Go	Go	Nogo	Nogo	Go	Nogo	Go	Go	Go	Go	Nogo	Go	Go	Go	Go	Go	Go	Go	Go	Go	Go	Go	Go	Go	Go	Nogo	Nogo	Nogo
Go	Go	Nogo	Nogo	Go	Go	Go	Nogo	Go	Go	Go	Go	Go	Go	Go	Go	Nogo	Nogo	Go	Go	Go	Go	Nogo	Nogo	Go	Go	Go	Go	Go	Nogo	Go	Go	Go	Go	Go	Go	Go	Go	Nogo	Nogo	Nogo	Go	Go	Go	Nogo	Go	Go	Nogo	Go	Go
Go	Nogo	Nogo	Go	Go	Go	Go	Go	Go	Go	Go	Go	Nogo	Go	Go	Go	Nogo	Go	Go	Go	Go	Go	Go	Go	Go	Nogo	Go	Go	Go	Nogo	Go	Nogo	Go	Go	Nogo	Go	Nogo	Go	Go	Go	Nogo	Nogo	Go	Nogo	Go	Nogo	Go	Go	Go	Nogo
Nogo	Go	Go	Nogo	Go	Nogo	Go	Go	Go	Nogo	Go	Go	Nogo	Go	Nogo	Nogo	Nogo	Nogo	Go	Nogo	Go	Go	Nogo	Go	Go	Nogo	Go	Go	Nogo	Go	Go	Go	Go	Go	Nogo	Go	Go	Go	Go	Nogo	Go	Go	Go	Nogo	Go	Go	Go	Go	Go	Go
Nogo	Go	Go	Go	Go	Go	Go	Nogo	Go	Go	Nogo	Go	Go	Go	Go	Nogo	Go	Go	Go	Go	Go	Go	Go	Go	Go	Go	Go	Go	Go	Go	Go	Go	Go	Nogo	Go	Go	Go	Go	Go	Go	Nogo	Nogo	Go	Go	Go	Nogo	Go	Go	Nogo	Go
Go	Go	Nogo	Go	Nogo	Go	Go	Go	Go	Go	Go	Nogo	Go	Go	Go	Go	Go	Nogo	Go	Go	Go	Go	Go	Nogo	Nogo	Go	Go	Nogo	Go	Go	Nogo	Go	Nogo	Go	Go	Go	Nogo	Nogo	Go	Go	Nogo	Go	Go	Go	Nogo	Nogo	Nogo	Nogo	Go	Go
Go	Nogo	Go	Go	Nogo	Go	Nogo	Nogo	Go	Nogo	Nogo	Nogo	Go	Go	Go	Go	Nogo	Go	Go	Go	Nogo	Nogo	Nogo	Nogo	Nogo	Go	Go	Nogo	Go	Go	Go	Go	Go	Go	Go	Nogo	Go	Go	Nogo	Go	Go	Nogo	Nogo	Go	Nogo	Go	Nogo	Go	Nogo	Nogo
Go	Go	Go	Go	Go	Go	Nogo	Go	Go	Go	Go	Go	Go	Go	Go	Go	Go	Go	Go	Go	Nogo	Nogo	Nogo	Go	Go	Go	Nogo	Go	Go	Nogo	Go	Nogo	Go	Nogo	Go	Go	Go	Go	Go	Go	Go	Go	Nogo	Go	Go	Go	Go	Nogo	Go	Go
Nogo	Nogo	Nogo	Nogo	Go	Go	Go	Nogo	Go	Go	Go	Go	Nogo	Nogo	Go	Go	Go	Go	Nogo	Nogo	Go	Go	Go	Go	Go	Go	Go	Go	Go	Go	Go	Go	Nogo	Go	Nogo	Go	Nogo	Nogo	Go	Go	Nogo	Go	Nogo	Go	Nogo	Go	Nogo	Go	Go	Go
Go	Go	Go	Nogo	Go	Nogo	Go	Go	Nogo	Go	Nogo	Nogo	Go	Go	Go	Nogo	Nogo	Go	Go	Go	Go	Go	Go	Go	Go	Go	Go	Go	Nogo	Nogo	Go	Go	Go	Nogo	Go	Nogo	Go	Go	Nogo	Nogo	Go	Go	Go	Nogo	Go	Go	Go	Nogo	Go	Go
Go	Go	Go	Go	Go	Go	Nogo	Go	Go	Go	Go	Go	Go	Nogo	Nogo	Go	Go	Go	Go	Go	Go	Go	Go	Nogo	Nogo	Nogo	Nogo	Go	Go	Go	Nogo	Go	Go	Go	Nogo	Go	Go	Go	Go	Go	Go	Nogo	Go	Go	Go	Go	Go	Go	Go	Nogo
Go	Nogo	Go	Go	Nogo	Nogo	Go	Go	Nogo	Nogo	Go	Go	Go	Nogo	Go	Go	Go	Go	Nogo	Go	Nogo	Nogo	Go	Go	Go	Go	Go	Nogo	Go	Go	Nogo	Nogo	Go	Go	Go	Nogo	Go	Go	Go	Go	Go	Go	Go	Nogo	Go	Nogo	Go	Go	Nogo	Nogo
Go	Go	Nogo	Go	Go	Go	Go	Go	Nogo	Go	Go	Go	Nogo	Go	Nogo	Go	Go	Nogo	Nogo	Nogo	Go	Go	Go	Go	Go	Nogo	Nogo	Go	Nogo	Nogo	Go	Nogo	Nogo	Go	Go	Go	Nogo	Nogo	Nogo	Nogo	Go	Go	Go	Go	Go	Go	Go	Go	Go	Go
Go	Go	Go	Go	Go	Nogo	Nogo	Go	Go	Go	Go	Go	Nogo	Go	Go	Go	Go	Go	Go	Go	Go	Go	Go	Nogo	Go	Go	Go	Nogo	Go	Go	Nogo	Go	Go	Go	Go	Nogo	Go	Go	Go	Go	Nogo	Go	Go	Go	Go	Nogo	Nogo	Go	Go	Go
Go	Nogo	Go	Go	Nogo	Go	Go	Go	Nogo	Nogo	Nogo	Go	Nogo	Go	Nogo	Go	Go	Nogo	Nogo	Go	Go	Nogo	Go	Go	Nogo	Go	Go	Go	Go	Go	Go	Go	Go	Go	Nogo	Nogo	Nogo	Go	Go	Go	Go	Nogo	Go	Nogo	Nogo	Go	Go	Nogo	Go	Go
Go	Go	Go	Nogo	Nogo	Nogo	Go	Go	Go	Go	Nogo	Go	Go	Nogo	Go	Go	Go	Go	Go	Go	Nogo	Go	Nogo	Go	Go	Go	Nogo	Go	Go	Go	Go	Nogo	Go	Go	Go	Go	Go	Go	Go	Go	Go	Go	Nogo	Nogo	Nogo	Go	Go	Go	Go	Nogo
Go	Go	Go	Go	Go	Go	Nogo	Nogo	Nogo	Nogo	Go	Go	Go	Go	Nogo	Go	Nogo	Nogo	Go	Go	Go	Go	Go	Go	Go	Go	Go	Nogo	Nogo	Nogo	Nogo	Go	Go	Go	Go	Go	Go	Nogo	Nogo	Nogo	Go	Go	Go	Go	Go	Go	Go	Nogo	Go	Go
Go	Go	Go	Go	Go	Go	Nogo	Go	Go	Go	Go	Nogo	Go	Nogo	Go	Nogo	Nogo	Go	Nogo	Nogo	Go	Nogo	Go	Go	Go	Nogo	Go	Go	Nogo	Go	Go	Go	Go	Nogo	Nogo	Go	Go	Go	Nogo	Go	Nogo	Go	Go	Go	Go	Nogo	Go	Go	Go	Nogo
Nogo	Go	Go	Go	Go	Nogo	Go	Nogo	Go	Go	Nogo	Go	Go	Go	Go	Go	Go	Nogo	Go	Nogo	Go	Go	Nogo	Nogo	Go	Go	Go	Go	Go	Go	Go	Go	Go	Nogo	Go	Go	Nogo	Go	Go	Go	Nogo	Go	Nogo	Go	Nogo	Go	Nogo	Go	Nogo	Go
Go	Go	Nogo	Go	Go	Go	Go	Go	Go	Go	Go	Go	Go	Go	Go	Go	Go	Go	Go	Go	Go	Nogo	Go	Nogo	Nogo	Nogo	Go	Go	Go	Go	Nogo	Go	Go	Go	Go	Nogo	Go	Go	Go	Go	Go	Go	Go	Go	Go	Go	Nogo	Go	Go	Go
Go	Nogo	Nogo	Nogo	Nogo	Go	Go	Go	Go	Go	Go	Go	Go	Go	Go	Go	Go	Go	Nogo	Nogo	Nogo	Go	Go	Go	Go	Go	Nogo	Go	Go	Nogo	Go	Nogo	Nogo	Nogo	Nogo	Go	Go	Nogo	Go	Go	Go	Go	Go	Nogo	Go	Go	Go	Go	Nogo	Go
Nogo	Nogo	Go	Nogo	Go	Go	Go	Nogo	Go	Go	Go	Nogo	Nogo	Nogo	Nogo	Nogo	Go	Go	Go	Go	Go	Go	Nogo	Go	Nogo	Go	Go	Go	Go	Go	Go	Go	Nogo	Go	Go	Go	Nogo	Go	Nogo	Nogo	Go	Nogo	Nogo	Go	Go	Nogo	Go	Nogo	Go	Nogo
Nogo	Go	Nogo	Go	Go	Go	Go	Go	Nogo	Nogo	Go	Nogo	Go	Go	Go	Nogo	Nogo	Go	Go	Go	Nogo	Go	Go	Go	Go	Nogo	Nogo	Nogo	Nogo	Nogo	Go	Nogo	Nogo	Go	Go	Go	Go	Nogo	Go	Nogo	Go	Nogo	Go	Go	Go	Go	Go	Go	Nogo	Go
Go	Go	Go	Nogo	Go	Go	Nogo	Go	Nogo	Nogo	Go	Go	Go	Go	Go	Go	Go	Go	Nogo	Go	Go	Nogo	Go	Go	Nogo	Nogo	Go	Go	Nogo	Go	Go	Go	Nogo	Nogo	Go	Go	Nogo	Go	Go	Go	Go	Nogo	Go	Nogo	Go	Go	Go	Go	Go	Go
Nogo	Go	Nogo	Go	Go	Nogo	Go	Nogo	Go	Nogo	Nogo	Nogo	Go	Nogo	Go	Go	Go	Go	Go	Nogo	Nogo	Nogo	Go	Go	Go	Nogo	Go	Go	Go	Go	Go	Nogo	Nogo	Nogo	Go	Nogo	Go	Go	Go	Nogo	Nogo	Nogo	Go	Go	Nogo	Nogo	Nogo	Go	Nogo	Go
Nogo	Go	Go	Go	Go	Go	Go	Go	Go	Go	Nogo	Go	Nogo	Nogo	Go	Nogo	Go	Go	Go	Go	Go	Go	Nogo	Nogo	Go	Go	Nogo	Nogo	Go	Nogo	Go	Go	Nogo	Nogo	Go	Go	Nogo	Nogo	Go	Go	Go	Go	Nogo	Go	Go	Go	Go	Nogo	Go	Go
Go	Go	Go	Go	Go	Go	Go	Go	Nogo	Go	Nogo	Go	Go	Go	Nogo	Go	Nogo	Nogo	Go	Go	Nogo	Nogo	Go	Go	Go	Go	Go	Go	Nogo	Go	Nogo	Nogo	Go	Go	Nogo	Go	Go	Go	Go	Nogo	Nogo	Nogo	Go	Go	Nogo	Go	Go	Go	Go	Nogo
Go	Nogo	Go	Go	Nogo	Go	Go	Go	Go	Nogo	Go	Go	Nogo	Go	Nogo	Go	Go	Nogo	Go	Nogo	Go	Go	Go	Nogo	Nogo	Go	Nogo	Go	Nogo	Go	Go	Nogo	Go	Go	Nogo	Go	Go	Go	Nogo	Go	Go	Go	Nogo	Nogo	Go	Go	Go	Go	Nogo	Go
Go	Go	Go	Nogo	Go	Go	Go	Nogo	Go	Go	Go	Nogo	Go	Go	Go	Go	Go	Go	Nogo	Go	Nogo	Go	Nogo	Go	Go	Nogo	Go	Go	Go	Go	Nogo	Go	Go	Go	Go	Go	Go	Nogo	Go	Go	Go	Go	Go	Nogo	Nogo	Go	Go	Go	Go	Go
Go	Nogo	Nogo	Nogo	Nogo	Go	Nogo	Go	Nogo	Go	Go	Go	Go	Go	Nogo	Go	Go	Nogo	Go	Go	Go	Go	Nogo	Nogo	Go	Go	Go	Nogo	Go	Nogo	Nogo	Go	Go	Go	Go	Nogo	Nogo	Go	Nogo	Nogo	Nogo	Go	Go	Go	Go	Go	Nogo	Nogo	Go	Nogo
Go	Nogo	Go	Go	Nogo	Nogo	Go	Nogo	Go	Go	Go	Nogo	Nogo	Go	Go	Go	Go	Go	Go	Go	Go	Go	Go	Go	Go	Go	Go	Go	Go	Nogo	Go	Go	Go	Go	Nogo	Go	Go	Go	Nogo	Go	Go	Go	Go	Go	Go	Go	Go	Go	Go	Go
Nogo	Go	Nogo	Go	Go	Go	Go	Go	Go	Go	Go	Go	Go	Nogo	Go	Nogo	Nogo	Go	Nogo	Nogo	Go	Go	Go	Go	Go	Go	Nogo	Nogo	Go	Go	Go	Go	Go	Go	Go	Go	Go	Go	Go	Go	Go	Go	Go	Go	Go	Nogo	Nogo	Nogo	Go	Go
Go	Go	Go	Go	Go	Nogo	Nogo	Go	Go	Go	Go	Go	Go	Go	Go	Nogo	Nogo	Go	Go	Go	Go	Go	Go	Go	Nogo	Go	Go	Go	Go	Go	Go	Go	Go	Go	Go	Nogo	Go	Nogo	Go	Go	Go	Go	Nogo	Go	Go	Nogo	Go	Go	Nogo	Nogo
[truncated: 34 more columns]
